# Supplementary material for: Single-cell sperm transcriptomes and variants from fathers of children with and without autism spectrum disorder
Source: NPJ Genom Med. 2020 Feb 21;5:14. doi: 10.1038/s41525-020-0117-4 (PMC7035312; doi:10.1038/s41525-020-0117-4)
Supplement: Supplementary file 2 — Supplementary Data 1 [file 41525_2020_117_MOESM2_ESM.xlsx]

## Sheet: Sheet1
Sample ID	Year of Birth	Ethnicity
Control1	1987	Ukrainian
Control2	1990	Belarusian
Control3	1987	English, French canadian, French, German, Irish
Control4	1989	Irish, Italian
ASD1	1979	Filipino
ASD2	1981	German, Irish
