# Supplementary material for: Single-cell sperm transcriptomes and variants from fathers of children with and without autism spectrum disorder
Source: NPJ Genom Med. 2020 Feb 21;5:14. doi: 10.1038/s41525-020-0117-4 (PMC7035312; doi:10.1038/s41525-020-0117-4)
Supplement: Supplementary file 3 — Supplementary Data 2 [file 41525_2020_117_MOESM3_ESM.xlsx]

## Sheet: Sheet1
Published sperm RNA, RPKM>50, Sendler 2012, doi: 10.1093/nar/gkt132	Our RNAs >500 cells	Intersect		List names	number of elements	number of unique elements
ABHD1	PRM2	2 | ABHD1		Our RNAs >500 cells	2259	2259
ABHD2	PRM1	2 | ABHD2		Published sperm RNA RPKM>50	726	726
ACE	CRISP2	2 | ACE		Overall number of unique elements	2471
ACRBP	NUPR2	2 | ACSBG2		Intersect	514
ACSBG2	SMCP	2 | ACTL7A
ACTL7A	TSSK6	2 | ACTL7B
ACTL7B	DNAJC4	2 | ADD1
ADAMTS13	SPATA42	2 | ADO
ADC	DGCR6L	2 | ADRM1
ADD1	LELP1	2 | AGPAT1
ADO	DAG1	2 | AGPAT2
ADRM1	CARHSP1	2 | AKAP1
AGPAT1	ATP1B3	2 | AKAP4
AGPAT2	TNP1	2 | ALKBH7
AKAP1	PCYT2	2 | ANKRD13B
AKAP4	CTD-2568A17.1	2 | ANKRD28
AKR1E2	MEX3D	2 | ANKRD9
ALKBH7	AC007557.1	2 | AQP5
ANKRD13B	GLUL	2 | ARAP1
ANKRD28	TSPAN6	2 | ARF1
ANKRD9	CXCL16	2 | ARL2
ANXA6	SPTY2D1-AS1	2 | ARPP19
APLP1	DCUN1D1	2 | ASAP1
AQP5	C16orf82	2 | ASGR1
ARAP1	GPX4	2 | ATG3
ARF1	PHOSPHO1	2 | ATP1A3
ARHGAP33	REEP6	2 | AURKAIP1
ARIH1	MIR762HG	2 | BAG1
ARL2	MARCKS	2 | BAG5
ARPP19	FBXW5	2 | BRD2
ASAP1	GLRX2	2 | BRD4
ASGR1	UBA52	2 | BSCL2
ASXL1	SMKR1	2 | BSDC1
ATG3	PROCA1	2 | BTBD6
ATP1A3	BOD1L2	2 | C10orf35
AURKAIP1	CIB1	2 | C10orf62
BAG1	C17orf74	2 | C10orf82
BAG5	HSPB6	2 | C11orf71
BAP1	FAM46C	2 | C16orf72
BOD1P	CLCN3	2 | C16orf82
BRD2	ARL4A	2 | C17orf105
BRD4	PCSK4	2 | C17orf50
BRP44	AQP5	2 | C17orf74
BRPF3	SORCS3-AS1	2 | C17orf97
BSCL2	RP4-591C20.9	2 | C19orf70
BSDC1	CCNY	2 | C19orf71
BTBD6	ODF3L2	2 | C1orf194
C10orf35	MOSPD3	2 | C1orf43
C10orf62	TMCO2	2 | C20orf144
C10orf82	CCDC91	2 | C22orf42
C11orf20	PTP4A1	2 | C2orf57
C11orf35	RANGAP1	2 | C3orf22
C11orf66	ABHD1	2 | C6orf106
C11orf71	EIF1	2 | C6orf201
C11orf84	CSTL1	2 | C9orf172
C13orf38	TMSB4X	2 | C9orf173
C14orf118	C19orf70	2 | CA2
C15orf23	TCP11	2 | CABYR
C16orf5	RGS22	2 | CALCOCO1
C16orf72	ETNK2	2 | CALCOCO2
C16orf82	TADA2A	2 | CALM3
C17orf105	VGLL3	2 | CAMTA2
C17orf50	GABARAPL1	2 | CAPZA3
C17orf74	WDR20	2 | CAPZB
C17orf97	MPC2	2 | CARHSP1
C18orf10	TCEB2	2 | CARM1
C19orf50	UBXN6	2 | CAST
C19orf51	CRAMP1	2 | CCDC136
C19orf6	RP11-140K17.3	2 | CCDC159
C19orf63	GAPDH	2 | CCDC53
C19orf70	SH3GL3	2 | CCDC54
C19orf71	TMEM31	2 | CCDC9
C1orf175	TSSK2	2 | CCDC91
C1orf194	SLC39A13	2 | CCHCR1
C1orf223	ZFP36L1	2 | CCNY
C1orf43	EFCAB12	2 | CDC34
C1orf49	TPGS2	2 | CDC37
C1orf92	TNFAIP8L1	2 | CDRT4
C20orf106	MFF	2 | CDV3
C20orf107	TPPP2	2 | CENPJ
C20orf134	CSNK1G2	2 | CFL1
C20orf144	TIGAR	2 | CHD2
C20orf173	EVX1-AS	2 | CHD5
C20orf71	ZNHIT2	2 | CHMP1A
C20orf79	CRIP2	2 | CIB1
C22orf42	GNAS	2 | CITED4
C22orf43	UBL4B	2 | CKB
C2orf53	CLPB	2 | CLIP3
C2orf57	CCSER2	2 | CLK3
C3orf10	AKAP1	2 | CLMN
C3orf18	TMBIM6	2 | CLPB
C3orf22	CDIPT	2 | COL9A1
C4orf35	AURKAIP1	2 | COL9A3
C5orf32	PKM	2 | CPEB3
C5orf60	C2orf57	2 | CRAT
C6orf106	ACAP1	2 | CREB3
C6orf201	PAFAH1B1	2 | CRIP2
C6orf225	LPIN1	2 | CRISP2
C7orf70	VRK3	2 | CSNK1D
C8orf42	C10orf62	2 | CSNK1G2
C9orf172	OAZ3	2 | CSNK2A2
C9orf173	ACE	2 | CTNS
C9orf7	PARD6A	2 | CTXN1
CA2	LRRC52	2 | CUL3
CABYR	FKBP8	2 | CXCL16
CALCOCO1	EHD1	2 | CYHR1
CALCOCO2	DNAAF3	2 | CYTH2
CALM3	ACSBG2	2 | DBN1
CALR3	CABS1	2 | DCUN1D1
CAMTA2	ALKBH7	2 | DDA1
CAPZA3	TRIM36	2 | DDRGK1
CAPZB	C3orf22	2 | DDX3X
CARHSP1	MEST	2 | DDX3Y
CARM1	ATF3	2 | DDX4
CAST	RP11-480I12.10	2 | DDX5
CCDC101	RP11-315I20.1	2 | DERL3
CCDC136	CAHM	2 | DGCR6
CCDC159	SKP1	2 | DGCR6L
CCDC46	SHARPIN	2 | DHX36
CCDC53	TPI1	2 | DMWD
CCDC54	DDX3X	2 | DNAJA4
CCDC9	CTD-2135D7.2	2 | DNAJB7
CCDC91	ZNF706	2 | DNAJB8
CCHCR1	GPR137	2 | DNAJC18
CCNT1	NDUFA13	2 | DNAJC4
CCNY	TEX38	2 | DNM2
CD163L1	DHDDS	2 | DNPEP
CDC34	RP11-146F11.1	2 | DPM1
CDC37	KDM2B	2 | DPP7
CDK11A	MAP2K2	2 | DUSP15
CDK11B	TRIM11	2 | DYNLL1
CDK2AP1	CTD-2196E14.5	2 | DYNLL2
CDRT4	UNC119B	2 | DYRK1B
CDV3	SPATA3	2 | DYRK4
CEMP1	EFHD2	2 | EAF1
CENPJ	RP11-338I21.1	2 | EEF1D
CFL1	ISG20L2	2 | EFHD2
CHD2	H3F3B	2 | EGLN2
CHD5	FAM195A	2 | EHD1
CHKB-CPT1B	RP11-98D18.16	2 | EIF1
CHMP1A	RP11-567M16.6	2 | EIF3A
CIB1	SLFNL1	2 | EIF4G1
CITED4	METAP1	2 | EIF4G2
CKB	C9orf16	2 | EIF4G3
CLASRP	DYRK1B	2 | EIF4H
CLCN6	SPATA18	2 | EIF5A
CLEC3B	PHF7	2 | ELOF1
CLIP3	RIMKLB	2 | ENO1
CLK3	RPL13	2 | EPB41L3
CLMN	CCDC80	2 | EPN1
CLPB	BPIFA3	2 | ERGIC3
CNN1	RP11-991C1.2	2 | ESPN
COL11A2	FAM170B-AS1	2 | ETNK2
COL25A1	MIR7515HG	2 | ETV2
COL2A1	UBE2N	2 | EVI5L
COL7A1	CRAT	2 | EVX2
COL9A1	LRRD1	2 | FAM104A
COL9A3	KATNBL1	2 | FAM153B
CPEB3	TEX40	2 | FAM195B
CPLX2	STARD10	2 | FAM46C
CPT1B	HSPA4L	2 | FAM53C
CRAT	TP53I11	2 | FAM71C
CREB3	PCOLCE-AS1	2 | FAM71F1
CRIP2	RP11-545G3.1	2 | FAM83F
CRISP2	SLC38A7	2 | FARP2
CSNK1D	DUSP15	2 | FBRS
CSNK1E	EGLN2	2 | FBXO24
CSNK1G2	WASF1	2 | FBXO34
CSNK2A2	LAPTM4A	2 | FBXO7
CSTT	KRTCAP3	2 | FBXW5
CTNS	ARPP19	2 | FGFR1OP
CTXN1	SARAF	2 | FILIP1L
CUL3	HDAC11	2 | FKBP7
CWC25	SRPK2	2 | FKBP8
CXCL16	RNF138	2 | FNDC4
CXXC1	COX8C	2 | FOSB
CYB5D1	NNAT	2 | FOXJ1
CYHR1	DPP7	2 | FOXP4
CYTH2	RNF38	2 | FSCN3
DACT3	RP11-356J5.12	2 | FUS
DBN1	TPD52L3	2 | FUZ
DCUN1D1	IL6R	2 | FXR1
DDA1	RP11-17A4.2	2 | GABARAPL1
DDAH2	PQLC1	2 | GAPDH
DDRGK1	AC004490.1	2 | GAPDHS
DDX3X	RAB3IP	2 | GGNBP2
DDX3Y	MFAP3L	2 | GIGYF2
DDX4	PPDPF	2 | GLUL
DDX5	TPCN1	2 | GNAS
DENND1A	PPM1A	2 | GORASP1
DERL3	CABYR	2 | GPI
DGCR6	FAM220A	2 | GPR137
DGCR6L	GSTO1	2 | GPR18
DHX36	PAQR7	2 | GPX4
DMWD	DNAJB7	2 | GRINA
DNAJA4	MAPK3	2 | GSG1
DNAJB7	PTK7	2 | GTF2F1
DNAJB8	RP11-96K19.5	2 | GTSF1L
DNAJC18	RTN4	2 | H1FNT
DNAJC4	CHPT1	2 | H2AFJ
DNM2	PGP	2 | H3F3B
DNPEP	PTOV1	2 | HABP4
DPM1	GIGYF2	2 | HCN4
DPP7	CCDC136	2 | HDAC11
DUSP15	AC004510.3	2 | HDLBP
DYNLL1	CCDC37-AS1	2 | HEMGN
DYNLL2	MYL6B	2 | HGS
DYRK1B	NRDC	2 | HIPK1
DYRK4	FSCB	2 | HK1
E4F1	RP11-168K9.1	2 | HK2
EAF1	C1orf194	2 | HMGB4
EEF1D	CENPU	2 | HNRNPA2B1
EFHD2	ZDHHC3	2 | HNRNPH1
EGLN2	BACE1-AS	2 | HNRNPL
EGR3	ACSS1	2 | HNRNPU
EHD1	CLU	2 | HOOK1
EIF1	DYNLL2	2 | HPCA
EIF3A	SSUH2	2 | HSP90AB1
EIF4G1	FNDC4	2 | HSPA1L
EIF4G2	CRNDE	2 | HSPA4L
EIF4G3	PRR30	2 | HSPH1
EIF4H	BRWD1-AS2	2 | HYOU1
EIF5A	EIF4E	2 | ICA1
ELOF1	PDXK	2 | IQCE
ELOVL5	NSUN4	2 | IRF1
EML2	RP11-496I9.1	2 | ISG20L2
ENO1	ATPAF1	2 | ISLR2
EPB41L3	OSBP2	2 | IZUMO4
EPN1	PPM1G	2 | JRKL
ERGIC3	PDZD8	2 | JUND
ESPN	MROH7	2 | JUP
ETNK2	WBP2NL	2 | KHDRBS3
ETV2	TTC7A	2 | KIF17
EVI5L	MLF1	2 | KIF1C
EVX2	UBC	2 | KIF21B
FAM104A	PAOX	2 | KIF2C
FAM109A	EAF1	2 | KIF5C
FAM153B	AC012594.1	2 | KIFC3
FAM183B	MAD2L2	2 | KLHDC3
FAM195B	CFL1	2 | KRT15
FAM46C	ZNF688	2 | LELP1
FAM53C	CCDC187	2 | LENG8
FAM71C	RP11-666O2.2	2 | LMBR1L
FAM71F1	IGSF11-AS1	2 | LPIN1
FAM75D5	CTD-2020K17.4	2 | LRCH4
FAM76A	TMEM260	2 | LRTOMT
FAM83F	MEIOC	2 | LSM14B
FARP2	WI2-2373I1.2	2 | MAD2L2
FBRS	C9orf50	2 | MAFG
FBXO24	CTA-243E7.1	2 | MALAT1
FBXO34	BAZ1A	2 | MAP1LC3A
FBXO7	ELOF1	2 | MAP2K2
FBXW5	USP25	2 | MAP7D1
FGFR1OP	SETD9	2 | MAPK3
FGFR3	USP2	2 | MAPK8IP3
FHIT	PDE4A	2 | MCL1
FILIP1L	COL9A3	2 | MDK
FKBP7	AC097495.2	2 | MED25
FKBP8	C3	2 | MEG3
FNDC4	LRTOMT	2 | MEIS3
FOSB	RP11-326K13.4	2 | METAP1
FOXJ1	RPS27	2 | MEX3B
FOXP4	H2AFJ	2 | MEX3C
FSCN3	CTC-543D15.8	2 | MEX3D
FUNDC2P2	HDAC4	2 | MFAP3L
FUS	MALSU1	2 | MGEA5
FUZ	SLC5A2	2 | MIDN
FXR1	RP11-217B7.3	2 | MIF
GABARAPL1	FAAP20	2 | MLF1
GAPDH	RNF44	2 | MORN3
GAPDHS	CCDC188	2 | MOSPD3
GGNBP1	OR2H1	2 | MRC2
GGNBP2	UQCRB	2 | MS4A14
GIGYF2	CFAP157	2 | MYH7B
GLTPD1	MEIS1	2 | MYH9
GLUL	FXR1	2 | MYL6B
GNAS	WDR55	2 | NAT6
GNB2	RND2	2 | NBR1
GORASP1	SRP54	2 | NDEL1
GPI	RAB35	2 | NDUFA13
GPR137	CEP85L	2 | NDUFB6
GPR18	LINC00608	2 | NFIC
GPX4	AC007563.1	2 | NFKBIB
GRINA	ATP6V1A	2 | NFYA
GRLF1	PSMD6	2 | NOLC1
GSG1	HMGB4	2 | NRARP
GTF2F1	GRINA	2 | NRBP1
GTSF1L	ST6GALNAC2	2 | NSUN4
H1FNT	KMO	2 | NUMBL
H2AFJ	WDR74	2 | NUP98
H3F3B	DNAJB4	2 | OAZ3
H3F3C	SORBS3	2 | ODC1
HABP4	BSG	2 | ODF1
HAGH	CUL3	2 | ODF2
HCN4	SPZ1	2 | ODF3L2
HDAC11	KRT15	2 | OPLAH
HDGF	PHKB	2 | ORMDL3
HDLBP	GNAI2	2 | PAFAH1B1
HEMGN	CCDC7	2 | PAOX
HGS	ODF2	2 | PAQR7
HIPK1	LRRIQ1	2 | PARD6A
HK1	C17orf97	2 | PBXIP1
HK2	TUBGCP4	2 | PCBP4
HMGB4	GUK1	2 | PCGF1
HMHA1	CYB5R4	2 | PCP2
HNRNPA2B1	ZMIZ2	2 | PCSK4
HNRNPH1	ARHGAP35	2 | PCYT2
HNRNPL	SAMD4A	2 | PDE4A
HNRNPU	EFCAB14	2 | PDXDC1
HOOK1	FKBP3	2 | PDXK
HPCA	RP11-644K8.1	2 | PDZD8
HSD3B7	DCC	2 | PEG3
HSF2BP	SPEM1	2 | PER1
HSP90AB1	AP006216.5	2 | PFN3
HSPA1L	TAF10	2 | PGAM2
HSPA4L	RP11-369E15.3	2 | PGK2
HSPH1	IZUMO4	2 | PGP
HYOU1	AC008937.3	2 | PGRMC2
ICA1	SRSF3	2 | PHC2
IFRD2	FAM229B	2 | PHF1
IGSF9	POLR1D	2 | PHF10
IQCE	RP5-1051H14.2	2 | PHF7
IRF1	FAM83F	2 | PHKG2
ISG20L2	RNF139	2 | PHOSPHO1
ISLR2	PTDSS2	2 | PICK1
IZUMO4	CCSER1	2 | PIN1
JRKL	AL157902.3	2 | PLBD2
JUND	PLBD2	2 | POLB
JUP	LINC00467	2 | PPDPF
KHDRBS3	RP11-1O10.1	2 | PPM1A
KIF17	TSSK1B	2 | PPM1G
KIF1C	RP11-195F19.5	2 | PPM1J
KIF21B	PHKG2	2 | PPP1R11
KIF2C	GAPDHS	2 | PQLC1
KIF5C	CCDC88A	2 | PRKCZ
KIFC3	RNF7	2 | PRM1
KLHDC3	S100A7A	2 | PRM2
KRT15	YPEL5	2 | PRM3
LASP1	RAB11FIP5	2 | PROCA1
LELP1	NECAP2	2 | PRSS37
LENG8	CSPP1	2 | PSD
LMBR1L	TMEM120A	2 | PSMF1
LMNB2	AC006019.3	2 | PTK7
LOC100128071	CTD-2083E4.6	2 | PTOV1
LOC100130933	TRMT5	2 | PTP4A1
LOC100133991	DGCR8	2 | QARS
LOC100286938	GABRG3-AS1	2 | QKI
LOC100287482	MRPS7	2 | RAB11FIP4
LOC100288123	SEC14L1	2 | RAB11FIP5
LOC100288797	DDX5	2 | RAB1A
LOC100526820	C21orf91	2 | RAB3IP
LOC146880	RP4-625H18.2	2 | RAD21
LOC151300	LHX2	2 | RAD23B
LOC348021	OPLAH	2 | RANBP1
LOC389493	TMEM191C	2 | RANGAP1
LOC440518	SIPA1L1	2 | RARA
LOC442132	FAM229A	2 | RBBP6
LOC642864	ZNF445	2 | RBM8A
LOC646960	ERI3	2 | RCC1
LOC729668	FARP2	2 | REEP6
LOC730159	DNAJC18	2 | RERE
LOC732275	TMEM38B	2 | REXO1
LPIN1	ARL4C	2 | RFX1
LRCH4	TEX26	2 | RGS22
LRTOMT	PGK2	2 | RIMS1
LSM14B	UBE4A	2 | RND2
MAD2L2	SMPD1	2 | RNF133
MAFG	FAM81B	2 | RNF138
MALAT1	NUP35	2 | RNF148
MAP1LC3A	RAD21	2 | RNF151
MAP2K2	AC084219.4	2 | RNF168
MAP4	NDUFAF3	2 | RNF38
MAP7D1	BAG5	2 | RNF44
MAPK15	TRABD	2 | RPRD1A
MAPK3	SERF2	2 | RSRC2
MAPK8IP3	ST7-AS2	2 | RTN4
MCFD2	C20orf144	2 | RUNDC3A
MCL1	RP11-489E7.4	2 | SAMD4A
MDK	CCDC168	2 | SEC14L1
MEA1	AF131216.1	2 | SEPT10
MED15	NAT6	2 | SEPT5
MED25	STK32C	2 | SF1
MEG3	PIN1	2 | SF3A1
MEIS3	AC007163.3	2 | SF3A2
METAP1	TCP1	2 | SF3B5
METT11D1	HSPH1	2 | SGSM2
MEX3B	SEPT3	2 | SH3GL3
MEX3C	RP11-17M16.2	2 | SHARPIN
MEX3D	RP1-251M9.2	2 | SIRT2
MFAP3L	AZIN2	2 | SLAIN2
MGEA5	MALAT1	2 | SLC22A18
MIDN	XXyac-YX155B6.5	2 | SLC25A22
MIF	RPL37	2 | SLC25A41
MIR1181	MS4A14	2 | SLC38A7
MIR181C	MTPAP	2 | SLC39A13
MIR3648	TMEM210	2 | SLFNL1
MIR3687	FUNDC2	2 | SMARCC1
MIR663	VTI1B	2 | SMCP
MKL1	ZNRD1-AS1	2 | SNHG9
MLF1	RAB1A	2 | SNRPF
MORC2	ACTRT2	2 | SOCS1
MORN3	TSACC	2 | SORBS3
MOSPD3	EQTN	2 | SPACA4
MPP2	SLC25A39	2 | SPAG9
MRC2	ARHGAP5	2 | SPANXN5
MRPS18B	NEURL1	2 | SPATA12
MS4A14	NRBP1	2 | SPATA18
MSI1	PPP1R3E	2 | SPATA20
MTRNR2L8	SPATA6	2 | SPATA3
MUS81	ENO1	2 | SPATA6
MVK	CTSF	2 | SPATC1
MYH7B	RPS6	2 | SPEM1
MYH9	FANK1	2 | SPTBN2
MYL6B	RP11-295M18.6	2 | SRPK2
MYST1	ODC1	2 | SRRM1
NAT6	EIF5	2 | SRRM5
NBR1	AGPAT2	2 | SRSF2
NCRNA00238	RP11-242D8.1	2 | SRSF3
NDEL1	ZDHHC19	2 | SRSF5
NDUFA13	SH3RF2	2 | SRSF7
NDUFB6	RBBP6	2 | SSX2IP
NFIC	ESPN	2 | ST6GALNAC2
NFKBIB	PPP1R12B	2 | STARD10
NFYA	SLC2A8	2 | STK35
NOLC1	C6orf201	2 | STMN1
NOS3	RP11-669C19.1	2 | STOML2
NRARP	ZNF571-AS1	2 | STRN4
NRBP1	RP11-62H20.1	2 | TAF10
NRD1	NDUFS8	2 | TBX1
NSUN4	H1FNT	2 | TCEA2
NUMA1	CTD-3035K23.7	2 | TCEB2
NUMBL	RPS12	2 | TCP11
NUP98	CITED4	2 | TEKT2
OAZ3	DZIP1	2 | TESK1
ODC1	KRTDAP	2 | TIMM13
ODF1	RPL10	2 | TLE3
ODF2	AHI1	2 | TLE4
ODF3L2	RPL35	2 | TMBIM6
OPLAH	RFPL3S	2 | TMCO2
ORMDL3	C7orf73	2 | TMEM120A
P2RX3	FBRS	2 | TMEM190
PABPN1	PWRN1	2 | TMEM31
PAFAH1B1	ADO	2 | TMEM8A
PAOX	YJEFN3	2 | TNFAIP2
PAQR7	C12orf50	2 | TNFAIP8L1
PARD6A	GTSF1L	2 | TNFRSF21
PBXIP1	RP11-192H23.7	2 | TNP1
PCBP4	RPS15	2 | TOB1
PCCB	LINC00943	2 | TP53I11
PCGF1	FBXO34	2 | TP53INP2
PCP2	PTPRD	2 | TPD52L3
PCSK4	RP11-559M23.1	2 | TPI1
PCYT2	TTLL10	2 | TPPP2
PDE4A	RPL12	2 | TPPP3
PDXDC1	DHX57	2 | TRIM17
PDXK	ZFAND3	2 | TRIM28
PDZD8	HDLBP	2 | TRIM36
PEG3	RPL8	2 | TRMT2A
PER1	RPL13A	2 | TRMT5
PEX5	SMG9	2 | TSKS
PFN3	ZNF32-AS3	2 | TSPAN1
PGAM2	LDLRAD4	2 | TSPAN16
PGK2	BAG1	2 | TSPAN6
PGP	CDC42BPA	2 | TSPYL5
PGRMC2	NRDE2	2 | TSSK1B
PHC2	LINC00982	2 | TSSK2
PHF1	STK11	2 | TSSK3
PHF10	PPP2R5A	2 | TSSK6
PHF7	C9orf173	2 | TTBK2
PHKG2	EPN1	2 | TTC7A
PHOSPHO1	PLCE1-AS2	2 | TTLL10
PICK1	LINC00906	2 | TXNDC2
PIN1	RP11-557J10.5	2 | UBA52
PKM2	AC015971.2	2 | UBAP2
PLBD2	JUND	2 | UBB
POLB	RNF139-AS1	2 | UBC
PPDPF	RPL23A	2 | UBE2N
PPM1A	TNKS	2 | UBE2R2
PPM1G	RPL28	2 | UBL4B
PPM1J	CEP152	2 | UBQLN3
PPM1M	MAPT-AS1	2 | UBQLNL
PPP1R11	PSMF1	2 | UBTD2
PPP1R2P9	CPTP	2 | UBXN6
PPP6R1	AGFG1	2 | UQCRB
PQLC1	ACTL10	2 | USP2
PRKAR1A	VN1R2	2 | USP25
PRKCSH	SPATC1L	2 | VARS
PRKCZ	UBB	2 | VPRBP
PRM1	ZMYND10	2 | VRK3
PRM2	FTH1	2 | VWA3B
PRM3	RSRC2	2 | WASF1
PROCA1	FAM134A	2 | WBP2NL
PRSS37	CLIC5	2 | WBSCR22
PSD	AC093818.1	2 | WDR1
PSME3	STMN1	2 | WHSC1
PSMF1	SPCS1	2 | YJEFN3
PTK7	CTB-55O6.13	2 | YPEL5
PTOV1	SSX2IP	2 | YTHDC1
PTP4A1	AGPAT1	2 | YWHAG
PWWP2B	AC093627.10	2 | ZBTB1
QARS	BTBD6	2 | ZCCHC6
QKI	GDPD5	2 | ZDHHC19
RAB11FIP4	FAM186A	2 | ZDHHC3
RAB11FIP5	RP11-696N14.1	2 | ZFAND3
RAB1A	GORASP2	2 | ZFAND6
RAB3IP	CCDC39	2 | ZFP91
RAD21	RPL37A	2 | ZMIZ2
RAD23B	AC007325.4	2 | ZMYND10
RANBP1	U2AF2	2 | ZNF330
RANGAP1	BRK1	2 | ZNF513
RARA	XPNPEP3	2 | ZNF683
RBBP6	AC013436.6	2 | ZNF706
RBM8A	RP11-347D21.1	2 | ZNHIT2
RBPMS	LINC01095	2 | ZRANB1
RCC1	VPRBP	1 | AACS
REEP6	ITCH	1 | AASDHPPT
RERE	GSG1	1 | ABCB9
REXO1	GINM1	1 | ABHD16B
RFX1	RMND5B	1 | ABHD8
RFX4	ARL2	1 | AC004448.5
RGS22	UBAP2	1 | AC004490.1
RIMS1	RP11-588G21.2	1 | AC004510.3
RMRP	RP5-971N18.3	1 | AC004837.5
RND2	C11orf71	1 | AC006019.3
RNF133	TMEM189	1 | AC007163.3
RNF138	MEX3C	1 | AC007325.4
RNF148	RASSF8	1 | AC007557.1
RNF151	YWHAE	1 | AC007557.2
RNF168	PCAT6	1 | AC007557.4
RNF38	FAM83C	1 | AC007563.1
RNF44	PACS2	1 | AC008937.3
RNU11	DHX36	1 | AC009487.4
RNU12	CDK19	1 | AC010649.1
RNU4ATAC	TUBB4B	1 | AC011518.1
RNU6ATAC	TLE4	1 | AC012370.3
RPPH1	LYPD4	1 | AC012456.3
RPRD1A	DDX3Y	1 | AC012594.1
RRBP1	MAP3K14-AS1	1 | AC013436.6
RSPH1	RP11-783K16.5	1 | AC015971.2
RSRC2	RPLP1	1 | AC016912.3
RTN4	DES	1 | AC019055.1
RUNDC3A	RPL36	1 | AC024592.9
SAMD4A	RPS8	1 | AC073628.1
SBNO2	FILIP1L	1 | AC074391.1
SCARNA17	ARF4-AS1	1 | AC084219.4
SCARNA2	FAM153A	1 | AC092155.4
SCMH1	SNHG9	1 | AC092168.3
SCNN1D	RP11-493E12.1	1 | AC093620.5
SEC14L1	KIF21B	1 | AC093627.10
SEPT10	RP11-384K6.8	1 | AC093818.1
SEPT5	CYHR1	1 | AC097495.2
SETD3	CCDC169	1 | AC097495.3
SF1	MAP1LC3A	1 | AC098973.1
SF3A1	FAM179A	1 | AC116609.1
SF3A2	GMFG	1 | ACAA2
SF3B5	SNX13	1 | ACAP1
SGSM2	LINC00919	1 | ACAT1
SGTA	OVOS2	1 | ACAT2
SH3BP2	VWA3B	1 | ACP1
SH3GL3	PLEKHA3	1 | ACRBP
SHARPIN	MAPK6	1 | ACSL1
SIRT2	C1orf43	1 | ACSM3
SLAIN2	RP11-109E10.1	1 | ACSS1
SLC22A18	HNRNPR	1 | ACTL10
SLC25A22	MINOS1	1 | ACTL9
SLC25A41	RPS18	1 | ACTR6
SLC38A7	RP1-266L20.2	1 | ACTRT2
SLC39A13	HPCA	1 | ADAM20
SLFNL1	TMEM8A	1 | ADAM21
SMARCB1	CDV3	1 | ADAM7
SMARCC1	DMWD	1 | ADAMTS13
SMCP	ZC3H15	1 | ADAMTSL1
SMCR7L	ATAD1	1 | ADC
SNAR-C3	SMPD2	1 | ADCK4
SNAR-C4	ICA1	1 | ADGRG1
SNAR-E	DPP3	1 | ADIG
SNAR-F	SPIRE1	1 | ADIPOR1
SNAR-G1	TSPAN16	1 | ADPGK
SNAR-I	FUZ	1 | ADSL
SNHG9	EIF4G1	1 | ADSS
SNORA16A	LMX1A	1 | ADTRP
SNORA48	UBQLNL	1 | AF131216.1
SNORA54	RP11-439E19.9	1 | AFAP1
SNORD104	TSSK3	1 | AGAP1
SNORD33	AC074391.1	1 | AGBL5
SNORD36A	KTN1	1 | AGFG1
SNORD55	FAM195B	1 | AHCY
SNORD68	CENPJ	1 | AHI1
SNORD89	SLAIN2	1 | AK1
SNRPF	APOE	1 | AK2
SOCS1	DNAJB8	1 | AK6
SORBS3	HBP1	1 | AK8
SPACA4	FSTL4	1 | AK9
SPAG4	RP11-403A21.3	1 | AKAP12
SPAG9	MYH7B	1 | AKAP13
SPANXN5	MEX3B	1 | AKIRIN2
SPATA12	RNF168	1 | AKNAD1
SPATA18	FAM71F1	1 | AKR1E2
SPATA20	RPL32	1 | AKT3
SPATA3	IL13	1 | AL157902.3
SPATA6	WTIP	1 | ALDH1L1
SPATC1	TPT1	1 | ALDOA
SPEM1	MAMDC2-AS1	1 | ALLC
SPTBN2	C18orf32	1 | ALMS1
SRPK2	ABHD8	1 | AMFR
SRRM1	RPL41	1 | AMN1
SRRM5	PRKCZ	1 | AMZ2
SRSF2	SPTBN2	1 | ANAPC11
SRSF3	TP53INP2	1 | ANKMY1
SRSF5	ARL6IP4	1 | ANKRD12
SRSF7	C20orf141	1 | ANKRD13A
SSX2IP	SLC37A1	1 | ANKRD30A
ST6GALNAC2	DDX20	1 | ANKRD36
STARD10	NRAV	1 | ANKRD36C
STK35	RPS27A	1 | ANKRD53
STMN1	CIB2	1 | ANO2
STOML2	TPP2	1 | ANP32B
STRN4	RPL3	1 | ANXA2
STX5	EVX2	1 | ANXA6
TAF10	ACTL7A	1 | AOC2
TBL3	APOPT1	1 | AP000345.1
TBX1	TSPAN1	1 | AP001462.6
TCEA2	MT-ND4	1 | AP006216.5
TCEB2	CLK3	1 | AP2B1
TCP11	P4HTM	1 | AP2M1
TEAD2	PODXL2	1 | AP3S1
TEKT2	PSMA4	1 | AP5M1
TESK1	PSMD3	1 | APLF
TIMM13	GKAP1	1 | APLP1
TLE3	RP11-396F22.1	1 | APOE
TLE4	MIS12	1 | APOL6
TMBIM6	MAD1L1	1 | APOPT1
TMCO2	MRFAP1	1 | ARF4-AS1
TMEM120A	CDIP1	1 | ARHGAP19
TMEM190	FAM104A	1 | ARHGAP26
TMEM191A	HNRNPU	1 | ARHGAP28
TMEM31	TBX1	1 | ARHGAP33
TMEM66	LINC00917	1 | ARHGAP35
TMEM8A	NDUFB6	1 | ARHGAP5
TNFAIP2	SPPL2B	1 | ARHGEF7
TNFAIP8L1	NBR1	1 | ARHGEF7-AS2
TNFRSF21	RPL34	1 | ARID2
TNP1	ORMDL3	1 | ARID4B
TOB1	RNF32	1 | ARIH1
TOM1	STOML2	1 | ARL4A
TP53I11	RPL15	1 | ARL4C
TP53INP2	ARID4B	1 | ARL6IP4
TPD52L3	PCGF5	1 | ARMC3
TPI1	SERPINA5	1 | ARMC9
TPPP2	APOL6	1 | ARSA
TPPP3	ZEB1	1 | ASB17
TRA2A	LINC01198	1 | ASB5
TRAPPC5	FAM234A	1 | ASCC1
TRIM17	OSGIN1	1 | ASH1L
TRIM28	C6orf120	1 | ASNA1
TRIM36	ZNF628	1 | ASNS
TRIM46	FGFR1OP	1 | ASXL1
TRMT2A	BRD2	1 | ATAD1
TRMT5	RP11-375N15.2	1 | ATAD2
TSKS	TMEM215	1 | ATAD2B
TSPAN1	IQCF3	1 | ATF3
TSPAN15	EIF2B4	1 | ATF5
TSPAN16	DYNLL1	1 | ATF7
TSPAN6	RP11-862G15.1	1 | ATF7IP
TSPYL5	SMIM6	1 | ATG2B
TSSK1B	UGT1A6	1 | ATL3
TSSK2	PPP2R2B	1 | ATMIN
TSSK3	FAM76B	1 | ATP1B3
TSSK6	EPB41L3	1 | ATP2B4
TTBK2	CDIPT-AS1	1 | ATP5G3
TTC7A	PIBF1	1 | ATP6V0A1
TTLL10	TXNDC2	1 | ATP6V1A
TXNDC2	HAGLR	1 | ATP6V1E2
UBA52	MAPK8IP3	1 | ATP6V1F
UBAP2	MAPKAPK5-AS1	1 | ATP7B
UBAP2L	C17orf50	1 | ATPAF1
UBB	HGS	1 | ATXN1L
UBC	RP11-360D2.1	1 | ATXN7
UBE2N	KIAA1217	1 | AVPI1
UBE2R2	LMNTD2	1 | AXDND1
UBL4B	RP11-544A12.8	1 | AZIN1
UBQLN3	GPR18	1 | AZIN1-AS1
UBQLNL	NUMBL	1 | AZIN2
UBTD2	MFSD14A	1 | B3GALT4
UBXN6	CCDC57	1 | B4GALT1-AS1
UQCRB	UBE2R2	1 | BACE1
USP2	TOLLIP	1 | BACE1-AS
USP25	RP11-712B9.2	1 | BACH1
VARS	CSMD2-AS1	1 | BAD
VPRBP	TAF5L	1 | BAG6
VRK3	IPO5	1 | BAIAP2
VTRNA1-1	DNPEP	1 | BAP1
VWA3B	STT3B	1 | BAZ1A
WASF1	EEF1D	1 | BAZ1B
WBP2	RPS24	1 | BAZ2A
WBP2NL	GGN	1 | BBC3
WBSCR22	POLR2D	1 | BBX
WDR1	AVPI1	1 | BCL2L14
WDR37	RUNDC3A	1 | BDH1
WDR91	MRGBP	1 | BDP1
WHSC1	ARF1	1 | BHLHE40
YJEFN3	POLB	1 | BLCAP
YPEL5	GTSF1	1 | BMP7-AS1
YTHDC1	CCDC53	1 | BNC1
YWHAG	USPL1	1 | BOD1L2
YY1AP1	RPS19	1 | BOD1P
ZBTB1	MRPL9	1 | BPIFA3
ZBTB47	AP2B1	1 | BPTF
ZC3H18	WHSC1	1 | BRAP
ZCCHC6	EAF1-AS1	1 | BRDT
ZDHHC19	RPS13	1 | BRI3BP
ZDHHC3	FAM217A	1 | BRK1
ZFAND3	PGAM2	1 | BRP44
ZFAND6	UBQLN3	1 | BRPF3
ZFP91	RP11-168O16.2	1 | BRWD1
ZIM2	LYSMD2	1 | BRWD1-AS2
ZMIZ2	NFIX	1 | BSG
ZMYND10	LINC01191	1 | BVES
ZMYND15	ITPKA	1 | BX255923.3
ZNF330	CCPG1	1 | BZW1
ZNF428	GALNTL5	1 | C10orf111
ZNF513	SPATA20	1 | C10orf53
ZNF683	RAD23B	1 | C10orf90
ZNF706	MGST3	1 | C11orf1
ZNHIT2	MZT2B	1 | C11orf20
ZRANB1	KIAA2013	1 | C11orf35
	ZNRD1	1 | C11orf66
	MARCH10	1 | C11orf68
	RP11-73K9.2	1 | C11orf84
	CFAP44	1 | C12orf50
	MAP1S	1 | C12orf54
	FAM71D	1 | C12orf75
	RP11-684B21.1	1 | C13orf38
	ST13	1 | C14orf118
	FAM212B	1 | C14orf2
	RP11-2C24.7	1 | C15orf23
	UBN2	1 | C15orf39
	DUS1L	1 | C16orf13
	MT-CO3	1 | C16orf45
	RPL29	1 | C16orf5
	SECISBP2	1 | C16orf78
	CCDC155	1 | C16orf90
	RP11-173A6.3	1 | C17orf62
	KLHDC3	1 | C17orf89
	POLD2	1 | C18orf10
	FAM209A	1 | C18orf32
	TREH	1 | C19orf24
	SWI5	1 | C19orf43
	CTD-2206N4.2	1 | C19orf45
	PHACTR2-AS1	1 | C19orf50
	RUVBL2	1 | C19orf51
	CDHR2	1 | C19orf6
	PRM3	1 | C19orf63
	ZMYM2	1 | C1orf105
	RNF151	1 | C1orf159
	RANBP2	1 | C1orf175
	C9orf3	1 | C1orf223
	HNRNPH1	1 | C1orf233
	AKAP4	1 | C1orf234
	ULK4	1 | C1orf49
	EIF4G3	1 | C1orf92
	WDR26	1 | C1orf94
	GUCA1A	1 | C20orf106
	MTX1	1 | C20orf107
	PARP6	1 | C20orf134
	MAATS1	1 | C20orf141
	MDK	1 | C20orf173
	PEX10	1 | C20orf195
	PPP1R36	1 | C20orf71
	TMEM147	1 | C20orf79
	RPS9	1 | C21orf2
	SCRT1	1 | C21orf91
	CARM1	1 | C22orf23
	TSSC4	1 | C22orf43
	RIOK3	1 | C2CD5
	RPL19	1 | C2orf16
	SYS1	1 | C2orf40
	KIF2C	1 | C2orf53
	MRPS25	1 | C2orf70
	C11orf68	1 | C2orf88
	CNPY3	1 | C3
	TRMT2A	1 | C3orf10
	CCHCR1	1 | C3orf18
	ZMIZ1-AS1	1 | C4orf35
	PCP2	1 | C5orf32
	ODF1	1 | C5orf52
	AHCY	1 | C5orf60
	SPSB4	1 | C6orf120
	MTURN	1 | C6orf225
	PFN2	1 | C6orf62
	NDUFA11	1 | C7orf31
	ZFAND4	1 | C7orf55
	PHF20	1 | C7orf70
	MIEF1	1 | C7orf73
	MT-ND2	1 | C8orf42
	INCA1	1 | C9orf153
	EIF5A	1 | C9orf16
	ZNF664	1 | C9orf24
	C6orf62	1 | C9orf3
	RNF103	1 | C9orf50
	TTLL1	1 | C9orf7
	NAA38	1 | CA11
	SLC25A1	1 | CABS1
	NACC2	1 | CACNA1H
	CBLN1	1 | CAHM
	HOOK1	1 | CALM2
	PELP1	1 | CALR3
	RP11-159D12.10	1 | CAMLG
	ZCCHC8	1 | CANX
	PDXDC1	1 | CAPN2
	CAMLG	1 | CAPN3
	CCL14	1 | CAPNS1
	CCDC54	1 | CARD8
	PFN3	1 | CARS2
	EXOSC4	1 | CBLN1
	ZFC3H1	1 | CCDC101
	TMEM160	1 | CCDC126
	RP11-2F20.1	1 | CCDC144NL-AS1
	PVRL3	1 | CCDC155
	BZW1	1 | CCDC157
	RP11-796E2.4	1 | CCDC158
	ZFYVE28	1 | CCDC168
	CCDC7.1	1 | CCDC169
	ALDOA	1 | CCDC173
	RP11-666A8.9	1 | CCDC186
	FBXL13	1 | CCDC187
	AC092168.3	1 | CCDC188
	GSTZ1	1 | CCDC191
	RPL26	1 | CCDC37-AS1
	C1orf159	1 | CCDC39
	RPL11	1 | CCDC46
	RNF148	1 | CCDC57
	RP11-834C11.4	1 | CCDC66
	RP11-394A14.2	1 | CCDC7
	C16orf13	1 | CCDC7.1
	DEF6	1 | CCDC70
	ADGRG1	1 | CCDC74A
	FAM187B	1 | CCDC80
	AC097495.3	1 | CCDC83
	TEPP	1 | CCDC88A
	AGAP1	1 | CCDC92
	MRC2	1 | CCL14
	CANX	1 | CCNT1
	ADAM20	1 | CCPG1
	UBAC1	1 | CCSER1
	CHID1	1 | CCSER2
	SMARCC1	1 | CCT2
	SPINK2	1 | CD163L1
	C12orf75	1 | CD37
	LCA5L	1 | CDADC1
	LRRC27	1 | CDC42BPA
	SUCLA2	1 | CDC42SE1
	TBC1D10B	1 | CDH23
	OBSL1	1 | CDH5
	MT-CO1	1 | CDHR2
	MAT2A	1 | CDIP1
	DGAT1	1 | CDIPT
	SPACA3	1 | CDIPT-AS1
	FKBP7	1 | CDK11A
	CFAP221	1 | CDK11B
	USP15	1 | CDK19
	MGAT4C	1 | CDK2AP1
	RPS23	1 | CDKL3
	KCMF1	1 | CDKN1C
	RPLP2	1 | CDNF
	COX7C	1 | CDS2
	CYP17A1	1 | CEMP1
	RP11-396C23.4	1 | CENPK
	DRICH1	1 | CENPU
	RNF11	1 | CEP112
	SSR4	1 | CEP152
	RP11-1018N14.1	1 | CEP162
	CTD-2363C16.1	1 | CEP164
	CEP76	1 | CEP170
	CEP112	1 | CEP192
	FBXO7	1 | CEP295
	HYAL1	1 | CEP350
	NFIB	1 | CEP57
	STRN4	1 | CEP76
	AC007557.4	1 | CEP85L
	BRI3BP	1 | CERS1
	S1PR2	1 | CFAP157
	AC009487.4	1 | CFAP221
	RBCK1	1 | CFAP44
	LINC01487	1 | CFAP53
	C11orf1	1 | CHCHD2
	KDM5B	1 | CHD1
	ANO2	1 | CHD4
	MIR193BHG	1 | CHIC2
	RCOR3	1 | CHID1
	GTF2F1	1 | CHKB-CPT1B
	KIAA1211	1 | CHPT1
	RP11-258F1.1	1 | CHRNE
	NT5C1B	1 | CIB2
	RP11-404L6.2	1 | CIRBP
	TAF9	1 | CKAP5
	C21orf2	1 | CLASRP
	RHBDD2	1 | CLCN3
	DNAH14	1 | CLCN6
	ATMIN	1 | CLDND2
	BVES	1 | CLEC16A
	GOLGA6L10	1 | CLEC2D
	NOLC1	1 | CLEC3B
	AMZ2	1 | CLIC5
	OSER1	1 | CLIP4
	RPS28	1 | CLK4
	EPHA10	1 | CLPX
	RALGPS2	1 | CLU
	PCBP4	1 | CMTM2
	RP5-1148A21.3	1 | CMTR2
	NUP98	1 | CNKSR3
	SPANXN5	1 | CNN1
	SERPINB6	1 | CNOT8
	RPS4X	1 | CNPY3
	RPS6KB2	1 | CNTFR-AS1
	ACTL7B	1 | CNTN2
	CDH5	1 | CNTN4
	TP53TG5	1 | COL11A2
	CSNK1D	1 | COL25A1
	RP11-106M3.3	1 | COL2A1
	LINC00901	1 | COL7A1
	RPL21	1 | COLCA2
	ANKRD12	1 | COPS5
	CAPZB	1 | COX4I1
	ULK2	1 | COX7A2
	RP11-457M11.7	1 | COX7C
	SPATC1	1 | COX8C
	DGCR14	1 | CPA5
	RP11-73G16.3	1 | CPLX2
	TEKT2	1 | CPS1
	RARA-AS1	1 | CPSF3L
	UBXN4	1 | CPT1B
	AC004448.5	1 | CPTP
	TRIM28	1 | CRADD
	SPECC1	1 | CRAMP1
	AC024592.9	1 | CREB3L2
	TMA7	1 | CREBBP
	RNF40	1 | CREM
	LYL1	1 | CRISP1
	BDP1	1 | CRLS1
	CARS2	1 | CRNDE
	STK35	1 | CSMD2-AS1
	ERICH3	1 | CSNK1E
	DPY19L1	1 | CSPP1
	RPS14	1 | CSRNP3
	DERL3	1 | CSTL1
	CTB-35F21.2	1 | CSTT
	RPL27A	1 | CTA-243E7.1
	UBTD2	1 | CTAGE1
	PHF1	1 | CTB-174D11.1
	HABP4	1 | CTB-35F21.2
	RPS29	1 | CTB-55O6.13
	KIFC3	1 | CTB-91J4.1
	PRC1-AS1	1 | CTC-1337H24.4
	CALM3	1 | CTC-471J1.11
	KIF16B	1 | CTC-518B2.8
	MT-CO2	1 | CTC-543D15.8
	HERC4	1 | CTD-2020K17.4
	PRPH	1 | CTD-2024I7.13
	PPP1R11	1 | CTD-2026D20.2
	AMN1	1 | CTD-2083E4.6
	ZNF213	1 | CTD-2090I13.1
	SEMG1	1 | CTD-2118P12.1
	DNAJC24	1 | CTD-2135D7.2
	PNPLA6	1 | CTD-2184C24.2
	RNF19A	1 | CTD-2196E14.5
	MED30	1 | CTD-2201G3.1
	ABHD2	1 | CTD-2206N4.2
	RAI14	1 | CTD-2297D10.1
	FTL	1 | CTD-2363C16.1
	TAX1BP1	1 | CTD-2568A17.1
	EIF5A2	1 | CTD-2619J13.14
	RNFT2	1 | CTD-3035K23.7
	KXD1	1 | CTD-3074O7.5
	AZIN1-AS1	1 | CTDSP2
	MTFR1L	1 | CTNNA2
	MRLN	1 | CTSA
	FBXL14	1 | CTSF
	PRKRA	1 | CUL1
	KLK13	1 | CUL2
	C5orf52	1 | CWC25
	SYNCRIP	1 | CXXC1
	TCEA2	1 | CYB5D1
	ZNF330	1 | CYB5R2
	RRM1	1 | CYB5R4
	MYO9A	1 | CYC1
	NAP1L4	1 | CYLC2
	LRRC71	1 | CYP17A1
	RP11-421P23.1	1 | CYP1B1-AS1
	SPPL2C	1 | CYP4A11
	CA2	1 | CYP4A22
	RPRD1A	1 | DAB1-AS1
	CLPX	1 | DACT3
	RAB11FIP4	1 | DAG1
	ANAPC11	1 | DALRD3
	GNG3	1 | DBI
	C10orf82	1 | DCAF10
	TMX4	1 | DCAF5
	PAQR9	1 | DCC
	BPTF	1 | DCUN1D4
	ANKRD53	1 | DDAH2
	QARS	1 | DDI1
	C7orf31	1 | DDX20
	MT-ATP6	1 | DDX49
	PGRMC2	1 | DEF6
	LHPP	1 | DENND1A
	KLHL12	1 | DES
	RP11-100N20.1	1 | DFNB31
	CDKN1C	1 | DGAT1
	C10orf111	1 | DGCR14
	TBATA	1 | DGCR8
	FAM134B	1 | DHDDS
	UBE2D2	1 | DHRS13
	WDR38	1 | DHRS9
	GSTM3	1 | DHX57
	CTNNA2	1 | DHX8
	DFNB31	1 | DHX9
	RP11-212P7.2	1 | DIS3
	GLT1D1	1 | DKKL1
	LINC00442	1 | DNAAF3
	FNDC8	1 | DNAH14
	C19orf43	1 | DNAJB4
	RPL31	1 | DNAJC10
	C1orf94	1 | DNAJC24
	AKIRIN2	1 | DNASE1
	INPP5B	1 | DNM1L
	HCN4	1 | DPH3
	CYB5R2	1 | DPP3
	FAM71C	1 | DPP6
	CCDC92	1 | DPY19L1
	COPS5	1 | DPYD
	VPS13A	1 | DPYSL5
	TSKS	1 | DRD3
	ARID2	1 | DRICH1
	SRRM1	1 | DSCR8
	C9orf153	1 | DSE
	DUSP18	1 | DUS1L
	LINC01304	1 | DUS2
	UBA5	1 | DUSP18
	AC116609.1	1 | DUSP21
	AXDND1	1 | DUSP3
	HYOU1	1 | DUSP4
	TPT1-AS1	1 | DXO
	LTN1	1 | DYNLT3
	RPS5	1 | DZIP1
	RP11-496H1.2	1 | E2F4
	FAM71F2	1 | E4F1
	PDCD5	1 | EAF1-AS1
	PAIP2	1 | EDF1
	SPATA33	1 | EDNRB
	RPS15A	1 | EDRF1
	LSMEM2	1 | EEF1A1
	MGEA5	1 | EFCAB11
	TRAPPC6A	1 | EFCAB12
	FAM135B	1 | EFCAB13
	NUP155	1 | EFCAB14
	INPP5K	1 | EFCAB6
	DHX8	1 | EGR3
	HN1	1 | EHBP1
	ASB5	1 | EHMT2
	TMEM219	1 | EIF2B4
	POMC	1 | EIF3G
	CAPZA3	1 | EIF4E
	CYLC2	1 | EIF4E2
	SLC22A18	1 | EIF4EBP2
	FAM153B	1 | EIF4ENIF1
	NGLY1	1 | EIF5
	MIB2	1 | EIF5A2
	FAM219A	1 | ELOVL5
	CCT2	1 | ELOVL6
	RPL35A	1 | ELP5
	RBM15B	1 | EMC10
	SPATA17	1 | EML2
	RP11-527L4.6	1 | ENTPD1-AS1
	CUL1	1 | EP400NL
	SPANXB1	1 | EPAS1
	AC012370.3	1 | EPB41L2
	SLC22A23	1 | EPHA10
	TRAM1	1 | EPHB3
	C10orf90	1 | EPN3
	CCDC126	1 | EPS15
	IFNGR2	1 | EPS8L3
	DCAF10	1 | EQTN
	EFCAB11	1 | ERC1
	CREB3L2	1 | ERCC4
	PTPMT1	1 | ERI3
	ANKRD13B	1 | ERICH2
	SHOC2	1 | ERICH3
	CLMN	1 | ESRP2
	RPS25	1 | EVX1
	LRCH4	1 | EVX1-AS
	ATXN1L	1 | EXOSC4
	SLC4A8	1 | FAAH
	RP5-908M14.9	1 | FAAP20
	ADSL	1 | FAM109A
	MT-ND3	1 | FAM109B
	SPAM1	1 | FAM120B
	ATP2B4	1 | FAM134A
	CFAP53	1 | FAM134B
	CTD-2118P12.1	1 | FAM134C
	PDE1A	1 | FAM135A
	EIF3A	1 | FAM135B
	ASB17	1 | FAM153A
	C19orf24	1 | FAM161A
	SPATA12	1 | FAM166A
	EEF1A1	1 | FAM170B-AS1
	AGBL5	1 | FAM179A
	TUSC2	1 | FAM183B
	RNASE11	1 | FAM186A
	SPHK2	1 | FAM187B
	SETD2	1 | FAM195A
	AP001462.6	1 | FAM19A2
	ATP1A3	1 | FAM200A
	PURA	1 | FAM200B
	LINC00326	1 | FAM209A
	STARD9	1 | FAM209B
	LSM14B	1 | FAM212B
	RPS17	1 | FAM217A
	ISPD-AS1	1 | FAM219A
	TSPYL5	1 | FAM220A
	SUMO2	1 | FAM222B
	RP3-406P24.4	1 | FAM229A
	EVX1	1 | FAM229B
	CPEB3	1 | FAM234A
	BCL2L14	1 | FAM71A
	RP11-881M11.1	1 | FAM71B
	ZG16B	1 | FAM71D
	RPS3A	1 | FAM71F2
	LENG8	1 | FAM75D5
	INTS1	1 | FAM76A
	SF1	1 | FAM76B
	GPI	1 | FAM81B
	C12orf54	1 | FAM83C
	FUT8	1 | FAM89B
	CKB	1 | FAM92A1
	EDNRB	1 | FANCD2OS
	CAST	1 | FANCM
	BAZ2A	1 | FANK1
	ADD1	1 | FAR1
	IBA57-AS1	1 | FAU
	PHF10	1 | FBF1
	STK33	1 | FBL
	DDA1	1 | FBXL13
	SIRT2	1 | FBXL14
	HERPUD2	1 | FBXW2
	CPA5	1 | FDXACB1
	CREB3	1 | FEM1C
	HNRNPA2B1	1 | FER
	SGSM2	1 | FER1L6-AS1
	LINC01227	1 | FGD2
	CHMP1A	1 | FGD4
	LINC00202-1	1 | FGFR3
	MAFG	1 | FHAD1
	SRPK1	1 | FHIT
	BLCAP	1 | FIBP
	PLEKHA1	1 | FIS1
	TLK2	1 | FKBP3
	YWHAZ	1 | FLJ27354
	KIF1C	1 | FLJ43879
	SPAG17	1 | FLOT1
	CTD-3074O7.5	1 | FLT1
	MAP6	1 | FNDC8
	ISLR2	1 | FOPNL
	ADRM1	1 | FOXK1
	NCLN	1 | FRAT1
	LINC01082	1 | FRMD6
	ITFG2	1 | FSCB
	ATF7IP	1 | FSCN1
	MEIS3	1 | FSTL4
	LMF2	1 | FTH1
	PFDN5	1 | FTL
	PPP2R1B	1 | FUNDC2
	FGD4	1 | FUNDC2P2
	RP11-14J7.7	1 | FUT11
	OR4M1	1 | FUT8
	NELFE	1 | G2E3
	RPS2	1 | G3BP2
	IGLL1	1 | GABRG3-AS1
	IPO13	1 | GAD1
	ARSA	1 | GALNTL5
	CUL2	1 | GAS2L1
	C6orf106	1 | GDPD3
	JMJD8	1 | GDPD5
	TMEM191B	1 | GGN
	USP22	1 | GGNBP1
	NPHS2	1 | GGPS1
	CPS1	1 | GHITM
	FRMD6	1 | GINM1
	JRKL	1 | GIT1
	EFCAB13	1 | GKAP1
	PPM1J	1 | GLRX2
	DPYD	1 | GLT1D1
	FAM209B	1 | GLTPD1
	DGCR6	1 | GMFG
	YTHDC1	1 | GNAI2
	FHAD1	1 | GNB1
	FAM161A	1 | GNB2
	CKAP5	1 | GNB2L1
	LRRC9	1 | GNG3
	CEP350	1 | GNL1
	USP37	1 | GOLGA6L10
	EIF4E2	1 | GOLGA6L2
	RP11-345F18.1	1 | GORASP2
	KIF17	1 | GOSR1
	SVIP	1 | GPATCH2L
	RP11-470L19.6	1 | GPR108
	ZBTB1	1 | GPR135
	TMED10	1 | GPR85
	FER1L6-AS1	1 | GPX1
	ANKRD30A	1 | GRB10
	ANKRD9	1 | GRID2
	C16orf72	1 | GRK6
	RP11-1060J15.4	1 | GRLF1
	GGPS1	1 | GS1-124K5.3
	LRRFIP2	1 | GSPT2
	ACAT1	1 | GSTCD
	STPG1	1 | GSTM3
	USP34	1 | GSTO1
	RP11-1338A24.1	1 | GSTZ1
	PIGQ	1 | GTF2A2
	WDR60	1 | GTF3C2
	LPAR6	1 | GTSF1
	EHBP1	1 | GUCA1A
	RARA	1 | GUK1
	GTF2A2	1 | GYG1
	IL17B	1 | H1FX
	TAPT1	1 | H3F3C
	CNTN2	1 | HAGH
	RNASE3	1 | HAGLR
	TBC1D7	1 | HBB
	RP1-17K7.2	1 | HBP1
	TMEM91	1 | HBZ
	PHPT1	1 | HDAC2
	LINC00635	1 | HDAC4
	TRIM59	1 | HDGF
	DDX4	1 | HERC4
	PPP1R32	1 | HERPUD2
	FAM222B	1 | HIBCH
	ACTL9	1 | HIC2
	RAB14	1 | HINT1
	DYRK4	1 | HIP1
	LMBR1L	1 | HIST1H2AG
	TEX22	1 | HM13
	TBL2	1 | HMCN2
	ASAP1	1 | HMGN1
	SCGB1B2P	1 | HMGXB4
	CCDC173	1 | HMHA1
	PIWIL3	1 | HN1
	LINC00303	1 | HNRNPA1
	FLJ43879	1 | HNRNPR
	RANBP9	1 | HNRNPUL1
	RP11-437J19.1	1 | HOOK3
	SF3B5	1 | HOXC6
	MPHOSPH9	1 | HSD3B7
	ZNF513	1 | HSF2BP
	PINK1	1 | HSF5
	AC016912.3	1 | HSP90AA1
	LTBP2	1 | HSPA1A
	MEG3	1 | HSPB6
	SPATA32	1 | HSPB7
	RPL7A	1 | HSPB9
	SNRPF	1 | HYAL1
	MAP4K3	1 | HYAL3
	RHEB	1 | IBA57-AS1
	CHD2	1 | IDH3G
	RP5-1030M6.3	1 | IFNGR2
	RPL5	1 | IFRD1
	AC098973.1	1 | IFRD2
	AKNAD1	1 | IGLL1
	ARHGEF7	1 | IGSF11-AS1
	NLK	1 | IGSF9
	ZC3H14	1 | IL11RA
	HIST1H2AG	1 | IL13
	RNF133	1 | IL17B
	SLC25A37	1 | IL6R
	UQCC2	1 | INCA1
	BAD	1 | INPP1
	CTB-91J4.1	1 | INPP5B
	ARHGAP28	1 | INPP5K
	CTD-2090I13.1	1 | INTS1
	DCAF5	1 | IPO13
	HBZ	1 | IPO5
	C17orf89	1 | IQCA1
	IRGC	1 | IQCF3
	POLR2I	1 | IQCF5-AS1
	SRRM5	1 | IQCG
	RP11-981G7.3	1 | IQCJ-SCHIP1-AS1
	PRNT	1 | IQUB
	ASNS	1 | IRGC
	C10orf35	1 | ISCU
	TOM1L1	1 | ISPD-AS1
	FAM53C	1 | ITCH
	PIGF	1 | ITFG2
	RPS20	1 | ITGB3BP
	UBE2K	1 | ITPKA
	RP11-20B24.5	1 | JARID2-AS1
	CCDC66	1 | JMJD8
	HSF5	1 | KANK1
	MAP1LC3B	1 | KATNA1
	NABP2	1 | KATNBL1
	ARMC9	1 | KB-1183D5.13
	YWHAQ	1 | KCMF1
	SPAG9	1 | KCNMA1
	FBXO24	1 | KCNQ1DN
	TTLL5	1 | KCNV2
	MAPK10	1 | KDM2B
	DNAJA4	1 | KDM3A
	JARID2-AS1	1 | KDM5A
	GPR135	1 | KDM5B
	TMF1	1 | KIAA0586
	RP3-382I10.7	1 | KIAA0895L
	CCDC70	1 | KIAA1211
	AP3S1	1 | KIAA1217
	FBXW2	1 | KIAA1683
	ADPGK	1 | KIAA2013
	SMAD2	1 | KIF16B
	MAN1A2	1 | KIF27
	C16orf90	1 | KIF3B
	TUG1	1 | KIFAP3
	TEKT3	1 | KIZ-AS1
	IFRD1	1 | KLF9
	ERCC4	1 | KLHL10
	CALCOCO2	1 | KLHL12
	RP13-401N8.1	1 | KLHL7-AS1
	AFAP1	1 | KLK13
	SPATA41	1 | KLK5
	FOXK1	1 | KMO
	MED13	1 | KMT2E
	ERGIC3	1 | KNSTRN
	ODF3B	1 | KNTC1
	ACP1	1 | KPNA2
	ELP5	1 | KRTCAP3
	RP11-756P10.2	1 | KRTDAP
	TTLL6	1 | KTN1
	TSC22D1	1 | KXD1
	RFX1	1 | LAMP1
	ZRANB1	1 | LAPTM4A
	LINC00521	1 | LARP1B
	METTL22	1 | LASP1
	MEAF6	1 | LCA5L
	BACE1	1 | LCP1
	ZNF677	1 | LDLRAD4
	GIT1	1 | LHPP
	TEX37	1 | LHX2
	POMZP3	1 | LIF
	CTC-1337H24.4	1 | LIMA1
	PIAS2	1 | LIMD2
	RP11-1277A3.1	1 | LINC00174
	EIF4G2	1 | LINC00202-1
	LAMP1	1 | LINC00202-2
	PLAGL2	1 | LINC00226
	MORN2	1 | LINC00301
	PRSS37	1 | LINC00303
	TMED5	1 | LINC00326
	RP11-1007O24.3	1 | LINC00347
	C2orf70	1 | LINC00358
	ATP7B	1 | LINC00442
	TMCO5A	1 | LINC00467
	HMGXB4	1 | LINC00494
	LINC00226	1 | LINC00518
	TUT1	1 | LINC00521
	NPTX1	1 | LINC00608
	ALMS1	1 | LINC00635
	ZNRF4	1 | LINC00642
	MTX2	1 | LINC00658
	AACS	1 | LINC00677
	MIMT1	1 | LINC00901
	TESK1	1 | LINC00906
	VPS51	1 | LINC00917
	FIBP	1 | LINC00919
	AC010649.1	1 | LINC00943
	TECR	1 | LINC00982
	ERICH2	1 | LINC01017
	RPL7	1 | LINC01082
	GOLGA6L2	1 | LINC01095
	MT-ND1	1 | LINC01184
	RPL10A	1 | LINC01191
	TMEM63B	1 | LINC01198
	KIAA0895L	1 | LINC01224
	RP11-10L12.4	1 | LINC01227
	UBE2G1	1 | LINC01255
	RP11-538P18.2	1 | LINC01304
	PI16	1 | LINC01374
	CDNF	1 | LINC01487
	MPPE1	1 | LINC01592
	MACROD2-AS1	1 | LINGO1-AS1
	CYP1B1-AS1	1 | LMF2
	EPB41L2	1 | LMNB2
	CHD1	1 | LMNTD2
	AC007557.2	1 | LMX1A
	SIL1	1 | LOC100128071
	SLTM	1 | LOC100130933
	TTC39A	1 | LOC100133991
	LARP1B	1 | LOC100286938
	LINC00642	1 | LOC100287482
	TEX2	1 | LOC100288123
	TRA2B	1 | LOC100288797
	C9orf24	1 | LOC100526820
	ATF5	1 | LOC146880
	RP11-539G18.3	1 | LOC151300
	OPTN	1 | LOC348021
	CCDC74A	1 | LOC389493
	CDH23	1 | LOC440518
	PPP2R5C	1 | LOC442132
	GNL1	1 | LOC642864
	E2F4	1 | LOC646960
	REXO1	1 | LOC729668
	SEPT10	1 | LOC730159
	FBF1	1 | LOC732275
	RP11-147C23.1	1 | LOXHD1
	GOSR1	1 | LPAR6
	C1orf234	1 | LRFN4
	PYURF	1 | LRRC27
	RP11-665J16.1	1 | LRRC49
	AC012456.3	1 | LRRC52
	RP11-550H2.1	1 | LRRC56
	RPL9	1 | LRRC71
	DUSP3	1 | LRRC8B
	HYAL3	1 | LRRC9
	SLC25A46	1 | LRRD1
	OARD1	1 | LRRFIP2
	POU6F1	1 | LRRIQ1
	STK40	1 | LSMEM2
	HSP90AB1	1 | LTBP2
	SDCBP2-AS1	1 | LTN1
	OLFM2	1 | LTV1
	THAP2	1 | LUZP1
	CRADD	1 | LYL1
	FAM71A	1 | LYPD4
	ZNF415	1 | LYPLA1
	PIGT	1 | LYRM1
	PSORS1C1	1 | LYSMD2
	C1orf233	1 | LZTS2
	WDTC1	1 | MAATS1
	DHX9	1 | MACROD2-AS1
	DBN1	1 | MAD1L1
	EIF4EBP2	1 | MAEL
	FAM166A	1 | MALSU1
	ST7L	1 | MAMDC2-AS1
	WBSCR22	1 | MAML3
	RP11-164O23.7	1 | MAN1A2
	HIBCH	1 | MAP1LC3B
	CEP170	1 | MAP1S
	ACAT2	1 | MAP3K14-AS1
	TNP2	1 | MAP3K19
	RPL18A	1 | MAP3K7CL
	LINC00202-2	1 | MAP4
	RP11-1060J15.7	1 | MAP4K3
	ARHGEF7-AS2	1 | MAP6
	PLEKHJ1	1 | MAPK10
	XPO6	1 | MAPK13
	TMEM102	1 | MAPK15
	NUBP2	1 | MAPK6
	CTXN1	1 | MAPKAP1
	RP1-166H4.2	1 | MAPKAPK5-AS1
	MGRN1	1 | MAPT-AS1
	RNF212	1 | MARCH10
	THAP5	1 | MARCH2
	ATG3	1 | MARCKS
	RP11-381K20.4	1 | MARCKSL1
	LRRC56	1 | MAST2
	SENP6	1 | MAT2A
	DUS2	1 | MBTD1
	LCP1	1 | MCFD2
	RP11-80F22.15	1 | MCM6
	HDAC2	1 | MDM4
	EPN3	1 | MEA1
	DDX49	1 | MEAF6
	ZMIZ1	1 | MED13
	METRN	1 | MED15
	OAZ1	1 | MED26
	CDS2	1 | MED30
	TLE3	1 | MEIOC
	MED25	1 | MEIS1
	NUCB2	1 | MEST
	MKRN2	1 | METRN
	MCL1	1 | METT11D1
	ADAMTSL1	1 | METTL22
	TTC16	1 | MFF
	RPL30	1 | MFSD14A
	COLCA2	1 | MGAT3
	RBM7	1 | MGAT4C
	CDC34	1 | MGRN1
	ZNF683	1 | MGST3
	C15orf39	1 | MIB2
	ZCCHC6	1 | MIEF1
	RP11-358H18.2	1 | MIMT1
	DKKL1	1 | MINOS1
	TTLL10-AS1	1 | MIPOL1
	MAP7D1	1 | MIR1181
	GAD1	1 | MIR181C
	DPH3	1 | MIR193BHG
	FAM71B	1 | MIR3648
	TIMP2	1 | MIR3687
	BBX	1 | MIR663
	UQCRC1	1 | MIR7515HG
	G3BP2	1 | MIR762HG
	NRARP	1 | MIS12
	SLC12A2	1 | MKL1
	NDUFA9	1 | MKRN1
	FOPNL	1 | MKRN2
	PAQR3	1 | MLST8
	GRK6	1 | MNT
	AZIN1	1 | MOGS
	SEPT7	1 | MORC1
	C2orf16	1 | MORC2
	UBALD1	1 | MORF4L1
	UFC1	1 | MORN2
	RSBN1L	1 | MPC2
	PGAP2	1 | MPHOSPH9
	RPL6	1 | MPP2
	SYNPO	1 | MPPE1
	PACRG-AS2	1 | MRFAP1
	ZCCHC14	1 | MRGBP
	GNB1	1 | MRLN
	BAZ1B	1 | MROH7
	CTD-2184C24.2	1 | MRPL28
	JUP	1 | MRPL4
	DPYSL5	1 | MRPL9
	RPL38	1 | MRPS12
	CCDC9	1 | MRPS15
	NEK11	1 | MRPS18B
	RP11-311F12.2	1 | MRPS21
	PTOV1-AS1	1 | MRPS25
	SPAG16	1 | MRPS7
	RIMS1	1 | MSI1
	TEX43	1 | MSMB
	NOL4L	1 | MSMP
	MIDN	1 | MT-ATP6
	AK2	1 | MT-CO1
	MIPOL1	1 | MT-CO2
	RP11-762H8.3	1 | MT-CO3
	KIZ-AS1	1 | MT-CYB
	CLDND2	1 | MT-ND1
	MORN3	1 | MT-ND2
	EVI5L	1 | MT-ND3
	TEX264	1 | MT-ND4
	STOX2	1 | MT2A
	TXNDC17	1 | MTFR1
	PHF2	1 | MTFR1L
	AK8	1 | MTMR2
	CCDC157	1 | MTPAP
	POLR3H	1 | MTRNR2L8
	RP11-700H13.1	1 | MTURN
	MED26	1 | MTX1
	NIPBL	1 | MTX2
	RP11-470M17.2	1 | MUC1
	FAM92A1	1 | MUM1
	ASCC1	1 | MUS81
	TTC3	1 | MVK
	PRH1	1 | MYCBPAP
	RAB3C	1 | MYH11
	RP11-51J9.5	1 | MYL12B
	GHITM	1 | MYO19
	SH3PXD2A	1 | MYO9A
	CSNK2A2	1 | MYST1
	CDC37	1 | MZT2B
	MYH9	1 | N4BP2L2
	STAM2	1 | NAA38
	EP400NL	1 | NABP2
	TOB1	1 | NACC2
	NPIPB15	1 | NADK2
	CDRT4	1 | NAP1L1
	STAT4	1 | NAP1L4
	ZNF451	1 | NCLN
	RP11-400L8.2	1 | NCRNA00238
	C2orf88	1 | NDFIP2
	RPL18	1 | NDUFA11
	LIMD2	1 | NDUFA3
	HSP90AA1	1 | NDUFA9
	CMTR2	1 | NDUFAF3
	ZNF608	1 | NDUFS7
	RP11-313A24.1	1 | NDUFS8
	GS1-124K5.3	1 | NDUFV2-AS1
	ALDH1L1	1 | NECAP2
	EIF3G	1 | NEK1
	RP11-505K9.4	1 | NEK11
	IQCE	1 | NELFE
	EMC10	1 | NEURL1
	G2E3	1 | NFIB
	RP11-179A9.3	1 | NFIL3
	GPR108	1 | NFIX
	RP11-61G19.2	1 | NGLY1
	AP5M1	1 | NIPBL
	ELOVL6	1 | NLK
	FGD2	1 | NNAT
	LINC00347	1 | NOL4L
	HM13	1 | NOL8
	BACH1	1 | NOS3
	NDUFV2-AS1	1 | NOSIP
	TRIM17	1 | NPHS2
	NPIPB7	1 | NPIPB15
	ZNF667-AS1	1 | NPIPB7
	DSE	1 | NPTX1
	RP11-394A14.4	1 | NR2C2
	RERE	1 | NRAV
	CCDC83	1 | NRD1
	CREBBP	1 | NRDC
	ATP6V1F	1 | NRDE2
	CCDC159	1 | NRM
	LINC01184	1 | NRXN3
	HIP1	1 | NT5C1B
	LINC01592	1 | NTMT1
	TEX26-AS1	1 | NUBP2
	SOD1	1 | NUCB2
	MRPS21	1 | NUMA1
	RPAIN	1 | NUP155
	TBKBP1	1 | NUP210
	TSTA3	1 | NUP35
	SNHG10	1 | NUP50
	PWRN2	1 | NUP62
	NDUFS7	1 | NUPR2
	SEPT5	1 | OARD1
	MARCH2	1 | OAZ1
	RAB8B	1 | OBSL1
	MLST8	1 | ODF3B
	MKRN1	1 | OGFOD2
	ADAM7	1 | OLFM2
	TMEM229B	1 | OPTN
	CTD-2026D20.2	1 | OR2H1
	LOXHD1	1 | OR4M1
	DBI	1 | OSBP2
	CDKL3	1 | OSBPL10
	BSCL2	1 | OSER1
	TTBK2	1 | OSGIN1
	HMCN2	1 | OTUD4
	RPLP0	1 | OVOL1
	KIF3B	1 | OVOS2
	GPX1	1 | OXCT2
	SLC38A2	1 | OXR1
	SPACA4	1 | P2RX3
	PTGES3L	1 | P4HTM
	SLC44A2	1 | PABPN1
	NEK1	1 | PACRG-AS2
	GRID2	1 | PACRG-AS3
	GSTCD	1 | PACS2
	TPPP3	1 | PAIP2
	RP11-7M8.2	1 | PAK2
	C19orf45	1 | PAQR3
	TOR1AIP1	1 | PAQR9
	MTMR2	1 | PARP6
	NAP1L1	1 | PCAT6
	SF3A2	1 | PCCB
	RP11-322N21.2	1 | PCF11
	RP11-420J11.2	1 | PCGF5
	ANKRD28	1 | PCNA
	TIMM50	1 | PCOLCE-AS1
	FLJ27354	1 | PCSK1N
	SLC35A4	1 | PDCD5
	RPL23	1 | PDE1A
	PSMD8	1 | PDSS2
	TMEM53	1 | PELP1
	KLF9	1 | PEX10
	SFT2D2	1 | PEX5
	RP11-152L7.2	1 | PFDN5
	TMEM205	1 | PFN2
	WDR1	1 | PGAP2
	NFIC	1 | PHACTR2-AS1
	HNRNPUL1	1 | PHF2
	MAST2	1 | PHF20
	PRKD3	1 | PHKB
	KIF5C	1 | PHLDB1
	RNF167	1 | PHPT1
	RABAC1	1 | PHYHIPL
	HSPB9	1 | PI16
	SBF1	1 | PIAS2
	PPP2R2A	1 | PIBF1
	DUSP4	1 | PIGF
	LINC01255	1 | PIGQ
	SKAP2	1 | PIGT
	ARHGAP19	1 | PINK1
	GPATCH2L	1 | PITPNM1
	MORF4L1	1 | PITRM1
	ZNF444	1 | PIWIL3
	PRRX1	1 | PJA1
	LINC00301	1 | PKD1
	N4BP2L2	1 | PKM
	AMFR	1 | PKM2
	TNFAIP2	1 | PLAGL2
	RNF181	1 | PLCE1-AS2
	DRD3	1 | PLEKHA1
	PLSCR2	1 | PLEKHA3
	LINC00174	1 | PLEKHJ1
	PITPNM1	1 | PLSCR2
	CTDSP2	1 | PMFBP1
	RP5-1004I9.1	1 | PMS1
	SLC38A6	1 | PNOC
	SNX16	1 | PNPLA6
	ATL3	1 | PODXL2
	RP5-1069C8.3	1 | POLD2
	ETV2	1 | POLDIP2
	FAAH	1 | POLR1D
	ISCU	1 | POLR2D
	COX4I1	1 | POLR2I
	UBE2U	1 | POLR2L
	BDH1	1 | POLR3H
	CCDC158	1 | POMC
	EPHB3	1 | POMZP3
	GAS2L1	1 | POU6F1
	SERINC3	1 | PPM1M
	WDR48	1 | PPP1CB
	STRBP	1 | PPP1R12B
	USP44	1 | PPP1R2P9
	SLC25A10	1 | PPP1R32
	RPS16	1 | PPP1R36
	NUP210	1 | PPP1R3E
	EPS8L3	1 | PPP2R1B
	QKI	1 | PPP2R2A
	CARD8	1 | PPP2R2B
	SRRM3	1 | PPP2R5A
	AC011518.1	1 | PPP2R5C
	CLEC2D	1 | PPP6R1
	RP11-202D1.2	1 | PRADC1
	TMEM139	1 | PRC1-AS1
	MYH11	1 | PRDX5
	CHRNE	1 | PRH1
	RPS11	1 | PRICKLE1
	RANBP1	1 | PRICKLE3
	SRSF2	1 | PRKAR1A
	CACNA1H	1 | PRKCD
	RPS3	1 | PRKCE
	ANKRD13A	1 | PRKCSH
	CNTN4	1 | PRKD3
	C22orf23	1 | PRKRA
	CLIP4	1 | PRNT
	ZBTB44	1 | PRPH
	PPP1CB	1 | PRR30
	NRM	1 | PRR7-AS1
	HNRNPL	1 | PRRC2C
	RP5-1042K10.10	1 | PRRX1
	PRRC2C	1 | PRSS21
	CTNS	1 | PRSS54
	GGNBP2	1 | PSMA4
	VPS45	1 | PSMD3
	RBMXL2	1 | PSMD6
	CAMTA2	1 | PSMD8
	MSMB	1 | PSME3
	KDM3A	1 | PSMG2
	COX7A2	1 | PSORS1C1
	KCNMA1	1 | PTDSS2
	SFPQ	1 | PTGES3L
	SOCS1	1 | PTOV1-AS1
	CTAGE1	1 | PTPMT1
	RCC1	1 | PTPRD
	CTD-2297D10.1	1 | PTTG1IP
	RP11-458F8.4	1 | PURA
	KIAA1683	1 | PVRL3
	GTF3C2	1 | PWRN1
	GRB10	1 | PWRN2
	KANK1	1 | PWWP2B
	MAPKAP1	1 | PYURF
	SLC38A10	1 | RAB14
	HIPK1	1 | RAB35
	DCUN1D4	1 | RAB3C
	TMED3	1 | RAB3GAP1
	FBL	1 | RAB8B
	CNKSR3	1 | RABAC1
	RP11-343K8.3	1 | RABGAP1L
	SESN1	1 | RABIF
	RP11-508N22.9	1 | RABL6
	SPATA7	1 | RAD51AP1
	SH3BGRL3	1 | RAI14
	SMG7	1 | RALGPS2
	RBM5	1 | RANBP2
	VPS28	1 | RANBP9
	CEP295	1 | RANGRF
	ZFAND6	1 | RAP1GDS1
	KIFAP3	1 | RARA-AS1
	TRAPPC9	1 | RASSF8
	YLPM1	1 | RBCK1
	CREM	1 | RBL2
	SCAF11	1 | RBM15B
	BRD4	1 | RBM5
	MRPS12	1 | RBM7
	SKIL	1 | RBMXL2
	IRF1	1 | RBPMS
	RP11-45K10.2	1 | RCOR3
	CPSF3L	1 | RFPL3S
	BRDT	1 | RFX4
	TSGA10	1 | RGMB-AS1
	OXR1	1 | RHBDD2
	HEMGN	1 | RHEB
	EDF1	1 | RHOC
	FAU	1 | RIMKLB
	FAM19A2	1 | RIOK3
	MT2A	1 | RMND5B
	C17orf62	1 | RMRP
	VPS37B	1 | RNASE11
	LTV1	1 | RNASE3
	WRNIP1	1 | RNF103
	ZNF646	1 | RNF11
	RP11-402G3.5	1 | RNF139
	HMGN1	1 | RNF139-AS1
	DDI1	1 | RNF141
	KNTC1	1 | RNF167
	FUS	1 | RNF181
	ZSCAN18	1 | RNF19A
	MT-CYB	1 | RNF212
	RP11-727F15.9	1 | RNF216
	PRDX5	1 | RNF32
	AP2M1	1 | RNF40
	HINT1	1 | RNF7
	CCDC144NL-AS1	1 | RNFT2
	ATP6V0A1	1 | RNU11
	CTD-2201G3.1	1 | RNU12
	AK9	1 | RNU4ATAC
	ARMC3	1 | RNU6ATAC
	SDCCAG8	1 | RP1-166H4.2
	RP11-600L4.1	1 | RP1-17K7.2
	KLHL10	1 | RP1-251M9.2
	ADCK4	1 | RP1-266L20.2
	EPS15	1 | RP11-1007O24.3
	NFIL3	1 | RP11-100N20.1
	HOXC6	1 | RP11-1018N14.1
	NTMT1	1 | RP11-101C21.4
	GORASP1	1 | RP11-1060J15.4
	FSCN3	1 | RP11-1060J15.7
	EDRF1	1 | RP11-106M3.3
	ZP3	1 | RP11-109E10.1
	MTFR1	1 | RP11-10L12.4
	ACSM3	1 | RP11-1136G4.1
	ZBTB4	1 | RP11-1277A3.1
	NDUFA3	1 | RP11-1338A24.1
	TCTE1	1 | RP11-140K17.3
	FLT1	1 | RP11-146F11.1
	RP11-547D23.1	1 | RP11-147C23.1
	CDC42SE1	1 | RP11-14J7.7
	H1FX	1 | RP11-152L7.2
	HK1	1 | RP11-152N13.5
	CMTM2	1 | RP11-152O14.4
	HOOK3	1 | RP11-159D12.10
	LINC00658	1 | RP11-164O23.7
	ADTRP	1 | RP11-166A12.1
	NRXN3	1 | RP11-168K9.1
	TMEM190	1 | RP11-168O16.2
	RP11-38F22.1	1 | RP11-173A6.3
	PHC2	1 | RP11-179A9.3
	SRP14	1 | RP11-17A4.2
	KLHL7-AS1	1 | RP11-17A4.3
	TDRP	1 | RP11-17M16.2
	RPL4	1 | RP11-192H23.7
	CTSA	1 | RP11-195F19.5
	LRRC8B	1 | RP11-195L15.2
	LINC01224	1 | RP11-1O10.1
	PCNA	1 | RP11-202D1.2
	USP42	1 | RP11-20B24.5
	KIAA0586	1 | RP11-212P7.2
	LUZP1	1 | RP11-217B7.3
	PMS1	1 | RP11-242D8.1
	SETDB1	1 | RP11-255A11.2
	ATP5G3	1 | RP11-258F1.1
	MSMP	1 | RP11-295M18.6
	ADIG	1 | RP11-29B9.2
	USP7	1 | RP11-2C24.7
	GYG1	1 | RP11-2F20.1
	MAML3	1 | RP11-304L19.4
	KIF27	1 | RP11-311F12.2
	FDXACB1	1 | RP11-313A24.1
	RP4-706G24.1	1 | RP11-315I20.1
	EFCAB6	1 | RP11-322N21.2
	DHRS9	1 | RP11-326K13.4
	PKD1	1 | RP11-338I21.1
	TRAPPC2L	1 | RP11-343K8.3
	ZZEF1	1 | RP11-345F18.1
	SF3A1	1 | RP11-347D21.1
	RABGAP1L	1 | RP11-356J5.12
	ARHGAP26	1 | RP11-358H18.2
	LINC00518	1 | RP11-359G22.2
	GSPT2	1 | RP11-360D2.1
	POLR2L	1 | RP11-363E6.3
	WASF3	1 | RP11-369E15.3
	ACAA2	1 | RP11-375N15.2
	ZFAT	1 | RP11-378J18.9
	PHYHIPL	1 | RP11-381K20.4
	UGGT2	1 | RP11-384K6.8
	YIPF3	1 | RP11-38F22.1
	LINC00494	1 | RP11-392P7.6
	MRPL4	1 | RP11-394A14.2
	SRSF7	1 | RP11-394A14.4
	UQCRQ	1 | RP11-396C23.4
	SURF1	1 | RP11-396F22.1
	XXbac-BPG249D20.9	1 | RP11-3L23.2
	SLC25A22	1 | RP11-400L8.2
	SCAPER	1 | RP11-402G3.5
	MYO19	1 | RP11-403A21.3
	CERS1	1 | RP11-404L6.2
	RP11-152N13.5	1 | RP11-415J8.5
	NFKBIB	1 | RP11-420J11.2
	BSDC1	1 | RP11-421P23.1
	IQCG	1 | RP11-437J19.1
	TMEM259	1 | RP11-439E19.9
	ACSL1	1 | RP11-44K6.3
	VARS	1 | RP11-457M11.7
	CYC1	1 | RP11-458F8.4
	TBX5-AS1	1 | RP11-45K10.2
	CAPN2	1 | RP11-467L13.7
	MOGS	1 | RP11-470L19.6
	RP11-415J8.5	1 | RP11-470M17.2
	ANKRD36C	1 | RP11-480I12.10
	PCGF1	1 | RP11-489E7.4
	TCP10L	1 | RP11-493E12.1
	SELK	1 | RP11-496H1.2
	FAR1	1 | RP11-496I9.1
	FAM89B	1 | RP11-505K9.4
	RSF1	1 | RP11-508N22.9
	SNRPN	1 | RP11-51J9.5
	AOC2	1 | RP11-527L4.6
	KPNA2	1 | RP11-535C21.3
	ANKRD36	1 | RP11-538P18.2
	TULP4	1 | RP11-539G18.3
	EIF4H	1 | RP11-544A12.8
	PNOC	1 | RP11-545G3.1
	RP11-359G22.2	1 | RP11-547D23.1
	RP11-101C21.4	1 | RP11-550H2.1
	CLK4	1 | RP11-557J10.5
	ANXA2	1 | RP11-559M23.1
	BX255923.3	1 | RP11-567M16.5
	SESN3	1 | RP11-567M16.6
	MRPL28	1 | RP11-57A19.2
	MYCBPAP	1 | RP11-588G21.2
	MUM1	1 | RP11-597D13.8
	AC092155.4	1 | RP11-600L4.1
	FLOT1	1 | RP11-61G19.2
	FANCM	1 | RP11-624L4.2
	RABL6	1 | RP11-62H20.1
	SOX6	1 | RP11-630C16.1
	RP11-983C2.2	1 | RP11-634H22.1
	CTD-2024I7.13	1 | RP11-644K8.1
	CNOT8	1 | RP11-653J6.1
	DPP6	1 | RP11-65J3.2
	S100A10	1 | RP11-665J16.1
	SPANXD	1 | RP11-666A8.9
	ANP32B	1 | RP11-666O2.2
	AKAP13	1 | RP11-669C19.1
	RP11-152O14.4	1 | RP11-684B21.1
	PRSS54	1 | RP11-696N14.1
	RP11-770J1.5	1 | RP11-6F2.5
	CYTH2	1 | RP11-700H13.1
	VPS13A-AS1	1 | RP11-712B9.2
	XAF1	1 | RP11-727F15.9
	PCSK1N	1 | RP11-73G16.3
	RP11-1136G4.1	1 | RP11-73K9.2
	MAEL	1 | RP11-756P10.2
	PICK1	1 | RP11-762H8.3
	C1orf105	1 | RP11-770J1.5
	SEC14L5	1 | RP11-783K16.5
	RUNX2	1 | RP11-796E2.4
	OSBPL10	1 | RP11-7M8.2
	TIMM13	1 | RP11-80F22.15
	RBM8A	1 | RP11-831A10.2
	FEM1C	1 | RP11-834C11.4
	B3GALT4	1 | RP11-862G15.1
	ASGR1	1 | RP11-881M11.1
	CTD-2619J13.14	1 | RP11-96K19.5
	ATP6V1E2	1 | RP11-981G7.3
	ESRP2	1 | RP11-983C2.2
	UBE2D3	1 | RP11-983G14.1
	TARS	1 | RP11-98D18.16
	AC004837.5	1 | RP11-991C1.2
	HIC2	1 | RP13-401N8.1
	AC019055.1	1 | RP3-382I10.7
	RNF216	1 | RP3-406P24.4
	USP2-AS1	1 | RP4-591C20.9
	PER1	1 | RP4-625H18.2
	RAB3GAP1	1 | RP4-706G24.1
	MAP3K7CL	1 | RP4-753D4.2
	SLC30A3	1 | RP5-1004I9.1
	CALM2	1 | RP5-1022J11.2
	TIPARP-AS1	1 | RP5-1030M6.3
	C9orf172	1 | RP5-1042K10.10
	CCDC186	1 | RP5-1051H14.2
	SMC6	1 | RP5-1069C8.3
	THBS3	1 | RP5-1148A21.3
	RP11-17A4.3	1 | RP5-908M14.9
	PSD	1 | RP5-942I16.1
	ACTR6	1 | RP5-971N18.3
	MBTD1	1 | RPAIN
	BRAP	1 | RPL10
	CTC-518B2.8	1 | RPL10A
	C7orf55	1 | RPL11
	KCNQ1DN	1 | RPL12
	DPM1	1 | RPL13
	MCM6	1 | RPL13A
	RP11-535C21.3	1 | RPL14
	RP11-831A10.2	1 | RPL15
	RPS26	1 | RPL18
	POLDIP2	1 | RPL18A
	IQCA1	1 | RPL19
	ANKMY1	1 | RPL21
	TBX18-AS1	1 | RPL23
	ENTPD1-AS1	1 | RPL23A
	ATF7	1 | RPL24
	CEP57	1 | RPL26
	MIF	1 | RPL27A
	IQCJ-SCHIP1-AS1	1 | RPL28
	SCAND1	1 | RPL29
	SIPA1L3	1 | RPL3
	LIF	1 | RPL30
	PRR7-AS1	1 | RPL31
[truncated: 472 more rows]
