# Supplementary material for: Single-cell sperm transcriptomes and variants from fathers of children with and without autism spectrum disorder
Source: NPJ Genom Med. 2020 Feb 21;5:14. doi: 10.1038/s41525-020-0117-4 (PMC7035312; doi:10.1038/s41525-020-0117-4)
Supplement: Supplementary file 4 — Supplementary Data 3 [file 41525_2020_117_MOESM4_ESM.xlsx]

## Sheet: Export Summary
	Description	Excel Table Name	Excel Worksheet Name
	from Seurat object with filtered and aligned samples based on common features	Table S3_Cells_per_Gene	filtered data
	from data matrix of raw 10x data	Table S3_Cells_per_Gene	raw data

## Sheet: filtered data
	Cells per Gene
Genes	Control1	Control2	Control3	Control4	ASD1	ASD2	MAX
Total Cells	5134	2689	6680	6677	9297	8466	9297
PRM2	4412	2237	6031	6128	6865	6826	6865
PRM1	3121	1582	2800	3869	5829	5987	5987
NUPR2	2354	498	3747	2720	3612	2585	3747
CRISP2	3297	752	4417	4201	3581	630	4417
SMCP	2429	509	4102	2900	3295	2369	4102
CTD-2568A17.1	620	378	1334	385	1931	1184	1931
TSSK6	2408	882	2480	4221	1874	2711	4221
DAG1	163	774	235	464	1726	2036	2036
TNP1	552	321	606	903	1708	1829	1829
DNAJC4	1430	771	2295	1322	1639	2136	2295
LELP1	1273	431	1219	1346	1579	853	1579
AC007557.1	402	386	390	595	1421	1289	1421
SPATA42	1075	307	1985	1108	1413	2404	2404
SPTY2D1-AS1	488	224	967	218	1406	1363	1406
ATP1B3	386	544	619	873	1313	2617	2617
CARHSP1	1028	282	2023	1199	1215	1024	2023
DGCR6L	670	494	925	1411	1146	1331	1411
MARCKS	75	192	338	895	1139	1120	1139
GLRX2	207	244	251	658	1107	1937	1937
GPX4	464	244	721	548	1035	686	1035
MEX3D	789	389	799	687	1024	1493	1493
PCYT2	934	514	1314	1116	988	1079	1314
C16orf82	905	207	891	685	980	600	980
TMCO2	130	223	250	323	938	627	938
TSPAN6	984	178	1505	775	925	417	1505
BOD1L2	852	100	980	582	889	243	980
GLUL	1027	284	1301	803	867	703	1301
MIR762HG	186	361	212	646	840	2201	2201
CLCN3	64	190	177	283	826	1285	1285
SORCS3-AS1	228	195	158	171	810	1022	1022
SMKR1	714	110	949	819	790	272	949
PHOSPHO1	577	308	755	737	774	934	934
DCUN1D1	1121	70	1199	1420	761	206	1420
REEP6	618	298	940	678	750	709	940
FAM46C	318	173	792	489	734	841	841
CIB1	317	194	1008	493	722	607	1008
UBA52	500	129	1283	513	718	745	1283
C17orf74	404	229	796	492	712	601	796
TMEM31	246	148	598	141	702	439	702
ARL4A	402	93	631	646	700	131	700
CXCL16	650	454	798	944	675	529	944
WDR20	101	153	177	233	620	930	930
FBXW5	733	273	1017	589	616	681	1017
TMSB4X	98	267	120	168	607	1169	1169
EIF1	402	88	500	363	606	596	606
VGLL3	63	216	145	190	605	1108	1108
HSPB6	95	443	100	284	596	2026	2026
TCP11	561	85	563	601	584	236	601
RP4-591C20.9	152	478	199	696	580	796	796
CCNY	711	124	792	523	558	235	792
C19orf70	378	127	498	320	540	575	575
CSTL1	87	250	93	263	539	1502	1502
PROCA1	559	141	1212	709	518	445	1212
PTP4A1	600	86	701	662	518	342	701
ETNK2	519	155	309	436	514	439	519
AQP5	371	199	850	597	502	361	850
RP11-140K17.3	66	231	91	160	490	948	948
ODF3L2	553	262	607	311	490	686	686
PCSK4	388	234	664	680	482	555	680
RGS22	479	164	660	421	481	207	660
CCDC91	758	93	755	784	474	132	784
TMBIM6	173	55	365	403	474	121	474
TCEB2	246	102	394	274	462	704	704
RP11-315I20.1	27	125	120	189	456	560	560
TPGS2	373	106	654	369	449	316	654
RP11-567M16.6	61	54	46	73	447	606	606
TPPP2	449	67	591	349	442	231	591
ZFP36L1	98	220	207	269	441	996	996
RANGAP1	397	168	562	528	435	475	562
UBXN6	319	185	520	359	435	404	520
MPC2	409	66	587	537	433	200	587
TIGAR	46	83	37	128	425	983	983
DNAAF3	72	90	154	302	421	442	442
TADA2A	54	268	152	195	416	964	964
RP11-338I21.1	18	23	19	29	414	557	557
RP11-146F11.1	120	51	310	221	414	185	414
CDIPT	51	111	90	114	412	853	853
GABARAPL1	72	167	89	344	411	1621	1621
CLPB	277	57	355	350	409	225	409
SH3GL3	423	93	611	395	397	188	611
LPIN1	409	82	411	262	393	143	411
UBL4B	246	124	312	288	390	565	565
SLC39A13	277	156	316	374	386	401	401
KRTCAP3	46	75	56	163	385	306	385
MOSPD3	307	256	775	546	382	433	775
ACAP1	159	120	166	158	379	531	531
CRAMP1	78	226	133	384	375	1055	1055
ABHD1	450	152	780	580	373	349	780
RP11-17A4.2	26	47	47	61	373	448	448
KATNBL1	19	99	129	189	371	218	371
MFF	333	84	671	463	369	133	671
RP11-98D18.16	42	98	105	182	362	464	464
PCOLCE-AS1	30	86	72	149	360	416	416
PARD6A	124	127	254	232	357	284	357
TSSK2	463	119	715	459	353	207	715
TRIM11	81	141	84	176	350	499	499
PHF7	269	61	147	218	348	143	348
RP11-545G3.1	80	44	157	161	344	340	344
CCDC80	59	133	77	123	344	332	344
LAPTM4A	50	84	99	117	343	448	448
RP11-96K19.5	33	87	61	94	339	384	384
CSNK1G2	398	123	529	262	337	311	529
MAPK3	91	20	29	111	331	368	368
ARPP19	197	51	311	120	331	269	331
CRIP2	264	122	456	246	323	427	456
CFL1	111	80	42	105	323	208	323
PTK7	85	40	35	231	320	384	384
TNFAIP8L1	257	167	225	519	319	311	519
KRT15	39	33	26	80	316	242	316
UNC119B	17	20	5	18	315	623	623
CABS1	403	82	315	233	315	132	403
OAZ3	393	75	341	317	315	202	393
ZNHIT2	216	138	370	477	310	295	477
CCSER2	254	78	472	333	307	125	472
PQLC1	174	62	237	143	307	194	307
ZNF706	237	54	322	286	304	189	322
C10orf62	286	113	283	269	302	226	302
GNAS	279	96	547	502	300	158	547
PKM	481	90	505	272	300	262	505
TRIM36	213	82	228	263	300	387	387
GIGYF2	114	49	155	158	298	101	298
CRNDE	153	30	192	134	297	68	297
PAFAH1B1	388	83	567	272	294	45	567
SKP1	279	47	376	291	294	104	376
C2orf57	396	83	559	228	291	248	559
SSUH2	22	10	20	7	291	244	291
ZNF445	24	23	29	56	287	129	287
KDM2B	69	122	61	104	286	746	746
AC004490.1	53	85	47	164	285	505	505
RAB35	8	14	28	55	285	468	468
C3orf22	110	86	337	355	280	292	355
AURKAIP1	186	111	309	353	279	336	353
RP11-669C19.1	4	34	21	75	279	219	279
H3F3B	146	64	160	284	278	493	493
DHDDS	20	159	71	166	276	779	779
MRPS7	47	47	67	56	276	70	276
ACE	212	128	370	243	275	241	370
MALSU1	15	9	14	17	275	199	275
EVX1-AS	47	150	68	206	274	1402	1402
NDUFA13	303	89	148	219	269	146	303
LRRD1	207	55	284	147	268	79	284
PPM1A	181	65	202	143	268	196	268
TPI1	262	72	244	314	267	166	314
DDX3X	316	61	422	190	266	124	422
EFHD2	96	86	230	167	264	339	339
DNAJB7	24	16	6	14	264	196	264
MIR7515HG	63	88	102	230	262	501	501
EFCAB12	76	189	75	212	261	1378	1378
TRMT5	17	2	24	72	261	190	261
CTD-2196E14.5	33	102	59	119	257	845	845
C21orf91	9	66	38	63	257	149	257
ACSBG2	368	61	544	293	256	83	544
TEX38	272	68	257	336	256	148	336
GSTO1	15	82	54	184	254	353	353
SETD9	65	37	44	136	253	294	294
UQCRB	79	64	53	65	251	270	270
GAPDH	445	170	405	601	249	198	601
COX8C	58	98	104	63	249	561	561
AC004510.3	30	71	72	131	246	377	377
METAP1	271	54	372	239	245	98	372
HDAC11	98	65	153	199	244	396	396
FAM186A	16	42	23	9	244	25	244
SHARPIN	214	116	275	318	243	197	318
UBC	192	53	117	160	242	244	244
RP11-369E15.3	29	47	47	64	239	197	239
ATP6V1A	59	50	53	103	238	385	385
IL6R	15	9	4	12	238	283	283
DUSP15	168	84	240	247	238	184	247
UBE2N	300	33	336	271	236	70	336
EHD1	169	125	212	314	234	373	373
AC008937.3	3	74	20	72	234	149	234
RBBP6	30	23	34	73	232	215	232
ALKBH7	184	90	255	246	230	498	498
HMGB4	178	48	54	88	229	221	229
RNF44	97	37	151	176	229	151	229
CTD-2135D7.2	28	125	56	86	228	667	667
PRR30	123	49	129	184	228	220	228
HDAC4	32	80	50	95	227	419	419
FKBP3	52	21	57	88	227	90	227
C1orf194	106	48	243	222	226	182	243
FKBP8	426	111	457	307	225	194	457
RP11-217B7.3	108	30	214	96	223	104	223
RND2	76	45	113	138	223	216	223
MEST	67	140	94	261	222	891	891
RTN4	179	77	205	174	222	48	222
RNF38	230	48	310	197	221	177	310
WI2-2373I1.2	102	44	158	87	221	300	300
ATF3	88	119	90	200	220	1427	1427
PAQR7	167	72	246	105	220	254	254
RAB3IP	250	53	267	209	215	72	267
RIMKLB	147	60	272	227	213	251	272
EQTN	15	48	41	89	212	145	212
DYNLL2	27	34	19	32	211	523	523
EFCAB14	17	21	13	31	211	440	440
ATPAF1	94	31	121	211	210	463	463
CTC-543D15.8	25	50	40	92	210	462	462
ISG20L2	218	75	272	326	210	137	326
NRBP1	31	42	45	86	210	176	210
LRRC52	67	102	48	324	208	1141	1141
SPATA18	373	59	432	256	208	107	432
NRDC	194	42	196	189	208	194	208
CCDC136	198	36	342	158	207	50	342
RP4-625H18.2	15	66	32	39	207	232	232
BPIFA3	210	75	291	293	204	91	293
RNF7	100	24	97	167	204	99	204
CCDC168	42	7	16	31	204	30	204
DYRK1B	173	89	250	279	203	150	279
HSPH1	22	67	39	44	203	186	203
SPATA3	277	63	268	337	202	101	337
MFAP3L	262	60	258	150	202	192	262
LRRIQ1	101	29	179	102	202	31	202
FAM170B-AS1	56	123	107	168	201	611	611
MAP2K2	132	194	205	358	201	141	358
RP11-557J10.5	8	32	28	73	201	233	233
SRPK2	229	42	325	192	200	53	325
CEP85L	130	46	219	127	200	99	219
RSRC2	38	29	55	42	200	66	200
WASF1	182	56	401	227	199	83	401
GPR137	241	110	357	246	199	137	357
KRTDAP	19	54	26	63	198	123	198
VRK3	245	84	576	448	196	109	576
TEX40	109	76	251	247	196	296	296
WBP2NL	139	70	274	293	196	108	293
FNDC4	145	49	214	176	196	254	254
HSPA4L	297	48	316	233	195	66	316
FAM195A	111	85	166	221	194	263	263
MTPAP	62	27	32	108	194	205	205
RP11-991C1.2	15	119	28	121	192	835	835
LINC00608	180	59	107	115	192	177	192
ACSS1	36	97	34	99	191	499	499
TP53I11	197	87	239	237	191	212	239
PGP	70	83	101	181	190	366	366
LINC01095	16	29	26	52	190	100	190
CHPT1	276	61	190	174	189	264	276
RP11-168K9.1	25	92	49	119	188	571	571
KMO	27	84	82	81	188	279	279
SRSF3	76	43	127	136	188	195	195
RNF139	184	25	125	160	188	79	188
CLK3	40	13	16	58	188	146	188
LRTOMT	224	37	166	231	187	77	231
ODF2	137	50	150	117	187	154	187
GTSF1L	39	33	42	82	187	162	187
EIF4E	164	47	217	159	186	107	217
SPZ1	121	37	246	115	185	44	246
FAM71F1	33	20	19	44	185	123	185
AKAP1	334	88	763	270	184	130	763
CTD-2020K17.4	42	83	45	117	184	351	351
PDXK	134	82	159	215	184	130	215
MYL6B	114	55	200	200	184	160	200
WDR55	27	6	8	8	183	363	363
NSUN4	229	75	275	188	183	79	275
LINC00906	45	30	35	26	183	83	183
MEIS1	8	1	2	5	182	305	305
RNF138	296	39	241	296	182	62	296
RP11-496I9.1	30	66	18	34	181	359	359
GUK1	109	28	154	182	181	104	182
CDIP1	21	15	7	77	181	133	181
RP11-356J5.12	17	22	9	68	179	697	697
AP006216.5	19	20	20	54	179	319	319
IGSF11-AS1	115	33	315	189	179	66	315
AC084219.4	15	53	34	59	179	268	268
DCC	11	63	43	50	178	430	430
FANK1	27	46	32	52	178	255	255
ZDHHC3	117	53	249	212	178	78	249
WDR74	44	87	52	106	178	187	187
FAM81B	96	32	65	90	177	198	198
STARD10	170	65	136	359	176	214	359
TAF10	93	43	106	93	176	234	234
TXNDC2	25	23	19	52	176	60	176
EAF1	25	69	58	120	175	612	612
FAM220A	205	60	319	196	175	103	319
FAM83C	26	47	39	63	175	60	175
CAHM	26	67	45	105	174	898	898
C9orf16	255	54	131	365	174	295	365
SLFNL1	207	106	291	349	174	156	349
ARHGAP35	166	35	137	105	174	106	174
RP11-480I12.10	40	183	63	176	173	764	764
AC006019.3	90	49	143	114	173	212	212
ELOF1	115	63	211	239	172	142	239
PPM1G	142	63	161	202	172	155	202
CRAT	286	69	330	214	171	180	330
BRWD1-AS2	139	39	246	286	171	121	286
PPDPF	261	36	219	168	171	172	261
PHKB	21	11	17	20	171	256	256
NECAP2	25	59	36	77	170	397	397
TPD52L3	252	43	354	295	170	89	354
DDX5	29	43	43	115	170	311	311
CTD-2083E4.6	10	4	0	41	170	258	258
USP2	169	47	234	152	170	135	234
PAOX	203	55	224	104	170	142	224
BRD2	46	16	18	66	169	61	169
UBE4A	14	54	33	32	169	143	169
CCDC37-AS1	173	65	303	136	168	206	303
EGLN2	229	57	302	237	168	186	302
PTPRD	13	17	45	101	168	272	272
MEIOC	139	62	221	149	168	84	221
TMEM38B	158	22	168	99	168	73	168
TTC7A	197	63	206	141	167	154	206
UBB	112	16	63	74	167	90	167
PTOV1	234	112	230	307	166	154	307
CENPU	161	25	221	197	166	45	221
RP11-666O2.2	33	49	51	249	165	300	300
SORBS3	190	41	154	151	165	115	190
MYH7B	52	10	54	51	165	109	165
PLCE1-AS2	36	58	30	77	165	122	165
SLC38A7	312	76	428	192	164	126	428
CABYR	262	37	310	219	164	62	310
ZMIZ2	163	49	163	108	163	121	163
NUMBL	23	24	4	65	163	85	163
STOML2	21	34	22	28	163	137	163
OVOS2	19	25	13	51	163	140	163
CYB5R4	145	39	219	117	161	54	219
RP11-403A21.3	9	32	13	31	161	184	184
ST6GALNAC2	84	105	72	111	161	144	161
PELP1	15	18	8	40	161	88	161
TMEM260	24	28	20	70	160	478	478
VN1R2	10	23	16	47	160	117	160
PDZD8	252	58	279	162	159	72	279
FBXO34	31	52	36	75	159	205	205
C9orf50	141	73	135	183	158	233	233
MLF1	182	28	119	231	156	100	231
PDE4A	129	71	176	102	156	154	176
AC012594.1	179	31	241	213	155	99	241
ZNRD1-AS1	87	32	81	67	155	128	155
SAMD4A	92	77	58	109	154	280	280
FXR1	138	36	218	231	154	53	231
AC097495.2	26	105	39	65	153	332	332
SPATA6	89	30	103	75	153	81	153
RANBP2	21	33	12	28	153	43	153
FAM229A	52	48	46	103	152	318	318
PIN1	66	62	75	102	152	227	227
USP25	260	39	239	181	151	96	260
SRP54	247	23	136	221	151	45	247
TCP1	90	28	221	108	151	63	221
TMEM191C	71	30	84	111	151	201	201
GMFG	7	8	21	34	151	149	151
RP11-17M16.2	21	40	46	107	150	331	331
XXyac-YX155B6.5	35	35	43	35	150	330	330
GNAI2	47	45	35	160	150	255	255
DES	25	57	13	41	150	204	204
OSBP2	79	94	80	89	149	484	484
CCDC188	109	61	114	185	149	241	241
RNF168	74	10	76	68	149	25	149
RP11-1O10.1	10	43	57	139	148	300	300
RP11-696N14.1	5	43	18	25	148	289	289
OR2H1	22	75	36	87	147	550	550
IZUMO4	68	59	164	163	147	107	164
RP11-396F22.1	15	38	20	52	147	122	147
MROH7	193	90	217	120	146	105	217
ODC1	135	23	150	109	146	63	150
AL157902.3	12	11	5	52	145	397	397
FAM229B	107	21	138	125	145	375	375
H2AFJ	83	37	129	202	145	254	254
SPIRE1	24	38	27	63	145	131	145
S100A7A	6	37	38	21	144	267	267
MAD2L2	132	79	171	210	144	167	210
ENO1	94	25	158	107	144	62	158
CENPJ	26	30	36	28	144	54	144
DPP7	142	72	265	233	142	217	265
RAD21	125	38	174	156	142	74	174
RP11-360D2.1	17	49	24	46	142	71	142
CSPP1	57	41	103	87	141	286	286
RP11-195F19.5	112	52	96	95	141	187	187
MED30	0	0	0	0	141	72	141
P4HTM	9	25	19	47	140	84	140
FARP2	20	61	49	70	139	207	207
RASSF8	41	38	59	75	139	79	139
STK32C	18	13	31	25	138	429	429
FAAP20	79	89	150	155	138	235	235
SLC5A2	104	82	169	177	138	146	177
DZIP1	97	15	148	81	138	38	148
PPP1R12B	13	60	26	75	137	328	328
C20orf144	59	44	95	86	137	294	294
SIPA1L1	16	19	19	15	137	285	285
GABRG3-AS1	117	30	221	80	137	64	221
MAMDC2-AS1	8	28	38	49	136	210	210
FILIP1L	16	39	38	34	136	169	169
RP11-2F20.1	5	14	27	28	136	88	136
DNAJC18	174	32	112	168	135	66	174
MRPL9	20	17	29	68	135	141	141
CFAP157	15	77	42	112	134	548	548
NOLC1	6	11	10	21	134	68	134
NRDE2	7	58	10	27	133	287	287
AF131216.1	138	35	167	153	132	66	167
BAG5	130	29	148	104	132	76	148
SH3RF2	134	40	97	109	132	113	134
TEX26	129	10	37	94	132	21	132
HNRNPH1	25	17	30	29	132	103	132
FBRS	60	28	112	87	131	148	148
MINOS1	43	33	30	43	131	130	131
MRFAP1	21	30	29	40	131	115	131
ST7-AS2	29	82	63	93	130	165	165
GRINA	137	59	138	131	130	164	164
STMN1	73	25	89	87	130	119	130
MGAT4C	17	26	18	22	130	67	130
NNAT	33	128	33	147	129	749	749
RPL13	707	66	153	175	129	316	707
AC007563.1	22	81	52	65	129	377	377
CDK19	24	10	65	37	129	285	285
AC093627.10	9	33	35	37	129	269	269
MAPKAPK5-AS1	11	47	9	39	129	160	160
NEURL1	61	62	137	93	129	90	137
UBAP2	56	30	114	52	129	41	129
SPEM1	120	36	165	116	128	175	175
FAM153A	24	36	28	63	128	172	172
LINC00943	28	31	122	68	127	191	191
AC093818.1	14	52	22	52	126	298	298
GAPDHS	140	56	80	168	126	153	168
SSX2IP	99	31	95	99	126	55	126
BAG1	78	23	75	114	126	116	126
SLC37A1	29	36	27	44	126	122	126
RP5-1051H14.2	45	86	67	62	125	370	370
CCSER1	36	45	43	83	125	332	332
CDC42BPA	17	24	26	12	125	301	301
RAB11FIP5	131	36	226	120	125	127	226
COL9A3	225	60	201	160	125	128	225
FUNDC2	136	18	191	154	125	20	191
H1FNT	75	39	71	113	125	166	166
LMNTD2	26	18	43	92	125	106	125
GPR18	16	31	35	65	125	55	125
SYNCRIP	12	20	4	27	125	68	125
RP11-684B21.1	11	32	27	47	125	87	125
DNAJB4	5	15	8	49	124	570	570
RP11-242D8.1	23	25	27	2	124	305	305
TMEM120A	82	56	143	163	124	107	163
MAP1LC3A	50	24	91	38	124	123	124
CCDC187	161	108	241	126	123	186	241
PTDSS2	58	33	142	215	123	102	215
C12orf50	129	12	157	72	123	43	157
C7orf73	75	19	142	123	122	77	142
SRRM5	15	9	16	14	122	19	122
RP11-295M18.6	16	60	25	39	121	285	285
C6orf201	143	18	166	112	121	29	166
RP11-783K16.5	67	13	87	64	121	71	121
PCAT6	51	42	30	99	121	105	121
ADGRG1	36	20	7	25	121	103	121
MGST3	28	15	28	21	121	93	121
C10orf82	22	11	10	31	120	68	120
CTA-243E7.1	35	161	68	89	119	285	285
ACTRT2	87	25	141	150	119	145	150
PCBP4	44	18	9	34	119	108	119
RNF148	13	26	14	54	119	46	119
LDLRAD4	42	60	49	51	118	232	232
LINC00467	147	37	88	58	118	110	147
HNRNPU	70	23	61	73	117	59	117
APOL6	4	15	8	64	116	239	239
TNKS	22	9	7	47	116	175	175
MEG3	47	9	19	17	116	43	116
FAM83F	54	52	143	154	115	155	155
TLE4	40	45	42	71	115	152	152
AGFG1	103	18	72	100	115	41	115
LYPD4	62	14	106	89	115	53	115
EIF5A	49	19	21	50	115	106	115
CEP152	21	18	27	52	114	254	254
AC015971.2	7	37	43	63	114	237	237
JUND	66	22	62	118	114	199	199
YPEL5	161	24	170	176	114	76	176
MAPK6	48	25	122	56	114	59	122
DNAJB8	73	30	59	52	114	95	114
ACTL7B	26	20	7	49	114	88	114
RP11-644K8.1	18	77	23	59	113	589	589
BSG	145	46	320	109	113	104	320
TSACC	156	23	84	85	113	269	269
NAT6	68	30	123	187	113	118	187
RP1-266L20.2	5	29	15	127	113	141	141
MRC2	21	9	11	59	113	136	136
FAM209A	14	22	21	63	113	93	113
C3	23	29	17	24	112	567	567
ARL4C	9	48	23	98	112	438	438
ZNF32-AS3	16	37	39	74	112	291	291
CLIC5	17	52	28	47	112	171	171
PSMD3	32	26	15	50	112	168	168
YWHAE	99	16	32	54	112	71	112
NUP35	117	49	90	139	111	190	190
CTSF	98	24	179	142	111	89	179
HPCA	27	40	13	94	111	166	166
POLB	34	21	40	56	111	120	120
RFPL3S	23	5	19	46	110	303	303
RP5-971N18.3	23	46	57	26	110	289	289
VPRBP	137	21	130	89	110	25	137
SMIM6	12	32	19	45	110	133	133
DNPEP	53	31	57	56	110	131	131
DMWD	75	31	127	49	110	32	127
RP11-106M3.3	15	34	18	25	110	35	110
ZDHHC19	128	29	148	173	109	58	173
C18orf32	46	13	85	75	109	110	110
FAM153B	13	9	12	26	109	62	109
RP11-345F18.1	5	15	10	15	109	48	109
TSSK1B	172	54	250	199	108	76	250
CITED4	60	36	62	100	108	234	234
SMPD1	81	41	210	92	108	143	210
ZEB1	35	26	53	55	108	119	119
C9orf173	110	31	104	102	108	74	110
ORMDL3	53	14	60	56	108	92	108
RP11-168O16.2	35	23	58	44	108	70	108
RP11-544A12.8	9	38	35	29	108	107	108
LYSMD2	16	30	26	57	107	193	193
ERI3	113	53	111	125	107	170	170
LINC00919	37	3	16	44	107	138	138
UBQLNL	99	32	96	65	107	66	107
CCDC57	65	20	38	103	107	85	107
RP11-375N15.2	2	29	21	44	106	233	233
TMEM210	71	24	86	156	106	147	156
TBX1	119	21	111	55	106	94	119
TP53INP2	48	24	46	92	106	117	117
GALNTL5	28	9	61	96	106	113	113
EPB41L3	53	17	60	69	106	71	106
PIBF1	10	28	21	28	105	212	212
MEX3C	71	36	75	129	105	113	129
MTURN	46	13	55	24	105	67	105
MIR193BHG	7	25	21	15	105	63	105
TUBGCP4	22	83	54	201	104	372	372
BTBD6	95	28	146	82	104	96	146
FGFR1OP	64	12	107	45	104	61	107
PHF10	15	12	10	39	104	48	104
MRLN	2	15	3	40	104	76	104
PACS2	38	41	28	67	103	228	228
RNF139-AS1	10	7	26	61	103	206	206
CCDC155	6	18	5	44	103	206	206
RP11-258F1.1	7	31	14	29	103	160	160
9/3/19 12:00 AM	39	66	36	148	102	332	332
RP11-347D21.1	6	1	14	67	102	292	292
SNHG9	29	32	42	124	102	195	195
DHX57	100	23	172	135	102	43	172
ZC3H15	62	21	134	65	102	33	134
SMG9	76	42	97	107	102	118	118
ICA1	106	19	94	98	102	21	106
DHX36	62	36	57	56	102	50	102
UBN2	30	21	54	56	102	67	102
GOLGA6L10	8	13	17	47	102	98	102
DGCR8	51	81	25	67	101	425	425
PGK2	263	21	204	177	101	20	263
ZNF571-AS1	113	23	179	89	101	124	179
FAM134A	91	37	110	103	101	111	111
PCGF5	99	16	94	86	101	31	101
HGS	72	17	65	69	101	72	101
AZIN2	195	49	95	141	100	122	195
RPL23A	140	17	26	118	100	54	140
EPN1	110	38	134	86	100	86	134
C1orf43	22	44	26	72	100	131	131
DYNLL1	49	31	34	54	100	130	130
MEX3B	85	15	35	126	100	120	126
LINC00917	86	14	88	119	100	85	119
ARID4B	61	19	78	65	100	22	100
SSR4	48	9	27	52	100	49	100
PPP1R11	44	17	41	31	100	70	100
KIAA1211	15	25	25	31	100	80	100
DDX3Y	128	19	89	123	99	31	128
LINC00982	24	64	87	80	99	104	104
NAA38	37	16	30	55	99	65	99
RP11-326K13.4	34	99	66	171	98	458	458
NDUFAF3	133	31	94	44	98	83	133
AGPAT1	37	47	96	80	98	105	105
ODF1	50	19	65	30	98	27	98
ADAM20	9	27	9	20	98	47	98
CTB-55O6.13	28	43	37	68	97	283	283
PHKG2	112	71	224	190	97	101	224
RP11-666A8.9	11	42	24	25	97	125	125
ARL2	77	30	87	100	97	118	118
BRI3BP	115	9	48	46	97	27	115
RP11-404L6.2	22	22	34	13	97	106	106
YTHDC1	18	6	8	24	97	39	97
PGRMC2	12	17	9	34	97	78	97
RAB1A	344	22	167	205	96	47	344
XPNPEP3	15	43	24	39	96	281	281
SLC25A39	149	36	176	125	96	75	176
PLEKHA3	69	13	97	75	96	95	97
ZNF513	20	7	10	38	96	74	96
KIF21B	96	38	92	49	95	130	130
FUZ	59	26	63	88	95	119	119
CCDC169	107	9	79	114	95	26	114
ZNF628	52	28	76	57	95	100	100
ACAT1	4	17	12	21	95	57	95
MAPK8IP3	49	25	36	106	94	158	158
RP11-588G21.2	90	22	100	75	94	157	157
KTN1	72	16	110	88	94	18	110
RP11-384K6.8	30	44	28	66	94	107	107
HOOK1	60	19	52	55	94	26	94
SMARCC1	39	22	74	61	94	17	94
AMN1	23	23	30	51	94	68	94
TPCN1	33	40	12	72	93	816	816
RP11-489E7.4	32	44	15	93	93	493	493
ADO	153	25	183	103	93	44	183
RP11-862G15.1	17	26	29	44	93	179	179
CIB2	93	19	83	79	93	45	93
HYOU1	11	12	20	55	93	76	93
RP11-1060J15.4	4	16	22	18	93	27	93
AC074391.1	9	32	21	36	92	393	393
TMEM8A	137	26	98	64	92	109	137
TTLL10	103	47	132	104	92	70	132
CYHR1	67	26	113	68	92	122	122
NDUFB6	24	41	18	60	92	119	119
HBP1	64	22	55	105	92	27	105
QARS	39	10	44	64	92	59	92
ZFC3H1	28	25	33	42	92	36	92
HNRNPR	7	41	13	53	91	226	226
BRK1	94	10	78	144	91	79	144
EIF5	106	24	117	123	91	52	123
TSSK3	77	24	86	66	91	98	98
SF1	26	16	18	62	91	49	91
CTD-3035K23.7	20	44	32	88	90	271	271
ITCH	108	20	142	95	90	27	142
GORASP2	52	59	58	55	90	129	129
GINM1	82	22	112	115	90	30	115
GKAP1	76	15	79	84	90	23	90
KIF16B	19	23	57	28	90	8	90
SUCLA2	16	32	28	28	90	77	90
AC007163.3	5	56	34	59	89	438	438
MAP3K14-AS1	59	40	22	67	89	288	288
EVX2	16	35	22	47	89	266	266
CTD-2206N4.2	22	37	12	26	89	192	192
EIF2B4	18	59	22	45	89	144	144
RNFT2	18	24	17	17	89	124	124
WDR26	42	36	47	54	89	89	89
GPATCH2L	11	11	16	7	89	25	89
C10orf111	4	16	9	26	89	84	89
ELP5	0	0	0	0	89	41	89
SCRT1	20	22	18	63	88	204	204
KIAA1217	3	57	9	28	88	179	179
YJEFN3	54	34	67	114	88	147	147
MIS12	55	11	141	81	88	22	141
PSMF1	126	21	116	115	88	51	126
FKBP7	3	32	15	35	88	125	125
SERPINA5	58	35	83	38	88	91	91
FAM71D	43	20	43	53	88	80	88
SRRM1	24	12	26	47	88	32	88
DCAF5	8	10	23	9	88	26	88
MS4A14	308	35	164	198	87	13	308
DPP3	11	11	14	66	87	230	230
ZNF688	121	56	180	170	87	94	180
STK11	69	33	128	102	87	115	128
ZMYND10	55	43	82	117	87	103	117
RP11-73K9.2	6	29	16	32	87	101	101
CSNK1D	46	21	36	58	87	55	87
DNAJA4	30	7	10	26	87	55	87
ZNF664	27	40	51	25	87	64	87
RP1-17K7.2	15	16	23	16	87	17	87
PSMD6	115	22	301	258	86	93	301
VTI1B	106	36	190	144	86	72	190
AGPAT2	118	26	129	141	86	143	143
RP11-109E10.1	108	8	135	55	86	68	135
APOE	59	11	18	121	86	72	121
ACTL10	80	37	78	118	86	75	118
SMPD2	52	34	118	84	86	68	118
AKAP4	84	15	65	53	86	49	86
RCOR3	67	18	80	66	86	25	86
PRNT	35	14	8	50	86	11	86
CCDC54	27	19	26	45	86	27	86
RP11-62H20.1	11	2	2	32	85	449	449
RP1-251M9.2	8	5	0	23	85	415	415
WTIP	23	40	8	42	85	288	288
RP11-396C23.4	9	22	15	32	85	233	233
C20orf141	93	25	78	49	85	164	164
LMX1A	10	20	29	46	85	164	164
TAF5L	7	27	36	53	85	145	145
RP11-394A14.2	21	31	16	39	85	119	119
CDKN1C	15	6	10	28	85	117	117
ZNRD1	19	33	24	57	85	99	99
SNX13	62	29	97	92	85	55	97
MAD1L1	38	29	47	86	85	71	86
GTF2F1	51	11	54	49	85	37	85
KIF1C	42	24	23	31	85	50	85
CMTR2	9	8	15	19	85	25	85
RP11-493E12.1	18	37	55	43	84	296	296
GSG1	257	17	83	112	84	55	257
MAPT-AS1	24	3	5	44	84	247	247
NDUFS8	62	19	84	33	84	192	192
ZFAND3	171	16	9	127	84	33	171
SYS1	12	18	12	49	84	148	148
PPP2R5A	126	14	144	137	84	27	144
U2AF2	17	45	40	100	84	107	107
FAM135B	6	23	7	15	84	99	99
MRGBP	59	29	54	68	84	58	84
SPANXN5	25	16	33	22	84	81	84
WDR60	23	11	48	29	84	11	84
JUP	13	6	7	36	84	36	84
RP11-457M11.7	9	34	20	41	84	61	84
CTB-91J4.1	7	13	13	17	84	19	84
JRKL	5	32	7	6	84	19	84
LHX2	19	11	6	3	83	296	296
ARHGAP5	216	12	86	31	83	20	216
OPLAH	125	58	184	111	83	161	184
TSPAN1	94	15	97	146	83	23	146
ARF1	109	19	66	78	83	23	109
TPT1-AS1	11	30	9	20	83	98	98
CEP76	5	26	25	45	83	86	86
PHF20	39	9	71	57	83	26	83
RALGPS2	38	13	69	59	83	28	83
EIF3A	22	4	30	30	83	19	83
RBM7	12	7	9	17	83	31	83
ANKRD30A	10	11	52	22	83	7	83
PIGF	8	10	10	29	83	23	83
HDLBP	92	23	219	89	82	38	219
ARF4-AS1	13	33	26	107	82	203	203
IPO5	52	24	41	57	82	171	171
SLC2A8	81	25	131	161	82	112	161
FAM71C	40	18	17	27	82	82	82
SIRT2	39	13	13	36	82	42	82
CARM1	37	28	35	64	82	57	82
HDAC2	12	5	28	36	82	26	82
ADSL	4	21	12	40	82	67	82
FAM179A	15	47	21	31	81	279	279
PRM3	38	29	40	42	81	133	133
CDV3	117	15	115	62	81	26	117
RP11-2C24.7	68	21	114	66	81	13	114
SPATA20	64	22	72	65	81	102	102
FAM217A	85	13	94	74	81	22	94
S1PR2	61	19	36	55	81	51	81
NACC2	53	26	59	58	81	35	81
SLC22A18	43	15	12	39	81	67	81
SECISBP2	40	17	79	41	81	69	81
LRCH4	21	24	53	25	81	21	81
RAB3C	0	0	0	0	81	46	81
RP11-192H23.7	35	42	50	74	80	201	201
NDUFA11	25	24	17	37	80	189	189
ZFYVE28	15	31	15	25	80	135	135
ATAD1	89	18	94	114	80	39	114
SPHK2	7	13	11	68	80	87	87
SWI5	75	9	53	80	80	39	80
USP34	20	12	28	36	80	11	80
PRSS37	17	12	8	18	80	73	80
EEF1D	135	20	59	70	79	56	135
MZT2B	58	14	117	27	79	83	117
RNF32	94	14	116	79	79	21	116
ASB5	23	8	108	41	79	12	108
RAD23B	93	9	85	80	79	42	93
EIF4G3	40	19	72	63	79	86	86
TMX4	44	7	62	81	79	14	81
SPATA12	50	16	29	25	79	53	79
MTX1	44	22	60	68	79	66	79
ERGIC3	29	10	7	35	79	65	79
AC010649.1	12	14	13	9	79	76	79
EPN3	7	10	15	7	79	61	79
COLCA2	6	12	2	25	79	49	79
3/10/19 12:00 AM	56	25	34	40	78	122	122
DGCR14	115	20	55	82	78	40	115
RUNDC3A	46	44	61	57	78	95	95
ZMIZ1-AS1	49	29	49	47	78	81	81
CTB-35F21.2	39	8	31	65	78	47	78
UBXN4	25	20	44	47	78	44	78
C10orf35	10	13	4	35	78	68	78
TTLL1	8	27	6	55	77	184	184
RNF103	11	34	18	26	77	149	149
CFAP44	17	20	37	47	77	138	138
IBA57-AS1	14	12	12	20	77	122	122
CCPG1	81	13	98	70	77	15	98
BDP1	16	15	96	12	77	8	96
DNAJC24	24	18	27	25	77	86	86
UBTD2	71	18	35	48	77	40	77
DUSP18	49	21	30	44	77	72	77
DYRK4	22	15	29	50	77	34	77
DDX4	18	15	23	30	77	47	77
RARA	15	10	18	54	77	39	77
LTN1	11	23	12	23	77	20	77
LTV1	0	0	0	0	77	19	77
LINC01198	16	34	45	38	76	165	165
RP11-796E2.4	13	27	11	43	76	160	160
RNF151	34	15	52	84	76	147	147
HAGLR	115	4	76	107	76	43	115
AC009487.4	30	10	25	43	76	90	90
MAATS1	71	13	66	86	76	26	86
MIEF1	57	12	61	73	76	24	76
MAN1A2	23	6	41	44	76	18	76
ANKRD9	23	11	14	62	76	74	76
RNASE3	10	27	12	28	76	54	76
LINC01592	4	18	27	13	76	22	76
POU6F1	4	16	12	15	76	56	76
RPL35	142	24	58	94	75	241	241
SPATC1L	163	30	61	181	75	88	181
NBR1	129	22	90	89	75	21	129
FAM195B	60	19	74	119	75	100	119
GTSF1	59	14	87	119	75	19	119
CALM3	53	15	23	72	75	88	88
RP11-100N20.1	34	3	86	68	75	9	86
MALAT1	47	17	59	24	75	25	75
OBSL1	42	12	48	56	75	58	75
USP15	25	24	40	54	75	34	75
CKAP5	22	14	13	29	75	72	75
AC098973.1	17	10	57	38	75	10	75
PFN3	23	30	22	46	74	209	209
APOPT1	33	25	27	76	74	208	208
EIF5A2	8	10	15	38	74	134	134
FAM76B	79	17	114	77	74	28	114
USPL1	113	22	95	74	74	20	113
RPRD1A	27	16	27	27	74	108	108
MFSD14A	96	12	3	63	74	47	96
UBE2R2	89	17	80	58	74	57	89
SPATA32	27	13	21	27	74	85	85
CA2	53	6	36	31	74	36	74
TUG1	42	11	38	28	74	16	74
ASB17	21	9	24	32	74	27	74
CAST	19	15	26	16	74	74	74
FAM209B	16	16	7	35	74	64	74
CPTP	70	33	61	163	73	102	163
AP2B1	88	10	127	43	73	38	127
C11orf68	39	15	113	81	73	43	113
OSGIN1	81	33	84	68	73	102	102
TRIM28	31	22	23	59	73	96	96
BPTF	24	17	93	27	73	8	93
TEKT2	32	13	55	64	73	85	85
SPSB4	5	44	21	74	73	75	75
ULK2	54	24	70	59	73	41	73
RAI14	34	14	31	41	73	71	73
CCDC173	27	17	52	13	73	16	73
FAM71A	14	7	15	21	73	69	73
CTD-2184C24.2	11	9	14	32	73	35	73
TPPP3	11	6	7	24	73	22	73
ZBTB1	9	24	5	23	73	17	73
TDRP	5	2	4	15	73	45	73
TMEM107	5	4	4	8	73	16	73
RP11-712B9.2	6	29	19	14	72	274	274
NFIB	13	37	17	53	72	127	127
DDX20	112	12	84	116	72	71	116
PFN2	23	22	23	46	72	111	111
MAT2A	8	36	8	22	72	90	90
RP11-470L19.6	6	18	2	33	72	81	81
C6orf62	12	30	33	48	72	73	73
DNAH14	62	17	64	43	72	28	72
MYH11	10	11	16	13	72	35	72
FUT8	3	35	24	17	72	29	72
RP11-1060J15.7	1	12	10	5	72	44	72
NFIC	0	0	0	0	72	30	72
RP11-559M23.1	20	58	46	131	71	234	234
RPL12	184	28	23	105	71	29	184
VWA3B	135	27	107	99	71	15	135
HYAL1	6	35	33	40	71	133	133
FRMD6	113	6	60	41	71	6	113
AC007325.4	74	15	78	110	71	58	110
PPP2R2B	57	26	81	99	71	48	99
MDK	13	24	61	38	71	88	88
CBLN1	30	18	82	51	71	47	82
MAP1S	60	25	65	60	71	79	79
KXD1	25	19	32	54	71	79	79
PEX10	69	29	66	59	71	37	71
PHF1	44	13	18	71	71	64	71
LINC00202-2	31	11	25	22	71	25	71
ZCCHC6	17	16	6	23	71	50	71
LINC01082	8	16	9	34	71	46	71
SARAF	253	45	307	295	70	63	307
GDPD5	89	35	165	66	70	125	165
EFCAB11	13	23	16	17	70	158	158
RP11-1018N14.1	3	50	7	14	70	151	151
RMND5B	79	33	135	134	70	60	135
UBQLN3	112	18	88	55	70	58	112
STOX2	2	17	12	0	70	93	93
TMEM189	72	35	64	92	70	82	92
MRPS25	46	22	88	40	70	55	88
TRAM1	59	9	84	52	70	21	84
CYP17A1	11	39	6	58	70	81	81
SPATA33	39	15	28	32	70	73	73
RAB11FIP4	66	17	35	21	70	51	70
CLMN	62	27	55	29	70	29	70
ATMIN	50	20	44	53	70	58	70
SLTM	41	7	40	27	70	10	70
FAM187B	39	25	47	58	70	69	70
VPS13A	33	17	26	43	70	39	70
HCN4	33	16	45	53	70	70	70
ATG3	16	10	9	15	70	51	70
RNF212	2	9	29	17	70	49	70
RP11-439E19.9	11	37	35	61	69	234	234
PSMA4	30	39	27	42	69	206	206
RP11-212P7.2	18	30	13	41	69	113	113
AP001462.6	0	0	0	0	69	111	111
RP11-496H1.2	30	15	107	51	69	27	107
ZNF330	5	20	30	30	69	102	102
PCP2	48	15	31	54	69	93	93
FAM53C	20	18	12	28	69	88	88
UBAC1	58	10	75	85	69	26	85
SPACA3	22	23	51	82	69	69	82
AMZ2	70	7	69	77	69	16	77
ST13	75	15	67	69	69	28	75
NGLY1	45	6	71	49	69	17	71
CAPZB	70	16	53	65	69	47	70
LMBR1L	37	12	22	40	69	65	69
HNRNPA2B1	33	11	27	60	69	66	69
STARD9	13	23	14	30	69	33	69
C11orf71	38	42	61	109	68	140	140
LINC00442	17	43	3	35	68	122	122
FSTL4	27	45	36	74	68	103	103
CCDC53	46	25	75	51	68	101	101
CCL14	15	37	17	42	68	93	93
CNPY3	38	21	90	63	68	52	90
POLD2	60	26	64	85	68	52	85
TNP2	4	13	12	13	68	85	85
CANX	65	12	47	75	68	66	75
C5orf52	42	7	72	32	68	35	72
KIF2C	59	14	50	67	68	67	68
C16orf72	36	15	68	26	68	25	68
TMEM147	35	31	18	51	68	63	68
RERE	21	5	14	38	68	46	68
UBE2K	17	9	49	37	68	11	68
AC016912.3	8	23	14	31	68	49	68
ARMC9	4	15	13	42	68	59	68
CTAGE1	3	17	3	14	68	11	68
TMEM215	147	13	108	84	67	51	147
LINC01191	52	16	87	46	67	118	118
RBCK1	73	17	82	95	67	58	95
ABHD8	89	22	46	21	67	57	89
TAX1BP1	34	17	78	31	67	16	78
CAPZA3	55	27	20	43	67	31	67
CCDC92	38	13	60	34	67	30	67
CEP350	37	19	47	44	67	8	67
REXO1	30	9	14	41	67	67	67
RHEB	10	20	15	12	67	41	67
RP11-61G19.2	8	19	13	10	67	40	67
DPYD	5	14	29	27	67	56	67
RP5-1022J11.2	3	9	9	7	67	24	67
FSCN1	0	0	0	0	67	37	67
TMEM160	50	14	43	42	66	193	193
PWRN1	103	30	191	98	66	57	191
SPCS1	138	9	125	105	66	36	138
PHACTR2-AS1	50	12	95	116	66	12	116
CAMLG	92	18	73	74	66	13	92
HIST1H2AG	8	17	8	22	66	91	91
ARID2	6	36	25	16	66	88	88
TSSC4	42	20	87	43	66	51	87
ALDOA	84	23	66	45	66	59	84
KCMF1	39	11	69	79	66	51	79
TAF9	68	12	78	56	66	18	78
DPY19L1	30	22	27	39	66	70	70
CCT2	63	15	45	53	66	22	66
TRIM59	5	16	14	34	66	49	66
RP11-700H13.1	5	11	9	29	66	24	66
UGT1A6	13	37	30	47	65	286	286
SERF2	204	40	41	83	65	84	204
ESPN	141	34	150	122	65	102	150
CKB	113	17	17	22	65	69	113
ULK4	33	36	78	48	65	76	78
RPS6KB2	30	22	28	46	65	75	75
MAFG	22	11	29	44	65	68	68
MIB2	25	8	48	47	65	66	66
NAP1L4	31	9	50	42	65	59	65
MAP4K3	27	10	17	33	65	45	65
TTLL5	23	17	33	31	65	29	65
SPANXD	16	10	13	0	65	23	65
SPAG9	16	10	20	37	65	41	65
CHD2	13	12	41	21	65	34	65
STAT4	12	14	13	14	65	26	65
FAM92A1	6	13	13	20	65	34	65
ATP2B4	5	30	8	18	65	62	65
RP13-401N8.1	5	10	9	16	65	42	65
TRABD	22	56	24	54	64	610	610
PPP2R1B	7	27	6	14	64	158	158
JARID2-AS1	14	11	5	36	64	126	126
LINC00303	3	19	22	14	64	116	116
TBC1D10B	49	27	109	41	64	49	109
ZFAND4	95	15	106	46	64	19	106
FAM104A	97	19	89	76	64	41	97
STT3B	80	7	82	95	64	9	95
SPECC1	13	28	93	27	64	8	93
ZMYM2	83	23	87	61	64	25	87
FBXO7	60	14	43	84	64	56	84
RFX1	7	20	21	19	64	77	77
PAIP2	56	7	71	59	64	16	71
ANAPC11	52	11	40	68	64	49	68
HABP4	50	8	42	56	64	30	64
MPHOSPH9	36	10	22	34	64	39	64
ADD1	27	6	6	57	64	55	64
TESK1	26	11	8	43	64	25	64
RNF133	25	19	16	37	64	20	64
CHD1	19	27	8	11	64	21	64
KIF5C	17	10	10	7	64	30	64
NFIL3	11	12	13	19	64	24	64
FUS	8	6	10	5	64	26	64
RP11-164O23.7	6	12	3	12	64	38	64
EAF1-AS1	16	36	13	76	63	211	211
IL13	59	6	178	111	63	71	178
ZCCHC8	12	19	17	60	63	172	172
CDIPT-AS1	99	17	113	87	63	79	113
NFIX	26	24	27	103	63	49	103
KLHDC3	70	19	67	95	63	49	95
RP11-834C11.4	47	21	47	79	63	90	90
SLC4A8	6	30	13	25	63	77	77
CDH5	17	11	22	11	63	74	74
RP11-402G3.5	22	8	10	28	63	60	63
HIPK1	19	13	4	9	63	46	63
FAM71B	15	23	10	21	63	56	63
EDRF1	6	8	10	12	63	24	63
AC007557.4	16	25	26	51	62	174	174
POLR2D	28	21	134	85	62	78	134
RP5-1148A21.3	18	16	66	47	62	109	109
GGN	51	23	94	98	62	63	98
ACTL7A	77	31	80	94	62	88	94
CTNNA2	14	16	29	36	62	89	89
EPHA10	56	16	87	51	62	42	87
LRRC27	75	10	64	63	62	26	75
FAM134B	63	5	70	52	62	35	70
CEP112	62	7	70	57	62	21	70
DDA1	15	25	11	30	62	70	70
IRF1	3	8	12	11	62	66	66
CCDC126	59	17	40	39	62	34	62
RP11-1277A3.1	47	8	34	35	62	32	62
LRRC71	28	12	46	60	62	31	62
RNF167	20	21	17	22	62	36	62
TOR1AIP1	17	11	27	28	62	31	62
SETD2	15	12	57	26	62	48	62
RP11-313A24.1	7	6	7	39	62	36	62
TEPP	11	28	7	19	61	226	226
TUBB4B	82	21	108	155	61	56	155
CCDC39	17	54	48	138	61	120	138
PRKCZ	91	19	90	132	61	40	132
ATF7IP	3	21	16	20	61	110	110
RNF11	54	6	84	96	61	21	96
KIFC3	26	19	38	69	61	95	95
STRN4	27	38	63	55	61	94	94
CCHCR1	56	16	74	85	61	17	85
KIAA2013	75	8	44	30	61	48	75
CDS2	11	7	12	27	61	75	75
CHMP1A	35	15	26	46	61	72	72
FHAD1	28	16	69	21	61	26	69
BAZ1B	10	8	68	19	61	0	68
AC097495.3	15	34	21	66	61	63	66
TRA2B	15	9	14	7	61	63	63
FAM222B	41	18	47	41	61	17	61
NPTX1	25	7	43	21	61	29	61
PHF2	22	7	15	44	61	49	61
SVIP	21	16	12	18	61	52	61
RP11-762H8.3	14	12	11	27	61	54	61
BSDC1	8	3	7	31	61	34	61
TCEB3B	2	2	0	8	61	5	61
C17orf50	79	13	120	125	60	53	125
GUCA1A	123	8	7	55	60	7	123
AVPI1	52	25	111	67	60	78	111
LENG8	52	10	19	99	60	67	99
ZNF677	11	17	15	20	60	94	94
CCDC7.1	81	13	86	61	60	29	86
C6orf120	62	19	84	85	60	64	85
PRKRA	57	6	82	61	60	19	82
CDHR2	74	26	57	77	60	51	77
RP11-437J19.1	6	14	17	19	60	74	74
SPINK2	73	8	53	51	60	41	73
PPP1R32	25	16	71	22	60	45	71
PLAGL2	45	8	48	33	60	23	60
PAQR9	36	9	52	50	60	41	60
PIAS2	34	13	28	44	60	21	60
IGLL1	34	11	41	33	60	50	60
CUL2	28	15	39	37	60	43	60
MED25	24	5	32	39	60	43	60
HERPUD2	21	25	31	31	60	56	60
USP37	11	19	48	38	60	42	60
GAD1	5	11	12	24	60	53	60
TP53TG5	14	8	17	2	59	170	170
RIOK3	76	7	90	107	59	5	107
C1orf233	4	22	8	8	59	103	103
TMEM229B	4	18	0	10	59	88	88
SPAM1	29	13	82	42	59	19	82
DUS1L	47	26	73	80	59	59	80
CRADD	7	17	9	15	59	72	72
ATF5	5	24	15	45	59	71	71
RHBDD2	43	16	41	70	59	57	70
TRIM17	15	6	7	34	59	62	62
PPM1J	33	11	16	48	59	51	59
ERICH2	20	10	21	21	59	26	59
NLK	20	10	37	33	59	48	59
TBKBP1	10	11	17	18	59	59	59
RP11-421P23.1	8	48	12	27	59	54	59
ATAD2	8	14	2	15	59	16	59
CNKSR3	3	16	10	4	59	59	59
PPP1R3E	13	48	32	105	58	366	366
RPS12	241	6	40	19	58	190	241
RP11-159D12.10	13	28	15	38	58	201	201
SLAIN2	101	9	151	83	58	21	151
NRAV	104	31	73	138	58	42	138
CTC-1337H24.4	5	34	0	11	58	96	96
CSMD2-AS1	60	22	32	94	58	58	94
AC024592.9	3	27	7	70	58	93	93
ANO2	67	9	69	78	58	50	78
LHPP	31	19	50	25	58	69	69
KIZ-AS1	6	17	7	18	58	63	63
PPP1R36	51	8	60	6	58	22	60
GOLGA6L2	54	16	21	33	58	19	58
SPPL2C	44	18	48	52	58	37	58
ZRANB1	20	18	36	31	58	25	58
CALCOCO1	12	10	6	25	58	32	58
VPS45	5	6	13	27	58	32	58
TRMT2A	50	24	43	59	57	162	162
TPP2	146	5	70	157	57	12	157
PGAM2	40	32	57	87	57	110	110
PARP6	51	32	101	61	57	48	101
HERC4	16	14	16	72	57	86	86
RP11-881M11.1	10	21	6	35	57	86	86
ZNF415	16	17	9	39	57	85	85
WBSCR22	6	16	17	43	57	81	81
EDNRB	3	31	8	9	57	69	69
SLC25A22	17	6	4	37	57	31	57
ZZEF1	5	10	5	14	57	15	57
RRM1	4	29	28	39	57	38	57
RP11-173A6.3	15	40	12	36	56	203	203
BLCAP	16	29	29	21	56	127	127
SPPL2B	43	28	126	61	56	56	126
LCA5L	54	13	115	52	56	12	115
ZG16B	31	19	13	30	56	104	104
LTBP2	0	0	0	0	56	86	86
C16orf13	73	25	32	69	56	71	73
SLC25A1	54	11	73	70	56	71	73
DHX8	0	0	0	0	56	71	71
CFAP53	30	13	69	42	56	10	69
RNF19A	64	15	48	63	56	18	64
LRRFIP2	37	11	64	49	56	8	64
HBZ	59	9	39	51	56	9	59
OLFM2	49	13	34	21	56	26	56
CTNS	15	10	13	19	56	49	56
TCP10L	13	9	10	23	56	20	56
FAM19A2	11	15	18	17	56	25	56
ZNF646	11	9	13	14	56	43	56
RP11-152N13.5	0	0	0	0	56	51	56
PODXL2	55	18	102	123	55	89	123
FAM234A	40	16	105	119	55	44	119
C11orf1	36	26	35	53	55	115	115
FBXL13	45	12	111	62	55	26	111
PURA	6	27	15	42	55	106	106
LYL1	34	10	36	47	55	103	103
ITFG2	14	28	5	35	55	94	94
RUVBL2	45	26	62	92	55	54	92
BZW1	82	7	51	87	55	21	87
TMED10	9	19	28	44	55	85	85
MYO9A	57	17	82	34	55	11	82
OR4M1	5	18	10	29	55	82	82
TMEM259	6	4	10	17	55	81	81
SNRPF	9	14	12	46	55	79	79
KDM5B	69	16	78	59	55	37	78
DEF6	60	9	1	3	55	76	76
SHOC2	30	14	70	41	55	13	70
DRICH1	66	17	45	46	55	68	68
LINC00226	9	15	15	11	55	67	67
SCGB1B2P	32	6	63	32	55	35	63
FBXL14	29	23	60	33	55	26	60
ZMIZ1	42	16	41	24	55	31	55
CYTH2	17	10	7	12	55	55	55
NFYA	13	10	18	12	55	20	55
SKIL	11	19	12	5	55	31	55
PWRN2	9	13	18	19	55	25	55
C22orf42	4	2	8	18	55	26	55
KCNV2	0	12	5	21	55	31	55
LINC01487	9	29	16	30	54	166	166
GNG3	26	14	45	91	54	96	96
CPS1	5	24	16	24	54	91	91
CARS2	48	13	90	59	54	71	90
TCEA2	43	16	40	61	54	45	61
GPI	37	12	53	61	54	53	61
TBATA	45	17	56	58	54	25	58
CREB3	30	21	36	56	54	27	56
GPR135	47	10	44	49	54	13	54
EIF4EBP2	35	5	51	34	54	8	54
CCDC70	35	3	39	23	54	42	54
RNF181	26	4	13	43	54	31	54
VARS	14	5	12	16	54	33	54
CCDC185	2	0	7	7	54	3	54
RP11-152O14.4	2	7	14	7	54	41	54
FAM212B	12	41	23	63	53	279	279
INPP5B	4	15	8	31	53	184	184
AGAP1	6	37	24	47	53	172	172
RPL36	163	11	63	43	53	81	163
ARHGEF7	10	13	10	47	53	116	116
TUT1	6	18	11	31	53	106	106
CCDC9	17	8	24	36	53	86	86
NUP155	56	12	71	58	53	7	71
TSKS	30	17	40	71	53	60	71
TBL2	41	12	35	65	53	32	65
ADRM1	60	8	20	63	53	62	63
GHITM	54	6	19	32	53	10	54
TOM1L1	39	10	40	54	53	21	54
RP11-458F8.4	44	16	4	26	53	17	53
MAPK10	34	11	33	34	53	27	53
GIT1	30	15	48	18	53	36	53
BRD4	28	5	19	20	53	38	53
ZNF683	27	6	13	31	53	53	53
TMEM91	27	13	21	41	53	43	53
KCNMA1	24	2	13	21	53	37	53
TMEM190	15	10	24	22	53	39	53
SPAG16	11	8	51	24	53	7	53
RSF1	9	6	20	20	53	9	53
RP3-382I10.7	5	14	21	38	53	46	53
AASDHPPT	4	7	12	10	53	43	53
TEX26-AS1	4	17	16	33	53	38	53
ADAM7	2	8	12	27	53	29	53
SPTBN2	112	35	148	55	52	49	148
TSPAN16	127	28	90	94	52	84	127
NPHS2	5	16	18	59	52	101	101
BVES	23	20	22	57	52	90	90
MIDN	22	2	8	51	52	89	89
GSTZ1	52	16	68	83	52	60	83
TLK2	34	9	77	32	52	28	77
CYLC2	71	10	37	57	52	14	71
NUP98	69	14	50	62	52	16	69
ANKRD53	49	15	69	67	52	23	69
CLDND2	0	0	0	0	52	68	68
HNRNPL	8	3	9	21	52	59	59
RAB14	11	8	10	54	52	49	54
JMJD8	37	10	48	52	52	32	52
LINC00174	13	10	12	17	52	40	52
PRICKLE3	6	14	10	15	52	36	52
RPS27	323	17	33	64	51	383	383
C9orf3	17	26	19	28	51	306	306
DERL3	10	23	48	80	51	123	123
C21orf2	50	25	57	92	51	32	92
SPATC1	44	28	76	35	51	48	76
C19orf43	75	13	47	69	51	34	75
CCDC74A	29	13	41	69	51	26	69
MAP1LC3B	45	6	57	67	51	9	67
DBN1	14	15	16	21	51	65	65
CTD-2024I7.13	2	12	6	21	51	64	64
HIP1	62	5	42	33	51	14	62
HMGXB4	9	19	59	19	51	14	59
LINC01184	9	11	10	14	51	58	58
MAP6	37	14	57	49	51	32	57
CUL1	56	2	55	53	51	15	56
MEIS3	53	17	56	44	51	49	56
SLC22A23	36	14	56	32	51	36	56
CLPX	51	19	55	49	51	33	55
PLEKHA1	49	12	51	40	51	14	51
POLR2I	34	9	35	42	51	30	51
SGSM2	28	24	29	43	51	46	51
GORASP1	13	15	6	44	51	37	51
CSRNP3	2	10	11	8	51	21	51
LINC01554	0	0	0	0	51	38	51
ARL6IP4	52	49	35	49	50	253	253
LINC00901	91	12	129	59	50	10	129
TOLLIP	81	13	97	89	50	65	97
RP3-406P24.4	2	14	9	48	50	91	91
BDH1	3	24	13	24	50	78	78
C7orf31	51	14	77	57	50	24	77
ELOVL6	6	27	5	15	50	74	74
TOB1	17	15	18	14	50	67	67
MED13	41	4	63	43	50	14	63
PI16	2	18	8	21	50	62	62
DDRGK1	8	10	6	4	50	57	57
SF3B5	24	20	13	49	50	53	53
CREBBP	25	6	52	27	50	42	52
9/7/19 12:00 AM	51	9	32	40	50	23	51
KCNQ1DN	13	15	6	11	50	22	50
RSBN1L	12	8	24	19	50	29	50
IFRD1	12	16	8	19	50	47	50
DPM1	7	9	4	17	50	24	50
ZFAT	6	14	9	12	50	38	50
SNHG10	3	16	7	24	50	40	50
ANKRD36C	2	12	11	6	50	23	50
MCM6	0	0	0	0	50	47	50
RPL28	129	10	58	60	49	244	244
WHSC1	19	32	35	116	49	182	182
C1orf94	5	29	13	48	49	93	93
ANKRD13B	35	21	39	38	49	92	92
KLK13	81	13	77	30	49	24	81
LSM14B	70	8	34	60	49	44	70
SPATA17	59	9	61	69	49	22	69
IL17B	7	37	10	19	49	68	68
E2F4	35	12	9	30	49	66	66
TXNDC17	16	5	31	6	49	65	65
RP11-665J16.1	4	15	19	17	49	64	64
RBM5	7	12	9	18	49	52	52
AZIN1-AS1	28	12	45	44	49	51	51
KIAA0895L	36	11	42	32	49	50	50
MCL1	34	10	44	42	49	29	49
EFCAB13	33	14	24	42	49	30	49
GRID2	32	7	23	23	49	29	49
IQCE	31	5	39	30	49	26	49
TMEM102	30	9	22	44	49	39	49
CCDC66	27	11	29	30	49	40	49
EPB41L2	27	25	32	24	49	22	49
CHD5	25	5	13	13	49	28	49
ZFAND6	25	12	27	13	49	21	49
SFT2D2	21	6	31	38	49	34	49
FOPNL	21	2	47	34	49	17	49
RP11-470M17.2	15	4	49	25	49	16	49
CEP192	15	4	10	14	49	11	49
ATAD2B	5	7	24	19	49	6	49
PCNA	3	4	9	31	49	35	49
TENM4	2	15	0	9	49	25	49
EPS8L3	0	0	0	0	49	24	49
CLC	0	0	0	0	49	28	49
IQCF3	62	12	44	43	48	246	246
RBM15B	12	9	18	57	48	193	193
RP11-527L4.6	4	38	7	10	48	183	183
COX7C	73	4	63	10	48	159	159
RP11-20B24.5	7	17	8	22	48	112	112
HM13	1	14	15	7	48	100	100
CFAP221	68	9	78	79	48	12	79
STPG1	34	10	53	79	48	29	79
TUSC2	31	9	31	44	48	73	73
ABHD2	69	13	67	72	48	27	72
LINC01227	28	25	21	23	48	71	71
GTF2A2	51	1	64	55	48	18	64
HN1	34	16	39	62	48	54	62
LPAR6	22	25	20	34	48	60	60
RP11-756P10.2	7	18	20	60	48	34	60
PINK1	43	14	59	38	48	21	59
LINC00202-1	27	21	14	41	48	55	55
ACAT2	42	2	28	54	48	52	54
EP400NL	8	12	9	12	48	52	52
RP11-567M16.5	0	0	0	0	48	52	52
ASCC1	5	9	8	21	48	50	50
SENP6	9	14	27	31	48	49	49
EHBP1	44	10	39	39	48	47	48
RP11-505K9.4	23	10	18	36	48	30	48
DHX9	18	9	29	10	48	7	48
AP5M1	15	14	11	24	48	46	48
HOOK3	13	12	10	12	48	41	48
YLPM1	13	14	25	20	48	13	48
CHD4	7	4	9	20	48	13	48
CTD-2619J13.14	5	5	35	36	48	22	48
SOX6	4	4	18	13	48	20	48
AC073628.1	0	0	0	0	48	24	48
ZNF98	0	0	0	0	48	45	48
PIWIL3	6	37	9	14	47	130	130
AKNAD1	6	12	10	25	47	109	109
AHCY	90	13	100	65	47	47	100
PSORS1C1	27	16	38	10	47	97	97
PHPT1	35	12	22	36	47	84	84
C19orf24	21	11	31	56	47	83	83
SPAG17	40	9	70	48	47	12	70
TREH	48	38	48	50	47	66	66
PTPMT1	38	11	60	53	47	15	60
PIGT	16	16	59	45	47	22	59
PACRG-AS2	7	11	31	32	47	59	59
CALCOCO2	19	16	19	24	47	57	57
ODF3B	18	16	29	32	47	57	57
SPANXB1	23	21	20	11	47	54	54
MYH9	22	13	3	17	47	51	51
LINC00358	0	0	0	0	47	51	51
UQCC2	26	20	13	21	47	49	49
CTXN1	39	11	42	21	47	36	47
NELFE	34	12	38	33	47	20	47
TIMM13	18	7	8	28	47	9	47
KDM3A	12	3	19	35	47	25	47
PJA1	11	11	6	21	47	18	47
CCDC82	10	7	6	6	47	18	47
KNTC1	9	11	3	27	47	39	47
JARID2	8	4	7	21	47	33	47
RP11-51J9.5	5	15	13	19	47	39	47
TAF3	4	14	17	4	47	17	47
DHRS9	3	17	24	11	47	31	47
IQCJ-SCHIP1-AS1	0	0	0	0	47	40	47
PNPLA6	37	21	107	40	46	38	107
INCA1	60	28	100	88	46	35	100
GNB1	10	9	17	33	46	98	98
TSPYL5	71	8	92	51	46	19	92
G2E3	17	6	19	23	46	84	84
ERICH3	49	11	63	83	46	10	83
PDE1A	51	2	47	80	46	12	80
CHID1	59	32	52	77	46	46	77
GSTM3	56	11	55	76	46	16	76
HSP90AB1	63	3	26	22	46	16	63
AGBL5	57	22	47	60	46	43	60
RP11-147C23.1	24	2	60	56	46	10	60
HEMGN	17	9	13	14	46	60	60
NRXN3	0	0	0	0	46	60	60
C17orf89	53	6	32	58	46	27	58
DPH3	18	15	11	35	46	50	50
SLC44A2	13	17	11	18	46	49	49
TTLL10-AS1	33	11	48	4	46	48	48
NPIPB15	23	16	17	35	46	38	46
EMC10	17	23	11	25	46	40	46
LUZP1	9	15	9	28	46	17	46
LIG3	6	7	6	10	46	24	46
PICK1	6	6	10	27	46	35	46
MGAT3	4	8	2	21	46	19	46
ADAMTSL1	3	30	18	12	46	41	46
AHCTF1	2	7	8	8	46	5	46
RP11-770J1.5	1	8	13	25	46	33	46
SPANXN4	0	0	0	0	46	12	46
KIF2B	0	0	0	0	46	6	46
LMF2	11	21	87	42	45	40	87
MIMT1	11	14	27	22	45	84	84
GSTCD	4	11	15	35	45	66	66
NCLN	38	22	45	63	45	41	63
HYAL3	40	14	39	29	45	59	59
CDRT4	18	14	13	21	45	56	56
C6orf106	51	7	50	45	45	37	51
SOD1	40	5	15	24	45	51	51
TEX43	8	16	7	26	45	49	49
ACTL9	30	9	48	42	45	48	48
DPYSL5	32	8	14	31	45	30	45
9/10/19 12:00 AM	32	8	35	30	45	16	45
TEX37	28	21	31	36	45	34	45
CSNK2A2	22	10	17	36	45	35	45
NIPBL	19	12	45	17	45	7	45
RP11-727F15.9	19	6	28	24	45	35	45
PKD1	19	6	9	40	45	43	45
DUSP4	17	3	33	19	45	39	45
AC092155.4	16	6	20	16	45	20	45
SRSF7	11	4	9	10	45	36	45
RP4-706G24.1	10	15	9	12	45	34	45
PAK2	6	7	12	7	45	44	45
SMC2	6	4	9	20	45	4	45
RP11-202D1.2	5	12	20	9	45	33	45
HSPA1A	0	0	0	0	45	36	45
LZTS2	0	0	0	0	45	30	45
RPL8	257	17	56	83	44	91	257
PTOV1-AS1	6	26	17	19	44	107	107
RP5-908M14.9	10	34	18	33	44	94	94
AKIRIN2	8	30	23	39	44	84	84
CYB5R2	77	18	82	50	44	25	82
CPEB3	50	13	58	47	44	75	75
MRPS21	20	10	16	21	44	71	71
CTSA	8	11	15	32	44	71	71
CCDC88A	19	2	8	4	44	67	67
FGD4	58	14	66	53	44	24	66
AC004448.5	14	26	7	21	44	66	66
CTD-2297D10.1	0	0	0	0	44	65	65
FBXW2	42	5	52	59	44	8	59
THAP2	9	16	19	37	44	59	59
DUSP3	32	6	30	31	44	58	58
LINC00635	47	6	56	45	44	19	56
TEX22	15	12	30	39	44	55	55
CAPN2	54	9	18	8	44	16	54
MEAF6	25	15	24	22	44	54	54
MACROD2-AS1	41	4	48	22	44	26	48
WDR1	44	11	24	41	44	25	44
SPATA7	36	10	32	24	44	27	44
AMFR	34	10	24	23	44	43	44
MYCBPAP	24	9	21	22	44	38	44
TNFAIP2	19	3	25	26	44	30	44
BACH1	18	9	30	28	44	26	44
CNOT8	17	14	9	24	44	30	44
CNN1	16	8	8	23	44	31	44
ARMC3	15	16	11	16	44	44	44
BX255923.3	12	6	27	20	44	21	44
CDADC1	8	3	11	14	44	33	44
LIMA1	7	14	4	17	44	14	44
RP11-700N1.1	6	4	1	13	44	15	44
GPC2	5	5	8	9	44	11	44
KDM5A	5	7	8	10	44	17	44
CTD-2236F14.1	0	0	0	0	44	28	44
AC092168.3	14	61	13	11	43	227	227
FER1L6-AS1	12	25	11	51	43	127	127
PVRL3	59	14	119	85	43	34	119
FLJ43879	8	26	10	31	43	109	109
C12orf75	100	10	59	58	43	25	100
COPS5	59	13	98	64	43	22	98
PRC1-AS1	65	14	97	85	43	8	97
C1orf159	85	21	84	44	43	50	85
PCGF1	6	2	9	15	43	76	76
LINC01304	36	5	75	63	43	6	75
GOSR1	8	16	12	37	43	69	69
SLC38A2	5	26	5	9	43	69	69
FAM161A	58	5	66	39	43	14	66
INTS1	64	20	55	30	43	55	64
RP11-420J11.2	11	13	19	23	43	64	64
RP11-550H2.1	9	16	14	27	43	62	62
CTD-3074O7.5	50	4	61	60	43	51	61
C2orf70	46	8	60	59	43	17	60
ATP6V0A1	3	9	7	33	43	58	58
CDC37	38	7	24	27	43	57	57
TTLL6	39	10	54	43	43	28	54
MGEA5	20	18	50	54	43	43	54
MORN2	49	6	35	25	43	28	49
RP11-600L4.1	4	10	14	12	43	48	48
PPP2R5C	35	15	47	26	43	36	47
GAS2L1	44	9	13	23	43	45	45
ARHGAP26	15	6	20	28	43	44	44
RP11-547D23.1	32	3	27	26	43	8	43
LRRC9	31	9	35	38	43	27	43
SF3A2	26	7	25	28	43	20	43
NDUFA9	25	21	23	29	43	18	43
CLK4	23	18	17	13	43	39	43
FOXP4	23	4	4	20	43	20	43
CERS1	18	4	22	25	43	9	43
SDCCAG8	11	8	33	11	43	11	43
ANKRD36	11	10	28	9	43	17	43
GPR85	10	8	8	18	43	43	43
RP4-753D4.2	9	12	9	20	43	7	43
ZC3H10	6	12	6	13	43	40	43
WASF3	6	11	12	15	43	32	43
AQR	6	4	6	9	43	12	43
ELAC1	6	8	7	15	43	22	43
HK2	5	3	9	19	43	27	43
NAALAD2	4	9	7	17	43	33	43
HECW1	2	3	10	11	43	21	43
HADH	0	0	0	0	43	29	43
FGD2	5	12	3	37	42	115	115
NT5C1B	85	16	84	70	42	10	85
RANBP1	19	8	6	23	42	84	84
YWHAZ	75	5	41	50	42	40	75
CPA5	47	16	46	75	42	39	75
RP11-1338A24.1	74	2	73	47	42	23	74
LSMEM2	21	19	31	64	42	41	64
LINC00518	5	14	14	20	42	62	62
RP11-6F2.5	20	3	8	18	42	58	58
BBC3	10	6	4	13	42	55	55
KIF3B	25	5	51	22	42	13	51
RP5-1042K10.10	3	11	10	11	42	46	46
DDX27	6	5	4	0	42	45	45
NAP1L1	42	9	28	35	42	11	42
CCDC159	37	8	20	31	42	36	42
TRAPPC2L	20	8	35	36	42	27	42
NFKBIB	17	8	9	23	42	41	42
YY1AP1	13	4	10	16	42	15	42
RP1-166H4.2	9	36	19	34	42	35	42
RBM8A	8	15	5	23	42	26	42
FRAT1	6	6	13	23	42	34	42
TRDN	4	3	35	15	42	5	42
AC009542.2	4	8	0	16	42	18	42
RP11-166P13.4	4	15	6	3	42	9	42
RP11-3L23.2	2	8	4	14	42	35	42
AC018890.4	0	0	0	0	42	39	42
RPS15	218	12	41	62	41	133	218
CREB3L2	4	21	14	33	41	169	169
AC116609.1	8	21	11	32	41	156	156
EVX1	8	15	12	53	41	136	136
HOXC6	1	8	6	18	41	136	136
EXOSC4	43	21	62	74	41	78	78
SRPK1	77	10	63	44	41	12	77
RP11-981G7.3	74	11	61	28	41	20	74
AK2	6	14	7	31	41	73	73
FBXO24	68	13	35	52	41	42	68
ZNF608	28	4	68	15	41	2	68
ALDH1L1	6	11	8	29	41	68	68
CTD-2118P12.1	54	11	60	40	41	26	60
WRNIP1	4	20	6	6	41	60	60
METTL22	35	10	31	55	41	19	55
PRH1	14	11	11	17	41	49	49
GTF3C2	7	14	16	34	41	46	46
UBALD1	25	21	45	25	41	29	45
TMEM53	19	13	23	17	41	44	44
CARD8	14	16	43	10	41	39	43
STK40	42	7	35	38	41	14	42
SCAND1	35	6	8	26	41	33	41
GGNBP2	22	13	20	17	41	21	41
CRLS1	21	10	11	19	41	25	41
UGGT2	20	5	30	14	41	16	41
ARL2BP	19	5	17	24	41	6	41
ADRBK2	18	3	16	27	41	15	41
KATNA1	9	1	17	19	41	26	41
SLC9A1	7	13	0	6	41	32	41
STAM2	7	6	18	39	41	27	41
PEG3	7	12	6	13	41	12	41
KLF11	3	5	0	8	41	34	41
CYP2R1	2	5	0	28	41	14	41
AC096570.1	1	7	8	6	41	18	41
NDNF	0	0	0	0	41	9	41
SPANXN2	0	0	0	0	41	7	41
PTBP1	0	0	0	0	41	19	41
C10orf90	4	21	9	14	40	230	230
AC011518.1	7	15	6	25	40	103	103
TMA7	100	6	56	41	40	17	100
SMAD2	69	10	59	51	40	10	69
RNASE11	51	6	67	62	40	9	67
LIMD2	24	19	62	26	40	23	62
YWHAQ	46	6	61	41	40	10	61
IZUMO2	12	6	9	13	40	58	58
FAAH	56	12	39	27	40	8	56
EIF4G2	50	4	41	49	40	46	50
RIMS1	16	7	50	20	40	6	50
AK8	15	18	34	30	40	48	48
PIGQ	46	16	43	43	40	37	46
PRKD3	44	9	44	22	40	12	44
AZIN1	25	20	36	44	40	17	44
CAMTA2	34	11	19	39	40	42	42
EFCAB6	25	5	31	41	40	13	41
MLST8	18	12	28	41	40	24	41
XAF1	0	0	0	0	40	41	41
TRIP12	30	5	36	18	40	5	40
ASAP1	30	15	38	30	40	34	40
ATL3	30	3	28	34	40	24	40
SELM	26	7	23	20	40	30	40
DNMT1	23	8	18	7	40	7	40
TCTE1	22	9	22	25	40	11	40
N4BP2L2	18	8	40	33	40	14	40
CYLC1	16	5	6	3	40	0	40
TUSC7	15	10	5	19	40	24	40
ENTPD6	14	7	7	17	40	13	40
PSMG2	13	8	5	20	40	30	40
BRPF3	11	3	3	17	40	23	40
RP11-7M8.2	11	24	7	9	40	27	40
LMNB2	11	2	7	19	40	13	40
ZC3H18	10	4	7	19	40	19	40
FOXJ1	10	5	4	19	40	34	40
AFF4	7	7	16	9	40	6	40
MAPKBP1	7	10	9	9	40	14	40
CTD-2090I13.1	6	17	12	22	40	7	40
AC019055.1	5	21	9	16	40	20	40
IQCF5-AS1	5	13	12	25	40	26	40
PHLDB1	4	12	4	17	40	40	40
RP11-307O10.1	4	13	6	7	40	30	40
DRD3	3	23	5	4	39	88	88
RP11-538P18.2	11	21	8	22	39	87	87
UBE2D2	85	11	75	75	39	9	85
DCAF10	65	7	83	70	39	15	83
FAM71F2	29	18	45	58	39	74	74
METRN	33	15	20	22	39	73	73
IPO13	55	18	69	45	39	36	69
ACP1	55	7	26	69	39	31	69
ATXN1L	46	16	44	54	39	64	64
CACNA1H	51	10	63	12	39	21	63
C1orf234	30	2	34	25	39	63	63
H1FX	6	10	5	22	39	61	61
RP11-10L12.4	37	6	60	48	39	25	60
TUBG1	15	2	9	17	39	60	60
MAML3	2	13	2	5	39	60	60
COX4I1	58	8	11	36	39	28	58
HMGN1	54	11	5	28	39	37	54
TMEM205	26	12	23	41	39	48	48
FANCD2OS	17	2	26	14	39	43	43
HNRNPUL1	24	14	42	24	39	23	42
LYRM1	32	1	15	28	39	7	39
RBMXL2	30	2	38	31	39	16	39
SMG7	23	12	30	27	39	26	39
PER1	16	4	31	18	39	36	39
HIC2	12	7	21	7	39	39	39
DNAJC10	7	10	11	10	39	38	39
RP4-539M6.22	6	11	6	9	39	21	39
MSMP	5	20	6	21	39	38	39
ARHGEF3	0	0	0	0	39	37	39
MPP2	0	0	0	0	39	21	39
ZNF24	0	0	0	0	39	19	39
SERPINB6	26	12	7	54	38	337	337
RPL15	207	11	47	48	38	61	207
AACS	20	20	8	10	38	157	157
RNF40	14	40	10	48	38	123	123
LINC00642	13	28	6	22	38	100	100
LINC00326	68	6	51	85	38	17	85
TEKT3	25	20	18	29	38	83	83
GLT1D1	30	22	82	38	38	46	82
ANKRD12	60	26	80	62	38	15	80
ZNF213	59	18	77	61	38	33	77
USP2-AS1	6	8	8	20	38	76	76
BCL2L14	54	9	70	69	38	6	70
GGPS1	39	7	67	61	38	18	67
RP11-831A10.2	10	5	4	11	38	61	61
PRRC2C	14	10	57	10	38	8	57
CCDC157	36	12	39	55	38	30	55
AC004837.5	1	8	5	19	38	50	50
WDR48	16	13	29	19	38	42	42
PITPNM1	37	7	39	37	38	30	39
BRDT	35	4	30	18	38	12	38
FAR1	31	6	28	29	38	24	38
INPP1	24	3	9	21	38	18	38
USP44	17	8	17	33	38	19	38
GPAT4	13	1	12	8	38	29	38
SRRM3	8	9	26	11	38	38	38
GANAB	7	6	9	13	38	30	38
USP39	5	10	2	9	38	22	38
CTD-2363C16.1	0	37	10	12	37	211	211
ASNS	21	22	30	23	37	115	115
SPATA41	6	21	10	33	37	90	90
PDXDC1	72	23	86	63	37	65	86
WDR38	32	14	40	78	37	24	78
RP11-639B1.1	0	0	0	0	37	66	66
PSD	8	12	0	18	37	58	58
ZNRF4	42	14	56	44	37	17	56
TRAPPC9	27	13	13	33	37	56	56
LARP1B	39	10	29	55	37	14	55
USP7	6	11	7	11	37	51	51
TRA2A	4	7	12	9	37	45	45
ISCU	44	8	34	39	37	8	44
TECR	19	26	33	21	37	43	43
ETV2	22	5	22	30	37	42	42
CDKL3	27	6	41	39	37	6	41
QKI	11	12	27	22	37	41	41
VPS37B	24	9	39	17	37	16	39
9/5/19 12:00 AM	29	18	38	27	37	26	38
ASH1L	12	8	38	15	37	0	38
RCC1	26	14	18	29	37	15	37
NEK1	18	12	34	15	37	9	37
ZFP91	18	5	24	13	37	11	37
SCAF11	17	11	27	9	37	0	37
OTUD4	14	6	15	19	37	16	37
PPP4R1	13	9	20	11	37	11	37
FAM134C	11	4	6	29	37	22	37
C20orf195	11	4	8	29	37	27	37
RP11-426L16.9	7	2	12	16	37	32	37
MADD	7	1	1	7	37	15	37
SLC35F5	6	4	11	11	37	15	37
BCL2L11	0	0	0	0	37	7	37
ENAM	0	0	0	0	37	6	37
PPIL1	0	0	0	0	37	15	37
PNOC	0	0	0	0	37	31	37
RILPL2	0	0	0	0	37	17	37
AOC2	0	0	0	0	37	29	37
IFNGR2	30	29	11	24	36	149	149
ISLR2	41	10	34	67	36	101	101
C2orf16	5	26	6	14	36	97	97
RP11-179A9.3	5	21	8	30	36	88	88
C16orf90	33	12	34	73	36	37	73
RP11-311F12.2	0	0	0	0	36	68	68
TMEM219	44	25	44	67	36	33	67
TMEM191B	41	17	36	31	36	67	67
C1orf105	1	9	6	16	36	63	63
GSPT2	17	4	59	28	36	7	59
CEP170	57	5	25	32	36	50	57
MAP7D1	30	3	30	57	36	36	57
FBL	13	12	6	9	36	57	57
CAPN3	6	21	9	17	36	56	56
TEX264	13	16	41	36	36	53	53
RP11-255A11.2	0	16	6	14	36	51	51
ANKRD28	26	10	17	41	36	48	48
GNL1	22	24	18	46	36	48	48
SESN1	28	5	24	44	36	25	44
GRB10	38	10	16	35	36	43	43
GPX1	42	2	24	31	36	40	42
YWHAG	6	5	10	21	36	42	42
BBX	35	23	32	12	36	34	36
IQCG	31	16	16	27	36	32	36
HSPA1L	18	7	14	15	36	18	36
C1orf61	17	11	13	22	36	21	36
MOGS	16	3	10	30	36	35	36
RAD17	15	7	13	25	36	14	36
RGMB-AS1	14	8	5	11	36	28	36
ZBTB44	12	20	26	16	36	12	36
MKL1	12	3	12	26	36	18	36
TTC39C	11	7	8	17	36	23	36
PHF20L1	9	4	27	7	36	8	36
CEP295	9	28	11	11	36	14	36
SMAD1	8	10	15	21	36	29	36
FER	7	9	24	14	36	17	36
ARAP1	6	12	4	13	36	28	36
KIAA1107	5	8	11	13	36	3	36
MCF2L2	5	9	15	13	36	20	36
C19orf68	4	1	0	22	36	31	36
AC097467.2	3	4	11	16	36	19	36
PACRG-AS3	3	8	6	8	36	32	36
RP11-17A4.3	3	5	10	23	36	16	36
CCDC34	3	6	13	2	36	6	36
SNX14	2	7	8	6	36	8	36
ATXN7L3	2	1	7	11	36	14	36
APLP1	2	5	3	14	36	33	36
CDK5RAP2	1	6	5	9	36	10	36
NUMA1	0	0	0	0	36	16	36
RPS6	420	10	45	55	35	59	420
C17orf97	141	22	121	131	35	38	141
SDCBP2-AS1	6	22	14	21	35	112	112
RP11-152L7.2	5	11	8	10	35	111	111
TBC1D7	9	41	11	21	35	105	105
NUP210	6	11	3	19	35	98	98
FNDC8	95	23	63	49	35	55	95
FDXACB1	0	8	2	24	35	88	88
TMEM139	2	8	10	20	35	86	86
DGAT1	17	24	48	80	35	74	80
NEK11	14	18	26	22	35	67	67
UBE2G1	65	3	48	49	35	12	65
ARHGAP28	65	13	40	48	35	20	65
RP11-359G22.2	6	4	0	18	35	59	59
G3BP2	36	2	57	25	35	17	57
ATF7	8	10	11	15	35	51	51
LINC01374	5	12	6	18	35	51	51
LINC01017	9	16	3	11	35	48	48
TSGA10	44	12	19	45	35	0	45
TTBK2	42	5	40	43	35	18	43
TULP4	14	7	41	22	35	5	41
ANP32B	12	8	20	41	35	8	41
CTD-2026D20.2	1	22	15	25	35	41	41
DXO	17	11	16	18	35	40	40
FAM89B	17	14	10	31	35	40	40
DSCR8	7	8	9	18	35	37	37
KMT2E	24	7	36	16	35	7	36
NDFIP2	20	2	25	19	35	21	35
SERP2	16	5	4	17	35	13	35
PPP1R12A	12	5	23	16	35	9	35
CECR6	10	5	5	25	35	30	35
RP11-364B14.1	9	0	13	2	35	9	35
ACLY	8	3	2	13	35	32	35
TOPORS	7	15	0	10	35	9	35
CCDC180	3	8	2	6	35	31	35
MORC2	3	9	4	20	35	28	35
WSB1	2	8	10	7	35	22	35
RP11-44K6.3	0	10	9	6	35	27	35
STX6	0	0	0	0	35	12	35
TSPYL2	0	0	0	0	35	7	35
FTH1	399	10	22	43	34	4	399
RPL32	171	7	29	38	34	108	171
RP11-73G16.3	109	13	46	69	34	33	109
TIMP2	9	23	16	20	34	102	102
OSER1	32	46	25	33	34	95	95
STK35	68	19	92	64	34	41	92
AFAP1	41	19	44	34	34	70	70
XPO6	49	11	69	34	34	31	69
GPR108	24	6	64	32	34	29	64
AC012456.3	5	15	12	44	34	64	64
FIBP	24	18	24	63	34	23	63
FOXK1	62	13	47	28	34	37	62
CDNF	59	7	58	41	34	13	59
PGAP2	31	17	15	56	34	26	56
PLEKHJ1	28	12	30	54	34	28	54
AP3S1	50	4	53	43	34	11	53
SLC38A6	17	12	25	26	34	53	53
FAM166A	24	10	25	51	34	42	51
MORF4L1	46	4	27	36	34	33	46
RNF216	10	12	10	18	34	46	46
PLSCR2	27	12	44	26	34	7	44
ERCC4	15	13	29	17	34	42	42
DNASE1	30	8	40	23	34	13	40
CTD-3076O17.2	6	4	3	23	34	40	40
MAEL	16	7	6	26	34	37	37
CLIP4	14	7	37	29	34	29	37
AK6	25	2	35	22	34	22	35
ATG2B	33	10	25	27	34	18	34
MAPKAP1	22	15	22	29	34	13	34
RP11-624L4.2	20	1	23	15	34	9	34
DPP10-AS1	14	7	29	19	34	25	34
PRKCSH	12	7	21	19	34	18	34
RP11-280O1.2	11	3	6	13	34	11	34
HLA-A	10	4	5	7	34	3	34
AP000345.1	9	10	5	16	34	27	34
KPNA6	8	3	3	6	34	29	34
PRSS56	8	10	0	30	34	23	34
RP11-45K10.2	5	18	19	24	34	29	34
NUFIP2	5	11	4	9	34	8	34
MBTD1	4	15	6	9	34	34	34
CALD1	3	3	0	0	34	4	34
ZNF514	2	2	15	15	34	11	34
ZNF160	2	8	4	10	34	27	34
RP11-445F6.2	0	0	0	0	34	18	34
SLC43A1	0	0	0	0	34	8	34
RPL41	212	9	28	17	33	81	212
RPS13	137	3	34	17	33	29	137
MKRN2	26	4	20	110	33	30	110
RPL27A	103	7	11	20	33	48	103
HIBCH	8	22	11	19	33	101	101
RP11-358H18.2	0	0	0	0	33	98	98
ZC3H14	67	5	39	92	33	12	92
TRAPPC6A	78	14	13	79	33	35	79
ADCK4	3	13	5	28	33	78	78
RANBP9	50	7	75	29	33	18	75
EIF4E2	37	14	49	68	33	32	68
AXDND1	22	28	56	28	33	65	65
SUMO2	55	5	61	63	33	20	63
FLJ27354	15	9	12	17	33	63	63
RAB8B	33	8	20	62	33	12	62
RP11-343K8.3	4	15	1	5	33	62	62
NRM	13	9	33	24	33	58	58
OAZ1	54	11	37	26	33	28	54
DNAJA3	5	9	0	4	33	54	54
ALMS1	51	15	45	36	33	23	51
PAQR3	27	12	25	51	33	19	51
RP11-157J13.1	3	13	5	17	33	50	50
PCCB	7	1	5	7	33	46	46
KB-1183D5.13	9	10	3	21	33	45	45
EIF3G	44	11	27	30	33	36	44
MED26	21	8	42	29	33	32	42
TBX18-AS1	12	17	14	4	33	41	41
MOV10L1	15	3	20	7	33	40	40
KLHL10	37	2	39	33	33	6	39
CLIP3	15	16	39	8	33	13	39
THAP5	30	7	38	38	33	8	38
CATSPERG	16	4	36	24	33	5	36
C2orf40	4	8	14	8	33	36	36
C9orf24	35	21	31	21	33	30	35
TBCK	4	7	12	12	33	35	35
MAP3K19	21	5	31	23	33	24	33
RABL6	20	13	20	30	33	24	33
WBP2	19	12	16	14	33	21	33
AK9	18	10	22	19	33	11	33
PEF1	16	4	9	11	33	13	33
CNTN4	16	10	24	33	33	22	33
HPS5	15	4	13	18	33	8	33
DNAJC7	12	6	12	21	33	24	33
COL7A1	11	0	0	12	33	18	33
BRWD1	11	13	17	12	33	10	33
RP11-166B2.1	7	8	11	7	33	10	33
ZNF541	7	4	17	7	33	15	33
EYA3	6	8	7	13	33	28	33
CFAP45	5	10	6	0	33	26	33
MOXD1	5	3	5	10	33	25	33
RP11-166A12.1	2	14	7	12	33	19	33
ELF1	2	13	9	11	33	21	33
METTL13	0	0	0	0	33	0	33
VCX3B	0	0	0	0	33	17	33
RPL37	176	16	50	17	32	483	483
BAZ2A	4	29	20	50	32	153	153
RPLP2	127	6	15	30	32	54	127
C2orf88	20	12	11	16	32	86	86
TEX36-AS1	10	7	6	14	32	84	84
TMCO5A	83	6	50	44	32	13	83
ARL4D	7	3	7	26	32	66	66
SYNPO	6	23	0	20	32	65	65
AC013402.5	4	5	6	7	32	60	60
BAD	20	6	53	57	32	41	57
ADTRP	29	6	52	37	32	26	52
SPACA4	13	16	9	41	32	52	52
NDUFA3	47	2	13	35	32	21	47
COL9A1	9	7	1	12	32	44	44
OARD1	39	7	43	43	32	21	43
TEX35	26	7	7	33	32	43	43
SIL1	12	11	41	29	32	24	41
MTFR1	39	4	31	36	32	0	39
LINGO1-AS1	11	7	4	15	32	38	38
ASAP2	37	5	16	12	32	22	37
SFPQ	22	8	14	37	32	31	37
DACT3	15	5	10	20	32	37	37
9/4/19 12:00 AM	8	9	6	19	32	37	37
EPS15	31	2	35	33	32	14	35
CFAP20	8	5	8	11	32	35	35
USP42	34	4	31	17	32	17	34
RP11-387H17.4	7	4	5	23	32	34	34
FANCM	27	6	32	31	32	0	32
GNB2	23	6	2	5	32	27	32
SELO	21	8	14	16	32	12	32
MAP4	18	4	6	5	32	20	32
UQCRFS1	18	4	27	26	32	5	32
ITGB3BP	17	7	17	21	32	0	32
VPS13B	17	11	25	16	32	3	32
NF1	17	3	13	17	32	14	32
THAP9	15	1	6	16	32	17	32
TNFRSF21	15	8	14	24	32	27	32
SH3BP2	14	8	14	19	32	27	32
NSMF	13	5	29	16	32	23	32
UBXN2B	11	1	19	30	32	4	32
RSPH14	11	8	14	15	32	14	32
CUL4B	10	2	28	28	32	0	32
ALKBH5	10	5	7	8	32	16	32
CTB-174D11.1	9	9	18	12	32	13	32
RP11-215E13.1	9	3	7	12	32	13	32
RP11-449J21.5	9	7	20	18	32	23	32
EML2	6	11	5	16	32	32	32
GPRC5B	5	12	9	20	32	23	32
HAT1	4	9	3	6	32	29	32
NAALADL2	4	6	8	14	32	22	32
PPP6R3	4	3	8	6	32	11	32
PAK1	4	5	10	9	32	21	32
ZNF217	4	1	0	8	32	21	32
FAM26F	2	9	0	6	32	22	32
DGKI	1	3	7	6	32	9	32
CASC8	1	13	4	5	32	20	32
DCDC2C	0	0	0	0	32	5	32
AC109829.1	0	0	0	0	32	2	32
C3orf49	0	0	0	0	32	16	32
IL15	0	0	0	0	32	10	32
MS4A6E	0	0	0	0	32	24	32
RP11-687M24.8	0	0	0	0	32	3	32
C22orf46	0	0	0	0	32	6	32
MGRN1	11	25	6	20	31	123	123
UBA5	77	6	108	88	31	6	108
TMF1	102	8	52	52	31	0	102
C12orf54	84	15	30	73	31	21	84
ITPKA	38	56	73	59	31	79	79
LINC01255	10	10	12	14	31	74	74
DFNB31	55	17	48	71	31	56	71
SLC25A41	10	13	5	13	31	64	64
GDPD3	5	5	7	9	31	64	64
NABP2	28	20	41	21	31	63	63
SLC25A37	57	7	61	42	31	35	61
OPTN	29	5	56	35	31	26	56
CCDC179	11	5	8	0	31	56	56
TSPAN15	0	0	0	0	31	56	56
ATP7B	26	28	18	35	31	55	55
LRRC56	31	8	53	51	31	25	53
RTP5	12	11	0	12	31	53	53
DHRS13	9	7	10	32	31	52	52
RAB3GAP1	9	14	15	18	31	51	51
TTC3	50	11	21	22	31	14	50
LINC00700	2	5	6	8	31	49	49
S100A10	40	6	8	12	31	46	46
3/2/19 12:00 AM	15	6	22	35	31	45	45
RP11-755B10.3	1	1	4	8	31	45	45
NDUFV2-AS1	26	10	28	43	31	32	43
PDCD5	26	7	43	37	31	38	43
CSRNP1	12	5	0	17	31	43	43
SKAP2	41	2	28	42	31	10	42
FAM109B	4	18	7	28	31	42	42
SESN3	18	7	30	41	31	13	41
ZCCHC14	38	15	40	26	31	33	40
CRY2	0	0	0	0	31	39	39
MAP3K7CL	0	0	0	0	31	39	39
C19orf71	12	5	13	29	31	38	38
MAPK8IP1	8	1	4	3	31	37	37
MORC1	12	3	36	18	31	13	36
NFKBIZ	0	9	10	14	31	36	36
RP3-331H24.5	24	2	35	17	31	3	35
FLT1	28	6	28	33	31	20	33
UQCRC1	23	16	33	30	31	27	33
RP11-536N17.1	5	7	3	7	31	33	33
AC000036.4	1	9	0	4	31	33	33
KHDRBS3	32	5	16	32	31	9	32
ACRBP	27	8	13	25	31	21	31
SURF2	26	4	10	18	31	13	31
LRRC49	23	5	24	9	31	4	31
JAK2	21	1	23	10	31	6	31
ZNF280B	21	9	18	29	31	19	31
DAB1-AS1	18	6	3	16	31	30	31
ITGA2B	17	7	15	6	31	11	31
SFTPC	16	0	4	22	31	11	31
VPS13A-AS1	15	6	12	31	31	16	31
ACIN1	11	5	0	23	31	7	31
TH2LCRR	10	2	13	26	31	11	31
RP11-73E17.2	9	0	5	11	31	0	31
SREBF2	7	10	6	12	31	22	31
PDSS2	6	11	11	21	31	21	31
FAM200A	6	10	9	12	31	22	31
PHF12	6	8	7	9	31	21	31
FAM193A	4	9	20	14	31	26	31
CDC5L	4	4	5	14	31	16	31
PRICKLE1	4	12	6	29	31	15	31
TOMM34	4	6	5	6	31	17	31
NR1H4	1	5	2	7	31	12	31
PROSER3	1	6	7	8	31	16	31
RP11-191L17.1	0	7	0	14	31	4	31
RP11-503L19.1	0	0	0	0	31	7	31
MPLKIP	0	0	0	0	31	11	31
ALKBH3	0	0	0	0	31	14	31
RP11-554E23.2	0	0	0	0	31	7	31
THOC1	0	0	0	0	31	3	31
RALGAPA2	0	0	0	0	31	28	31
KLHL12	2	16	18	37	30	256	256
RP5-1030M6.3	6	10	16	16	30	205	205
RPS19	184	10	22	42	30	108	184
CYP1B1-AS1	2	19	5	27	30	150	150
ADPGK	3	33	10	12	30	126	126
[truncated: 4,707 more rows]

## Sheet: raw data
	Cells per Gene								Raw Total
	Control1	Control2	Control3	Control4	ASD1	ASD2			# Barcodes	# Genes
PRM2	19252	40227	37049	42176	46470	29059			561445	33694
PRM1	8924	24499	10704	19715	38095	18925
NUPR2	6598	6192	16726	12663	22369	6726
CRISP2	9529	10575	20819	22650	21598	1937
SMCP	5683	6331	18078	13419	20432	6172
TSSK6	6021	11909	9382	21975	11709	7998
CTD-2568A17.1	1376	3397	4317	1459	11610	2776
DAG1	361	10339	963	2066	10375	4921
TNP1	1508	4306	2140	4098	10180	4099
DNAJC4	3120	9723	8585	5865	10110	5629
LELP1	2778	5407	4356	5567	9275	1977
SPATA42	3698	4071	8327	5288	8374	6440
AC007557.1	949	4796	1364	2554	8291	2665
SPTY2D1-AS1	1315	2270	3849	921	7961	3489
ATP1B3	762	7178	2008	3644	7629	5527
CARHSP1	2289	3880	7310	5028	7022	2700
DGCR6L	2181	6820	3703	6157	6618	4183
MARCKS	144	2624	1286	4279	6528	2302
GPX4	1369	3194	2820	2410	6370	1918
GLRX2	277	2846	961	2634	6202	3886
MEX3D	2274	5028	3258	2874	6078	3626
TSPAN6	2117	2404	5291	3309	5752	1046
PCYT2	2136	5959	4714	4698	5635	2803
C16orf82	2217	2607	3574	2940	5400	1557
GLUL	2265	3290	4540	3254	5383	1757
TMCO2	316	2609	875	1341	5241	1328
BOD1L2	2118	1168	3890	2402	5074	460
SORCS3-AS1	428	3317	702	676	4690	2255
MIR762HG	344	4377	638	2717	4656	4619
CLCN3	157	3062	1046	1891	4545	2692
SMKR1	2400	1338	3744	3656	4513	724
PHOSPHO1	1301	3998	2583	2998	4451	2357
DCUN1D1	3105	1010	4265	6115	4431	517
REEP6	1318	3767	3291	2903	4408	1815
FAM46C	733	2174	2738	2055	4276	1958
C17orf74	1092	2961	2830	2074	4249	1574
UBA52	1583	1791	4855	2218	4205	1768
CXCL16	1605	5920	2911	3914	4181	1342
CIB1	834	2347	3663	2161	4171	1609
ARL4A	1450	1288	3009	2955	4069	516
TMEM31	477	1396	1808	629	3875	802
TMSB4X	241	3237	365	645	3785	2386
EIF1	1186	1273	1804	1528	3673	1311
FBXW5	1639	3459	3557	2680	3660	1829
RP4-591C20.9	126	3960	548	2248	3643	1487
WDR20	255	1786	675	1100	3629	2286
VGLL3	192	2794	508	879	3526	2145
HSPB6	140	5500	293	1160	3338	4150
PROCA1	1481	2021	4338	3005	3186	1361
CCNY	1641	1627	2742	2221	3172	597
ETNK2	1027	2353	1079	1896	3169	932
C19orf70	1007	1606	1973	1356	3169	1542
TCP11	1210	1049	2091	2638	3076	484
PTP4A1	1416	1023	2351	2833	3045	818
CSTL1	156	3249	360	1015	2929	3012
AQP5	918	2256	3010	2541	2879	883
PCSK4	836	3069	2107	2899	2811	1155
ODF3L2	1227	2950	2007	1286	2798	1605
TCEB2	877	1425	1556	1221	2786	1734
RANGAP1	1012	2078	2138	2211	2748	1206
UBXN6	795	1742	1654	1316	2740	980
RP11-140K17.3	164	2965	398	846	2731	2049
TMBIM6	459	868	1298	1641	2727	299
CCDC91	1924	1006	2350	3193	2706	413
RGS22	1435	1578	2416	1872	2695	545
RP11-315I20.1	37	1227	367	890	2614	1071
ZFP36L1	140	2367	534	1086	2608	1770
RP11-567M16.6	59	935	148	662	2566	1026
TIGAR	96	1892	242	1426	2558	1937
MOSPD3	772	2600	2314	2208	2517	1426
DNAAF3	131	1326	540	1193	2493	821
TPPP2	982	825	1973	1422	2487	529
CDIPT	101	1873	390	634	2487	1762
MPC2	1220	793	2378	2340	2443	457
SH3GL3	973	1219	2356	1645	2407	430
GABARAPL1	160	2243	392	1544	2389	3286
CLPB	827	847	1405	1554	2385	651
TADA2A	188	4029	655	983	2366	1970
TPGS2	684	1364	2108	1454	2319	485
TSSK2	1011	1142	2128	1857	2265	502
PCOLCE-AS1	49	946	203	778	2236	723
SLC39A13	670	2041	1133	1566	2231	1115
RP11-146F11.1	402	557	1107	1053	2188	498
MFF	686	966	2276	1823	2149	376
ABHD1	867	1975	2632	2395	2144	860
KRTCAP3	81	982	265	683	2144	605
PHF7	651	649	537	916	2113	282
ACAP1	655	1423	726	758	2112	1370
RP11-17A4.2	61	1058	139	289	2085	854
RP11-98D18.16	56	1177	377	899	2078	814
PARD6A	409	1379	950	1009	2060	854
KATNBL1	55	1071	505	857	2055	474
UBL4B	883	1341	1094	1227	2039	1087
CRAMP1	139	2750	511	1617	2032	2110
LPIN1	1025	970	1438	1201	2029	311
RP11-338I21.1	40	1586	415	628	2024	850
LAPTM4A	81	1183	296	487	2003	764
TRIM11	92	1791	267	700	1984	891
CCDC80	177	1640	249	486	1927	654
RP11-96K19.5	47	1089	195	406	1912	666
CSNK1G2	921	1716	1824	1006	1902	787
TNFAIP8L1	664	1899	856	2113	1899	874
RP11-545G3.1	237	680	560	780	1884	744
CRIP2	531	1787	1372	1132	1883	1014
MAPK3	129	1297	90	433	1851	567
TRIM36	520	1140	824	1234	1844	829
CFL1	212	780	133	515	1836	456
KRT15	122	460	92	311	1831	507
PKM	949	1101	1645	1024	1829	570
OAZ3	959	946	1248	1358	1781	520
CRNDE	430	363	781	553	1781	152
GIGYF2	313	630	594	708	1772	229
CCSER2	770	1113	1965	1507	1764	399
CABS1	1079	1254	1132	998	1750	226
GNAS	734	968	1678	2113	1745	453
C10orf62	920	1399	1154	1104	1741	573
ZNHIT2	554	1610	1188	2120	1737	747
PTK7	163	628	133	996	1726	699
SKP1	738	615	1423	1321	1722	297
PAFAH1B1	964	962	2064	1148	1717	156
UNC119B	53	1787	203	573	1712	1237
ACE	478	1588	1306	1035	1709	576
EFHD2	331	1144	839	686	1686	858
AURKAIP1	582	1389	1061	1576	1684	874
EFCAB12	101	2827	225	859	1683	2765
ZNF706	729	632	1140	1217	1677	502
DDX3X	755	830	1498	941	1649	319
C2orf57	837	1146	1870	972	1644	621
TPI1	602	1094	826	1347	1643	481
C3orf22	372	800	1180	1548	1621	854
DNAJB7	67	1562	187	578	1621	374
SHARPIN	519	1181	972	1239	1599	548
LRRD1	588	601	1326	655	1590	260
NDUFA13	1111	1135	629	944	1583	487
ZNF445	33	650	121	229	1575	280
GAPDH	974	2192	1265	2476	1566	568
ACSBG2	807	744	1931	1166	1565	239
H3F3B	359	804	510	1371	1563	900
AC004490.1	67	1046	202	689	1560	908
DHDDS	36	1790	224	725	1559	1487
SSUH2	58	1468	75	479	1532	459
MALSU1	45	894	207	425	1522	532
COX8C	144	1220	403	254	1513	1079
KDM2B	145	1433	231	606	1506	1870
CTD-2196E14.5	64	1687	195	617	1490	1625
PPM1A	468	776	756	547	1489	405
MRPS7	164	591	235	260	1487	201
RAB35	31	668	84	431	1486	768
ARPP19	546	556	1232	498	1485	400
C21orf91	33	722	148	251	1477	289
SETD9	185	661	170	632	1475	676
UQCRB	291	822	186	292	1460	528
EVX1-AS	82	2586	196	958	1448	2790
TEX38	720	952	953	1338	1442	418
ALKBH7	527	1136	1024	1091	1441	1173
MIR7515HG	108	1209	384	950	1436	964
IL6R	36	1443	244	751	1422	644
GSTO1	44	1362	165	786	1421	621
ZNF688	282	691	563	755	1408	226
METAP1	643	619	1496	969	1401	260
PQLC1	351	761	767	695	1395	511
EHD1	524	1568	785	1279	1391	965
TRMT5	50	735	63	311	1390	393
AC004510.3	58	1091	277	632	1389	741
PRR30	223	798	477	719	1379	463
HDAC11	295	767	591	785	1372	858
MEST	114	1894	285	1037	1354	1680
AC008937.3	22	912	104	376	1344	319
PAQR7	472	707	839	446	1342	589
CTD-2135D7.2	111	2535	225	369	1338	1398
FAM186A	46	507	112	78	1334	65
RP11-217B7.3	299	384	900	426	1328	274
BAZ1A	295	587	938	497	1328	176
HDAC4	47	1015	178	341	1324	731
UBC	407	559	455	676	1322	534
RNF44	230	488	530	689	1321	337
FAM170B-AS1	74	1425	415	590	1321	1233
HMGB4	406	777	195	296	1318	435
DUSP15	381	938	760	1004	1316	456
FKBP8	802	1114	1523	1212	1312	554
RP11-369E15.3	47	792	180	361	1311	419
ISG20L2	523	955	963	1384	1295	387
RND2	213	580	384	588	1293	453
MTPAP	122	312	117	454	1289	362
GPR137	518	1395	1227	1036	1274	440
UBE2N	798	383	1195	1173	1268	214
RAB3IP	563	613	905	889	1264	225
VRK3	609	1030	1979	1791	1256	284
LRRIQ1	343	407	743	376	1256	130
C1orf194	296	488	783	826	1252	479
DYNLL2	80	1033	172	531	1247	1017
RBBP6	100	372	88	306	1244	413
NRDC	424	569	760	834	1243	312
FKBP3	175	241	929	374	1242	224
KMO	40	1059	217	330	1230	506
ATP6V1A	173	680	201	404	1221	760
FNDC4	269	686	640	666	1216	583
CCDC136	477	571	1128	656	1211	149
WI2-2373I1.2	343	576	609	339	1211	749
LRRC52	93	1499	190	1414	1211	2197
MFAP3L	483	792	827	714	1208	421
RTN4	463	960	715	816	1207	147
RNF38	455	576	1093	865	1206	377
RP4-625H18.2	30	888	131	171	1205	492
CCDC168	146	1051	120	141	1195	98
SPATA18	809	609	1344	958	1189	287
RNF138	713	458	794	1309	1189	166
SPATA3	750	813	1025	1378	1188	395
WASF1	418	752	1316	914	1184	238
ATF3	98	1371	284	938	1184	2468
WDR55	44	820	221	630	1183	633
FAM195A	422	1344	738	1016	1175	730
RP11-669C19.1	12	546	96	371	1172	311
SLC38A7	569	702	1312	819	1169	288
MAP2K2	360	1636	542	1590	1164	466
MALAT1	121	512	305	411	1164	166
CTC-543D15.8	41	947	184	413	1164	888
EIF4G1	125	143	109	277	1152	108
RNF7	302	303	345	664	1148	220
STARD10	573	743	475	1502	1138	572
RP11-168K9.1	45	1296	146	386	1138	1120
CCDC88A	58	541	642	388	1135	225
DYRK1B	430	1191	971	1060	1127	424
RIMKLB	390	983	1017	907	1127	720
HSPH1	25	849	157	221	1126	342
WBP2NL	296	578	776	1016	1125	196
ACSS1	56	1427	100	444	1124	935
BPIFA3	541	948	1056	1218	1120	225
MYL6B	354	724	700	854	1118	407
SRPK2	625	479	1345	893	1117	171
SARAF	560	497	1091	1212	1110	212
CEP85L	331	432	775	560	1110	246
TEX40	359	926	958	923	1109	735
NRBP1	64	487	155	409	1109	356
KRTDAP	32	646	106	284	1107	264
EAF1	80	920	173	587	1099	1088
C9orf16	757	750	471	1426	1098	793
LINC00608	455	742	326	493	1097	338
AKAP1	843	1184	2513	1344	1095	335
CRAT	584	894	1138	863	1093	457
RP11-496I9.1	64	1625	149	361	1093	740
LINC00906	142	544	133	182	1081	207
IGSF11-AS1	447	345	1170	649	1077	180
SRSF3	161	550	334	590	1072	368
AC006019.3	156	438	430	439	1069	419
EQTN	40	639	188	341	1068	320
RP11-356J5.12	61	1612	145	309	1065	1371
PGP	228	1093	399	709	1063	764
PAOX	474	719	845	441	1060	410
MEIOC	359	690	828	710	1058	199
FAM220A	474	778	1149	722	1057	226
RP11-480I12.10	103	2595	190	783	1057	1549
EGLN2	585	761	1091	879	1056	466
TP53I11	413	1054	823	1027	1056	571
RSRC2	98	303	166	417	1053	163
PPM1G	432	676	652	848	1050	358
WDR74	124	1114	190	467	1048	426
LRTOMT	519	441	653	886	1047	160
PHKB	57	771	290	617	1047	532
GUK1	256	346	519	780	1042	264
ZDHHC3	307	723	851	955	1039	233
SLFNL1	516	1025	942	1473	1037	395
CTD-2020K17.4	112	1307	152	495	1037	763
RP11-557J10.5	28	434	133	290	1037	366
CABYR	670	502	1152	887	1035	172
PPDPF	802	456	884	686	1034	581
CENPU	437	388	1229	890	1032	138
ATPAF1	183	650	402	874	1032	881
CLU	277	477	1294	857	1031	145
USP2	326	657	863	611	1030	304
ST6GALNAC2	177	1277	201	438	1029	282
HSPA4L	763	754	1228	998	1027	200
TAF10	203	572	384	445	1025	492
CCDC37-AS1	461	718	1004	510	1021	456
MEIS1	34	1342	134	382	1020	635
PTOV1	296	929	630	980	1019	397
ARHGAP35	369	519	552	514	1018	224
UBE4A	34	630	151	718	1017	302
FANK1	53	630	141	233	1015	470
CDIP1	33	191	29	295	1014	235
SPZ1	297	496	965	472	1012	99
CLK3	66	189	51	242	1012	248
EIF4E	655	491	876	724	1008	296
DCC	43	861	157	259	1008	828
LINC01095	43	489	126	261	1006	178
OSBP2	187	1287	281	344	1002	917
RP11-991C1.2	42	1525	97	585	1000	1811
AC084219.4	22	782	152	313	1000	547
TXNDC2	65	230	60	222	999	125
MLF1	585	292	775	1028	997	279
BRWD1-AS2	391	412	838	1138	986	293
PDXK	362	935	539	906	984	321
TPD52L3	579	421	1108	1263	983	192
RNF139	416	293	462	732	982	171
GTSF1L	97	563	132	321	981	284
NSUN4	453	785	899	714	980	202
FSCB	583	621	1060	747	979	144
FAM71F1	86	313	72	195	979	218
AC012594.1	409	416	997	890	975	253
LINC00467	572	441	394	346	972	304
CHPT1	622	675	758	648	971	593
TMEM38B	424	298	565	452	967	159
ELOF1	350	544	684	903	966	372
TTC7A	466	856	772	583	959	333
ODF2	321	665	489	512	958	326
RP11-1O10.1	22	689	232	560	957	563
DDX5	92	590	183	545	956	555
OVOS2	56	307	63	231	952	359
FAM81B	232	591	270	414	951	383
AC097495.2	65	1591	149	319	948	660
TMEM260	40	1452	181	302	948	932
AL157902.3	30	927	183	225	948	731
GNAI2	97	815	145	755	942	538
NUMBL	55	276	15	240	942	157
C9orf50	264	878	422	714	938	610
ZMIZ2	341	697	526	427	935	271
AP006216.5	47	1264	44	243	933	601
EFCAB14	45	885	183	438	930	706
FAM229A	172	447	215	472	929	658
UBB	356	212	211	312	925	194
PLCE1-AS2	72	642	103	299	925	251
FARP2	51	859	180	380	922	480
PDE4A	344	992	611	445	921	438
CCDC188	335	691	403	682	921	558
FAM83C	37	597	148	252	911	122
STOML2	58	293	80	139	909	283
CTD-2083E4.6	15	1241	48	207	909	529
NECAP2	44	815	110	348	907	750
PIN1	155	602	245	372	906	449
NNAT	83	1363	133	613	899	1519
MYH7B	121	245	174	198	897	243
PTPRD	39	339	148	476	896	449
GMFG	10	559	60	189	891	266
SORBS3	398	649	532	608	888	277
P4HTM	14	343	96	248	886	220
ZNRD1-AS1	220	618	339	324	885	247
USP25	619	590	828	684	884	208
RP11-195F19.5	351	580	357	338	881	492
RP11-403A21.3	17	425	69	140	880	351
SEC14L1	382	303	713	499	878	161
CUL3	630	315	728	683	876	113
DPP7	350	967	851	1014	874	528
OR2H1	44	1014	137	465	872	1048
FXR1	491	366	830	854	870	134
CSPP1	145	642	348	435	868	532
CAHM	90	1680	410	1305	866	1766
CYB5R4	382	426	893	469	864	168
BRD2	124	243	59	297	864	144
C17orf97	456	306	900	583	861	113
AC007563.1	47	1209	214	302	861	808
MAD2L2	297	951	526	896	860	404
SAMD4A	191	955	186	410	858	593
CTA-243E7.1	84	1829	175	341	857	538
TMEM191C	227	423	330	517	856	550
XXyac-YX155B6.5	97	641	136	213	856	734
RP11-696N14.1	17	528	58	145	850	535
S100A7A	10	1345	146	116	847	513
RAD21	275	349	564	617	846	167
STK32C	28	143	104	779	843	840
MED30	1	141	15	65	842	161
CCDC7	423	499	826	595	837	108
SLC5A2	199	902	609	640	837	438
RP11-17M16.2	52	507	170	474	837	667
VN1R2	32	765	170	173	837	244
SPATA6	279	499	431	373	836	159
TEX26	444	161	800	512	835	111
AF131216.1	218	381	548	583	831	189
CFAP157	26	1028	127	455	830	1090
PELP1	42	208	35	136	829	181
RANBP2	85	331	61	128	828	84
FAAP20	163	993	509	550	826	555
AHI1	208	448	570	237	824	131
CCSER1	56	1071	158	285	824	655
BAG5	326	434	591	459	822	160
DZIP1	266	330	544	394	822	95
RP5-1051H14.2	90	1019	180	247	822	707
IZUMO4	157	668	572	609	821	262
SIPA1L1	50	799	151	430	821	646
POLR1D	367	295	697	762	820	125
TCP1	184	370	776	420	816	155
RP11-666O2.2	87	850	198	1257	816	693
PDZD8	563	703	1013	695	815	226
GABRG3-AS1	326	489	846	281	812	186
RASSF8	104	443	202	344	807	175
FBRS	124	439	332	383	806	324
H2AFJ	358	506	502	838	805	638
RP11-295M18.6	39	946	86	178	805	485
FBXO34	77	734	124	274	804	350
CENPJ	68	577	219	125	804	101
DNAJB4	10	1080	149	251	795	1068
SRP54	681	330	529	1006	794	150
RNF168	181	156	337	329	794	77
RP11-396F22.1	33	440	85	215	789	240
FILIP1L	85	527	124	137	788	351
TMEM120A	164	556	472	684	784	298
ST7-AS2	76	962	225	410	784	299
NRDE2	14	787	36	95	784	599
STMN1	127	313	278	401	782	271
CCDC187	423	956	749	566	779	449
NEURL1	161	679	409	334	779	227
DES	43	582	45	175	779	391
EIF5	276	294	534	511	778	143
BAG1	211	409	231	439	777	250
NOLC1	26	196	44	104	776	154
ENO1	236	330	623	427	775	170
SPIRE1	36	539	106	269	774	195
DNAJC18	403	415	375	759	768	148
PTDSS2	210	532	454	866	767	222
CDK19	53	178	241	177	764	636
MROH7	685	918	789	511	763	338
COL9A3	498	907	598	623	763	352
FUNDC2	299	197	708	598	763	80
MGST3	77	286	111	137	756	206
RPL13	1641	656	533	677	753	877
MRFAP1	58	524	72	194	750	199
ODC1	371	289	545	426	749	157
SPANXN5	42	207	112	66	749	118
SPEM1	295	655	614	441	745	388
MRPL9	20	210	103	287	745	278
GRINA	311	738	558	662	743	399
CEP152	65	635	95	190	743	531
SSX2IP	258	321	296	419	737	126
LDLRAD4	66	715	142	268	735	398
RP11-684B21.1	28	323	76	217	735	175
SMPD1	129	501	776	387	734	317
RP11-783K16.5	177	226	398	294	733	204
AC015971.2	24	572	144	323	731	489
FAM229B	358	242	509	494	729	738
FAM153A	42	455	129	266	727	386
AC093627.10	10	610	149	176	727	482
GAPDHS	360	570	356	607	722	379
PCAT6	100	481	91	417	722	258
MGAT4C	38	298	60	117	720	132
FAM83F	147	583	552	680	719	376
H1FNT	199	465	298	468	718	342
C20orf144	175	553	357	406	718	543
SRRM5	26	69	35	60	717	32
SMIM6	55	436	53	200	715	260
C6orf201	353	282	612	471	714	77
MAMDC2-AS1	21	297	146	253	714	425
RP11-2F20.1	20	255	101	119	714	211
RFPL3S	63	679	72	221	713	663
C12orf50	359	248	592	358	711	126
LINC00943	75	491	431	275	711	388
SH3RF2	275	491	362	406	710	282
CDC42BPA	54	448	119	428	706	561
C7orf73	243	220	517	542	705	182
UBAP2	209	303	462	266	703	146
MAPKAPK5-AS1	23	435	45	166	701	328
APOL6	14	294	32	268	700	439
ZNF32-AS3	14	666	132	328	697	494
DHX36	213	484	273	242	695	145
RAB11FIP5	289	448	775	486	694	283
HNRNPU	164	272	216	329	694	117
NDUFAF3	268	433	340	826	693	232
TP53INP2	106	314	146	342	693	247
LYPD4	154	242	440	369	691	144
RP1-266L20.2	12	408	69	503	690	263
YPEL5	349	347	685	712	685	198
BSG	281	632	1041	404	685	307
PPP1R12B	36	744	115	286	683	652
ADGRG1	61	323	20	102	680	211
SYNCRIP	28	201	27	119	680	150
HNRNPH1	59	220	122	200	679	233
ARL4C	19	707	85	446	677	929
PSMD3	45	477	42	242	676	323
TSSK1B	358	338	775	638	673	218
NAT6	195	435	355	760	672	325
RP11-242D8.1	53	641	84	442	669	641
RP11-375N15.2	14	378	64	228	669	378
VPRBP	303	298	402	365	668	66
DMWD	162	364	447	199	666	97
RP5-971N18.3	54	500	175	137	665	555
YWHAE	250	178	522	269	664	192
C10orf82	48	179	34	115	663	153
SLC37A1	71	526	105	198	661	284
MINOS1	209	390	143	271	660	277
GPR18	43	427	127	316	660	112
LMNTD2	64	244	137	353	659	233
RP11-360D2.1	38	537	95	196	659	167
FAM71D	82	283	131	225	658	176
DNPEP	117	321	171	192	656	213
ADO	328	293	622	370	655	131
HPCA	45	462	56	376	653	352
ORMDL3	131	230	217	330	650	205
C18orf32	117	222	256	371	649	241
FAM209A	45	265	75	334	646	166
TNKS	37	980	116	149	646	344
ACTRT2	228	412	417	575	645	331
MAPK6	163	321	470	225	645	134
EPB41L3	109	237	235	326	644	154
TSACC	428	224	316	364	639	632
POLB	109	273	164	223	639	242
PWRN1	195	341	696	402	637	131
CLIC5	37	774	108	227	635	400
RNF148	34	344	49	223	635	120
RP11-106M3.3	55	350	52	115	634	81
AC093818.1	37	648	73	189	633	594
RNF139-AS1	30	806	97	292	633	417
RP11-489E7.4	55	551	105	380	632	1028
MAP1LC3A	162	322	324	202	631	340
ZC3H15	180	253	486	290	630	95
EIF5A	122	260	77	177	628	189
YJEFN3	161	377	278	579	627	374
ZDHHC19	257	338	461	649	625	198
C1orf43	65	615	99	258	625	294
RP11-109E10.1	335	126	465	252	624	154
CTSF	208	330	587	599	624	207
PLEKHA3	175	208	362	388	623	202
PHF10	41	135	35	135	623	82
RP11-347D21.1	27	576	71	289	623	519
CITED4	141	535	258	408	622	501
VTI1B	313	254	663	627	621	167
ACTL7B	61	194	25	217	618	176
PGK2	490	267	788	642	617	53
DHX57	267	260	608	498	616	91
RAB1A	412	205	623	650	614	110
TLE4	100	560	159	291	614	316
AGFG1	315	226	559	397	612	136
FGFR1OP	148	194	357	282	612	141
C9orf173	278	463	302	442	610	207
CCDC155	26	308	27	201	610	363
YTHDC1	33	124	46	124	609	70
MTURN	137	207	255	122	607	136
RP11-345F18.1	8	203	44	59	607	81
NUP35	250	616	311	591	605	450
DNAJB8	203	375	267	234	604	206
XPNPEP3	37	572	54	239	604	601
FAM153B	36	150	39	157	604	129
ERI3	301	638	397	499	603	435
HGS	168	286	229	245	602	163
DGCR8	73	1062	96	294	602	814
PSMF1	285	287	470	485	601	124
LINC00919	149	418	347	181	601	277
PGRMC2	47	221	37	121	600	155
ARID4B	202	246	340	309	599	61
C3	51	1375	147	404	599	1146
MIR193BHG	20	405	63	105	599	132
CTD-3035K23.7	54	704	125	463	598	532
EPN1	251	430	399	385	597	239
AZIN2	410	504	318	522	596	330
SLC25A39	293	370	599	575	596	161
RP11-168O16.2	94	319	217	236	596	157
LYSMD2	19	329	76	269	596	321
RPL23A	741	215	115	462	595	146
NDUFB6	61	451	105	276	595	282
PHKG2	289	628	620	592	592	276
SMG9	172	511	410	418	589	232
ZEB1	109	372	232	218	589	224
RP11-862G15.1	32	430	105	239	589	325
EVX2	30	426	66	230	588	484
UBN2	70	337	197	242	587	116
DDX3Y	315	219	321	537	586	62
BTBD6	204	407	472	289	584	197
MRC2	71	171	59	228	582	281
TUBGCP4	50	941	161	830	582	651
RP11-544A12.8	23	495	120	159	582	306
AGPAT1	88	561	372	308	580	247
PCBP4	79	230	28	182	580	197
FAM134A	152	465	430	369	578	203
RP11-644K8.1	43	1126	96	300	576	1035
ZFAND3	461	186	484	541	575	93
SNHG9	70	356	162	463	575	379
GALNTL5	67	130	216	380	575	210
DYNLL1	144	371	149	187	574	296
MEX3C	159	309	273	531	573	232
MRGBP	151	315	216	236	573	167
CDV3	294	204	517	264	570	91
PCGF5	177	231	350	354	570	70
FUZ	156	312	243	373	570	261
MEG3	83	76	65	83	569	76
MAPT-AS1	66	917	109	185	569	409
CARM1	80	282	108	303	567	148
ITCH	258	224	549	435	565	69
CCDC54	69	427	92	196	565	74
MDK	41	342	184	170	565	198
GORASP2	129	733	213	224	563	264
PIBF1	27	541	89	147	563	335
GINM1	226	257	460	511	562	79
AC007163.3	18	836	132	268	562	905
MRLN	13	293	24	149	562	173
RP11-1060J15.4	5	215	68	67	562	78
ARHGAP5	547	237	639	533	561	73
SEPT3	70	810	102	569	558	610
UBQLNL	223	345	317	297	555	165
TMEM210	281	362	371	615	554	472
TSSK3	223	307	265	321	550	232
CFAP44	39	310	134	225	548	304
RP11-666A8.9	14	436	62	118	548	236
ICA1	320	251	356	381	546	72
OPLAH	299	618	629	415	546	396
KIF21B	159	477	355	200	546	264
KIAA1211	36	347	72	131	544	185
ZNF571-AS1	323	287	685	380	543	286
CCDC57	212	217	134	385	543	193
BRK1	286	213	297	599	541	175
UBQLN3	207	217	323	238	540	100
JUND	139	199	156	560	540	684
ODF1	132	315	260	137	540	83
KTN1	287	166	474	372	539	57
SF1	39	122	43	205	538	111
RP11-588G21.2	196	334	363	316	537	342
LINC00917	166	194	280	470	537	135
TPCN1	59	1807	137	372	537	1530
GOLGA6L10	19	198	77	189	536	282
SSR4	131	179	114	262	534	132
ARL2	208	364	311	423	533	251
MAD1L1	115	346	218	361	533	226
IPO5	143	309	128	216	532	343
PACS2	90	594	99	249	532	497
TBX1	254	214	381	207	531	203
HAGLR	245	108	272	425	531	119
MEX3B	185	258	168	490	531	244
HBP1	183	219	461	409	531	84
DCAF5	39	175	107	41	531	47
EEF1D	335	193	223	252	530	136
TTLL10	305	454	457	395	529	203
CTD-2206N4.2	39	444	64	120	529	333
HOOK1	196	232	181	219	528	75
MAPK8IP3	70	276	104	454	528	267
MAP3K14-AS1	174	426	83	285	525	544
RP11-2C24.7	142	244	337	255	525	49
ZFC3H1	84	379	127	200	525	107
WDR26	86	314	182	221	523	183
RP11-258F1.1	16	364	42	133	523	236
GSG1	393	267	339	459	522	116
AGPAT2	275	350	406	632	522	348
BDP1	41	209	403	50	522	38
ARF4-AS1	18	561	90	426	522	394
ZNF513	35	87	27	186	521	99
LMX1A	13	708	127	188	520	357
RNF32	252	142	458	333	519	58
PPP1R11	98	211	114	122	519	166
ZFYVE28	44	435	65	107	518	247
STK11	229	444	420	402	517	297
MIS12	147	119	551	407	517	59
SRRM1	96	164	120	182	517	60
HNRNPR	21	682	65	270	517	400
PIGF	18	140	59	139	515	63
CIB2	219	256	343	324	514	178
LTN1	55	351	39	113	514	61
KIF16B	53	231	290	114	513	37
MS4A14	591	336	518	670	512	37
PHF20	156	195	245	278	512	71
SCRT1	39	266	51	267	511	354
C10orf111	6	267	73	137	511	177
SNX13	175	412	328	420	510	128
SLC2A8	241	392	405	704	509	263
RP11-396C23.4	11	285	46	159	508	347
BRI3BP	297	120	157	146	507	113
NDUFS8	181	372	284	681	506	468
LHX2	39	1248	205	308	506	599
ATAD1	248	224	372	497	505	86
SMPD2	127	431	405	285	505	178
EIF2B4	36	628	103	193	505	256
LINC01198	35	605	115	147	504	333
RP11-439E19.9	20	518	104	297	503	458
RP11-394A14.2	39	345	58	208	502	247
SYS1	34	342	47	236	502	317
ACAT1	27	225	43	68	502	129
ZNRD1	33	374	86	260	501	316
SECISBP2	129	288	291	187	499	143
JRKL	25	385	23	38	497	46
PSMD6	276	238	1095	1103	496	227
ADAM20	36	531	57	161	496	107
ELP5	6	6	250	12	496	134
CCDC169	384	153	353	514	495	82
CEP76	19	353	98	201	495	182
RMND5B	172	349	399	524	493	154
FAM71C	73	258	63	111	493	151
TMEM189	153	546	279	411	492	197
HYOU1	57	146	80	220	492	139
GKAP1	326	152	350	385	491	98
APOE	159	168	419	480	491	176
FKBP7	23	376	40	163	491	276
SLC22A18	106	143	38	185	490	154
AC074391.1	23	402	69	147	490	767
LINC00982	91	810	310	330	489	280
SERPINA5	143	467	264	173	488	212
C6orf120	136	264	339	391	488	119
TMEM8A	289	292	409	229	487	236
EIF3A	73	185	119	166	487	49
IBA57-AS1	25	170	31	116	487	223
NAA38	139	230	126	281	486	179
RP11-404L6.2	56	385	100	75	486	208
RBM7	11	131	27	90	485	68
CTB-55O6.13	51	666	150	272	484	537
AKAP4	194	230	286	224	482	97
UBE2R2	204	280	299	278	481	140
RP11-493E12.1	76	433	204	169	481	640
RP11-457M11.7	26	443	64	147	479	123
RNF103	12	443	75	133	479	302
RP11-62H20.1	33	966	73	131	478	815
GDPD5	188	511	530	237	477	207
ZMYND10	158	532	295	534	477	207
SIRT2	64	204	64	145	477	96
SUCLA2	72	419	117	142	476	151
EPN3	9	165	33	33	475	106
CA2	202	124	179	102	474	116
U2AF2	18	569	123	538	474	392
RP11-192H23.7	86	725	205	457	473	426
RNFT2	28	341	49	97	473	230
CTB-91J4.1	10	296	38	82	473	43
RAD23B	241	162	310	287	472	103
MIEF1	137	220	240	312	472	75
MARCH10	133	329	132	237	472	262
APOPT1	94	369	118	381	472	380
DPP3	24	558	61	324	472	486
COLCA2	20	124	23	89	472	84
RP11-73K9.2	26	568	90	156	471	253
ARF1	251	241	265	353	470	73
RP11-559M23.1	45	752	160	508	470	411
PPP2R5A	363	190	585	602	469	94
TSPAN1	219	171	283	595	469	75
PCP2	166	242	136	198	469	259
DNAJA4	73	110	42	133	469	97
ANKRD30A	39	151	217	102	469	20
SMARCC1	120	256	262	223	468	53
TPT1-AS1	15	289	66	102	468	193
ZNF628	143	347	278	224	467	276
OSGIN1	171	310	291	264	466	237
AMN1	57	335	105	155	466	112
CDKN1C	89	136	72	159	465	252
SERF2	907	565	123	399	464	305
AC007325.4	351	174	378	543	464	206
CYHR1	152	420	366	337	463	249
PRM3	131	348	129	207	463	247
USP15	90	331	188	227	463	67
RP11-326K13.4	76	1334	235	705	463	868
STARD9	27	332	49	107	463	89
ADSL	11	280	63	162	463	107
HDLBP	280	357	754	401	462	85
ZNF664	59	514	166	111	462	137
KIAA1217	17	670	44	110	462	389
FAM195B	195	212	247	535	461	245
FAM76B	187	216	412	371	461	63
CCDC92	72	182	213	147	461	71
PFN2	50	466	87	181	461	217
UBTD2	169	190	157	163	460	112
PRNT	72	165	39	153	460	49
CKAP5	47	182	42	157	459	118
TRABD	46	805	50	227	459	1196
ACTL10	157	388	316	680	457	223
ASB5	50	72	320	197	457	23
ABHD8	201	339	192	526	455	142
WTIP	58	536	35	191	455	584
GTF2F1	130	191	254	198	454	91
RP1-17K7.2	58	186	105	109	454	63
VWA3B	325	247	481	410	453	51
VPS13A	102	206	133	174	453	77
CCPG1	214	140	391	358	452	32
QARS	78	173	144	242	452	96
BPTF	63	211	309	125	451	28
NFIC	26	117	6	29	451	85
RPRD1A	82	240	74	119	450	232
RNF212	9	84	98	64	450	121
ACTL7A	157	328	307	382	449	194
C6orf62	46	383	92	196	449	282
TDRP	15	45	16	45	449	64
TAF9	165	171	269	217	448	40
UBXN4	77	267	219	176	448	87
GPATCH2L	21	108	58	35	448	40
FAM135B	19	371	36	66	448	181
EIF4G3	111	268	265	259	447	160
WDR60	62	165	174	103	447	36
FAM179A	42	665	55	153	447	618
RP11-384K6.8	30	601	102	313	447	494
RALGPS2	126	126	243	303	446	52
RUNDC3A	105	434	217	204	446	252
SPSB4	16	536	52	264	445	152
CSNK1D	153	213	134	226	444	120
ALDOA	151	254	221	207	444	138
PHF1	91	127	92	365	444	130
RP1-251M9.2	25	1213	82	101	444	828
CYP17A1	20	492	24	203	444	174
LTV1	5	79	31	60	444	39
CCDC53	139	321	288	243	442	214
LRCH4	54	220	191	136	442	44
AC098973.1	45	120	201	116	442	24
DDX4	45	157	71	135	442	120
SPHK2	10	198	20	277	442	129
RCOR3	157	161	253	255	441	53
C10orf35	20	122	29	162	441	163
SPATA20	137	289	253	267	440	192
MAFG	59	126	89	211	440	118
PRSS37	26	149	33	78	440	163
TTLL1	24	320	32	259	440	367
RP11-712B9.2	20	465	52	55	440	645
RP11-470L19.6	15	206	21	157	440	161
SWI5	222	146	214	383	438	126
FAM217A	206	199	412	315	438	60
ADD1	53	173	55	229	438	105
DNAJC24	101	258	105	162	437	165
ASB17	67	204	91	199	437	80
TAF5L	32	416	154	286	437	351
CBLN1	93	213	305	241	436	146
STT3B	222	183	319	473	435	38
SVIP	73	234	63	83	435	113
CCL14	39	486	67	193	435	204
RAB3C	6	149	13	87	435	80
SPCS1	419	139	521	564	434	89
CEP112	191	95	287	262	433	77
MRPS25	124	256	338	193	433	132
LINC00442	41	302	16	165	432	203
ZBTB1	33	380	22	76	432	57
TMEM107	16	31	13	27	432	29
CDHR2	164	310	193	273	431	155
KIF2C	139	225	206	304	430	172
ULK2	124	192	243	200	430	94
CTB-35F21.2	113	113	148	330	429	121
HDAC2	28	78	110	135	429	41
RP11-313A24.1	13	95	24	130	429	69
S1PR2	151	262	158	196	428	141
DYRK4	66	117	110	165	428	76
RPL35	652	244	231	324	427	535
TAX1BP1	104	237	269	151	427	34
ATG3	29	138	50	85	426	97
AC010649.1	28	148	53	32	426	190
RP11-1060J15.7	10	214	54	30	426	98
SPINK2	250	100	263	234	425	107
TMX4	107	128	193	301	425	37
PEX10	176	270	271	271	424	87
AC009487.4	126	155	172	211	424	247
FAM71A	49	86	47	116	424	121
ATP2B4	3	411	51	76	424	118
KIF1C	71	222	79	127	423	114
MZT2B	246	178	373	147	422	207
RIOK3	184	82	309	470	422	20
SPATA12	85	252	125	92	422	101
ANKRD9	46	112	33	258	422	127
USPL1	279	248	298	343	421	58
RNASE3	20	268	40	96	421	131
ERGIC3	65	149	28	104	420	141
CTNNA2	40	306	99	142	420	153
C20orf141	218	264	284	251	419	409
TRA2B	48	168	55	45	419	126
TEKT2	75	214	164	228	418	177
CALM3	128	191	81	256	417	167
CNPY3	103	229	321	247	417	157
EIF5A2	38	249	98	157	417	261
NDUFA11	104	321	64	199	416	355
USP34	77	200	106	154	416	38
RP13-401N8.1	15	275	54	56	416	95
CCDC126	128	148	137	201	414	72
CAST	77	242	79	75	414	167
RHEB	35	275	38	84	414	103
ZNF330	30	265	89	148	414	258
OBSL1	114	233	184	280	413	152
FBXO7	156	140	142	373	412	122
DUSP18	116	205	92	177	412	137
CCDC173	72	162	183	88	412	42
AP2B1	254	210	465	219	411	84
AMZ2	165	100	281	299	411	44
CHD1	31	258	45	66	410	58
POLD2	154	255	180	405	409	129
ATMIN	149	178	194	245	409	131
PPP1R3E	38	836	136	393	409	767
CMTR2	18	166	35	68	409	66
GTSF1	193	201	296	488	408	61
FAM187B	89	322	199	218	408	161
TPPP3	25	135	30	80	408	49
JUP	17	95	19	177	408	71
ZFAND4	236	201	285	278	407	50
MFSD14A	235	149	400	375	407	118
NACC2	161	325	193	255	407	94
KXD1	22	278	84	258	407	168
RP11-796E2.4	19	474	37	179	407	301
STOX2	5	194	17	14	406	139
CCHCR1	128	178	305	386	405	68
PSMA4	102	645	77	193	404	385
ERICH2	48	152	105	112	403	56
HYAL1	22	404	79	187	403	247
ARID2	14	417	62	70	403	177
NBR1	331	236	370	367	402	62
FAM104A	253	241	393	417	402	89
NUP98	182	185	198	276	402	52
RNF133	63	218	48	167	401	46
RP11-212P7.2	30	338	55	127	401	208
AHCY	139	170	365	294	400	98
RP11-159D12.10	20	445	75	160	400	330
LINC01592	10	129	79	63	400	63
LINC01191	180	190	317	223	399	287
KIAA2013	149	416	336	143	399	128
LENG8	70	98	41	323	399	129
PPP1R36	146	120	265	506	398	63
NFIB	25	368	60	274	398	217
CKB	239	131	58	113	397	118
MAN1A2	83	97	171	137	397	31
SETD2	43	279	136	117	397	103
NOL8	11	57	69	13	397	4
DGCR14	140	209	168	269	396	98
RAB11FIP4	162	238	152	133	395	114
RP11-100N20.1	131	45	326	250	395	28
FSTL4	45	471	127	318	395	530
UGT1A6	18	514	65	183	395	542
CEP350	97	180	141	168	394	24
HCN4	83	191	133	218	394	133
ESPN	349	453	464	572	393	288
LMBR1L	79	122	62	170	393	136
RAI14	71	312	99	176	393	172
SPECC1	38	338	342	129	393	30
RP11-164O23.7	11	247	33	70	393	80
TMEM215	279	192	392	342	392	134
RP11-881M11.1	26	238	50	183	392	173
AC024592.9	13	393	25	259	392	188
DDX20	304	164	339	491	391	149
MTX1	104	302	251	262	391	198
TTLL5	61	166	110	144	391	54
SPACA3	82	236	192	281	389	190
TRIM28	58	276	115	252	389	181
MYH11	17	118	37	71	389	56
TRIM59	6	199	52	223	388	103
CSMD2-AS1	181	318	154	451	387	185
MAATS1	174	154	373	349	387	63
TSSC4	131	325	291	196	387	157
MAP1S	123	380	239	248	386	182
C11orf68	84	254	333	308	386	110
RP11-437J19.1	27	204	70	105	386	165
SLAIN2	250	197	603	405	385	53
DDA1	29	311	40	128	385	158
DPY19L1	83	341	121	172	384	156
TUBB4B	231	346	360	564	383	160
REXO1	37	113	46	158	383	120
ITFG2	22	311	23	122	383	167
DNAH14	198	229	247	188	382	64
CDIPT-AS1	197	225	369	367	382	164
TCEA2	82	272	113	249	382	107
AC016912.3	25	284	41	133	382	87
C11orf71	143	465	242	475	381	374
ULK4	83	382	285	243	381	138
RERE	37	71	42	124	381	91
FSCN1	14	48	5	22	381	88
CCDC7.1	224	207	310	221	380	74
RHBDD2	110	289	148	236	380	146
AZIN1-AS1	107	176	205	198	380	149
LHPP	72	284	142	131	380	171
ZMYM2	199	256	350	274	379	63
RPS6KB2	69	382	64	196	379	203
GOLGA6L2	68	200	58	138	379	33
ZCCHC6	38	185	25	96	379	87
UBAC1	179	134	335	294	377	65
C5orf52	144	150	272	142	377	121
RNF151	97	233	207	307	377	299
CHD2	49	183	182	85	377	73
GUCA1A	286	132	409	261	376	45
SLC4A8	24	380	56	104	376	146
TMED10	18	193	87	191	376	135
PARP6	122	293	335	267	375	111
TRMT2A	116	300	142	251	375	290
HNRNPA2B1	88	152	89	211	375	131
MAP4K3	81	153	117	136	375	87
SPAG9	61	133	76	208	375	74
FUS	25	111	31	61	375	51
NAP1L4	115	169	219	185	374	140
AC007557.4	36	273	103	206	374	348
TEPP	24	394	53	111	374	439
PFN3	55	345	81	173	373	396
LRRC27	169	210	263	272	372	91
TMEM160	133	182	163	185	372	386
MYO9A	129	190	308	169	372	35
PAQR9	94	202	214	234	372	71
CAMLG	262	127	316	300	371	51
CFAP221	158	164	347	285	371	42
ZNF683	67	110	40	122	371	101
RARA	55	158	59	224	371	116
ZCCHC8	28	349	49	279	371	352
RP3-406P24.4	11	291	51	183	371	156
FUT8	14	374	96	107	370	95
RP11-1018N14.1	9	573	47	58	369	296
CAPZB	186	152	205	266	368	106
KDM5B	163	194	272	233	368	94
NGLY1	154	91	246	211	368	42
FAM209B	31	228	45	205	368	131
LINC01082	23	303	59	169	368	107
CTD-2184C24.2	27	171	36	112	367	74
POLR2D	89	241	423	337	366	209
FBXL14	85	306	210	161	366	85
EAF1-AS1	24	494	36	322	366	391
AVPI1	81	343	397	253	365	224
RP11-61G19.2	19	208	30	45	365	86
DPYD	7	242	112	160	365	122
KCMF1	118	190	283	286	364	117
TUG1	102	145	129	121	364	53
FHAD1	82	231	191	80	364	57
MAP6	77	167	193	158	364	74
LINC00202-2	56	126	77	144	364	65
POU6F1	6	230	50	68	364	129
PAIP2	168	140	222	177	363	54
ZMIZ1-AS1	113	329	196	239	363	230
MIB2	83	125	164	192	363	184
NRAV	183	312	307	584	362	89
C16orf72	92	166	208	124	362	45
RPS27	1611	346	171	356	361	829
NFIX	39	402	76	390	361	342
CRADD	14	242	47	48	361	132
CAPZA3	102	344	65	167	360	80
KIFC3	93	242	123	227	360	198
CCDC66	65	149	128	131	360	99
NPTX1	50	137	158	79	360	96
NLK	55	161	125	147	359	99
SPATA32	37	230	47	117	359	161
PRKCZ	247	272	329	527	358	117
ANO2	134	141	257	301	358	133
DUS1L	129	280	281	339	358	156
TBC1D10B	80	383	297	164	358	95
CPS1	27	318	55	102	358	156
TMEM91	91	137	108	138	357	143
MAT2A	31	442	42	134	357	366
HIST1H2AG	18	214	38	106	357	211
PHACTR2-AS1	162	173	299	509	356	29
CCDC39	43	640	168	632	356	284
ZZEF1	21	119	16	57	356	54
CTAGE1	18	196	15	65	356	24
CANX	166	245	172	337	355	113
OLFM2	81	117	125	97	355	71
LRRFIP2	69	109	200	234	355	27
TBKBP1	21	113	50	96	355	107
TREH	165	373	212	233	354	193
TRAM1	138	100	251	214	354	44
ARL6IP4	125	568	107	229	354	463
RP11-173A6.3	35	505	49	174	354	417
HERPUD2	36	327	96	120	353	117
SPATC1L	350	408	223	660	352	227
STRN4	67	340	170	251	352	161
SPATA33	154	177	137	163	351	142
CHMP1A	80	179	82	222	351	131
KCNMA1	56	54	50	71	351	93
FAM71B	36	196	22	88	351	110
SNRPF	28	192	48	165	350	167
HABP4	144	134	217	327	349	77
LTBP2	3	318	26	84	349	172
ANAPC11	163	156	164	270	348	93
CLMN	150	193	203	120	348	77
LRRC71	111	188	185	276	348	93
CREB3	67	197	168	200	348	68
STAT4	26	180	58	95	348	59
ERICH3	164	128	228	350	347	42
TBATA	108	197	192	259	347	67
UBE2K	63	87	236	166	347	34
ST13	237	176	374	310	346	111
PPP2R2B	201	285	374	393	346	116
LYL1	122	260	135	219	346	182
KIF5C	44	145	51	40	346	87
CDH5	51	556	90	70	345	179
PURA	17	272	78	162	344	198
RPL12	999	370	101	464	343	65
EDNRB	11	373	51	70	343	207
FBXL13	148	109	408	361	342	45
SPPL2B	137	417	421	309	342	144
CFAP53	106	144	297	158	342	35
MPHOSPH9	64	197	158	112	342	83
RP11-762H8.3	35	133	70	98	342	101
EPHA10	114	243	312	200	341	86
ANKRD53	97	190	234	256	341	68
DHX9	72	182	147	76	341	19
AC116609.1	24	298	41	144	341	289
CUL1	169	75	220	269	340	30
SLC25A1	109	231	256	279	340	223
TMEM147	57	376	49	196	340	479
RP11-152N13.5	30	73	4	68	340	102
TCEB3B	6	41	12	29	340	19
CPTP	216	507	265	687	339	233
CCT2	178	139	215	189	339	51
IL13	132	123	580	509	339	177
RP11-834C11.4	123	224	156	347	339	214
RUVBL2	119	338	211	385	339	135
SLTM	101	103	180	115	339	27
IGLL1	91	129	178	157	339	127
TSPAN16	345	380	316	335	338	203
FAM234A	165	241	460	389	338	146
C16orf13	152	313	142	274	338	180
NUP155	135	133	272	208	338	34
FAM222B	95	191	152	159	338	31
RFX1	32	209	72	105	338	144
RPS12	1303	143	151	105	337	432
FOPNL	56	40	175	129	337	62
TOLLIP	236	214	338	350	336	206
CYLC2	220	92	168	253	336	47
LCA5L	180	232	396	205	336	30
SPATC1	107	301	245	163	336	129
RP11-700H13.1	11	185	42	136	336	63
RBCK1	122	195	240	319	335	120
HBZ	136	106	170	166	334	28
TRIM17	31	94	20	155	334	116
FAM92A1	31	154	72	89	334	92
RP3-382I10.7	30	191	79	165	334	122
RPL28	668	203	190	253	333	615
PRKRA	150	118	302	265	333	41
PODXL2	123	291	339	491	333	229
AC097495.3	63	398	114	213	333	274
MIDN	38	51	29	177	333	152
OR4M1	14	315	36	131	333	195
PGAM2	129	296	237	393	332	238
HIPK1	44	127	34	58	332	76
DUSP4	24	41	108	112	332	94
ASCC1	16	234	38	82	331	71
GAD1	12	193	46	137	331	87
HSP90AB1	171	111	83	117	330	34
IFRD1	36	189	55	83	330	219
TNP2	20	189	51	86	330	157
ADAM7	16	162	53	85	330	87
DRICH1	163	324	145	248	329	146
ABHD2	159	171	225	273	329	68
LINC00202-1	62	290	90	161	329	112
PPP2R1B	27	303	16	45	328	306
SPPL2C	92	273	188	216	327	102
DBN1	48	201	59	72	327	130
C1orf94	29	327	30	245	327	195
BAZ1B	22	110	248	62	327	18
EDRF1	22	106	39	90	327	60
LINC00303	16	280	64	66	327	205
LINC00226	51	215	50	94	326	146
SLC25A22	37	47	19	120	326	69
CDS2	28	165	40	130	326	129
RRM1	17	473	130	166	326	91
AP001462.6	17	390	7	64	326	271
C17orf50	171	235	341	517	325	106
SLC22A23	97	188	221	169	325	101
ZRANB1	65	164	161	132	325	52
PWRN2	23	179	60	98	325	54
TESK1	73	170	64	174	324	72
EFCAB11	45	293	59	81	324	294
CLDND2	26	243	9	46	324	130
RP11-421P23.1	21	573	47	112	324	122
GGN	130	303	363	381	323	169
INCA1	109	263	315	362	323	83
RP11-496H1.2	69	144	354	175	323	61
SEPT10	109	107	155	126	322	37
JMJD8	86	183	192	170	322	65
LINC01227	62	248	95	122	322	196
PCNA	20	69	37	117	321	68
TMEM259	16	48	20	108	321	103
KLHDC3	164	237	281	383	320	149
GSTZ1	125	255	220	367	320	125
CCDC70	103	115	159	110	320	114
THAP2	26	222	54	126	320	96
PPM1J	73	214	87	184	319	134
RP5-1148A21.3	50	320	223	189	319	195
KDM3A	18	81	72	138	319	47
PI16	8	269	37	104	319	134
CARS2	107	110	309	265	318	154
PPP1R32	52	156	252	76	318	114
KLK13	192	222	278	115	317	85
PLEKHA1	119	162	214	182	317	44
CUL2	102	208	123	174	317	95
C11orf1	101	329	107	230	317	243
GPC2	10	63	15	45	317	29
NFIL3	10	164	28	97	317	30
FRMD6	221	108	215	129	316	26
RP11-470M17.2	28	101	170	121	316	36
TUT1	8	225	38	133	316	160
NELFE	105	193	179	174	315	55
IQCE	63	93	108	113	315	64
IL17B	11	401	18	109	315	125
RP11-600L4.1	5	110	47	70	315	103
RNF11	157	120	328	380	314	55
BRD4	70	90	65	41	314	83
USP37	49	205	171	168	314	96
FAM53C	48	210	48	143	314	172
BZW1	263	131	256	390	313	64
MED25	48	107	97	160	313	92
WHSC1	42	317	125	454	313	388
C21orf2	116	243	162	384	312	93
EPB41L2	82	246	95	91	312	43
RAB14	29	159	52	298	312	113
ZNF646	26	133	23	76	312	87
NCLN	64	241	110	224	311	80
SPANXD	47	119	42	12	311	68
CNKSR3	10	151	39	38	311	120
C19orf43	163	144	141	309	310	89
HERC4	54	229	102	320	310	220
E2F4	46	168	59	134	310	141
ARMC9	15	235	54	201	310	114
RNF19A	176	168	208	307	309	58
MAPK10	102	120	172	164	309	58
TPP2	426	84	260	708	308	46
SPTBN2	229	390	528	266	308	128
FAM134B	175	113	258	230	308	84
TNFAIP2	72	85	84	93	308	66
PHF2	58	125	40	153	308	90
AKNAD1	14	266	44	100	308	214
RPS6	1388	260	208	229	307	152
RPL36	887	170	233	192	307	226
RPL8	854	289	232	400	307	255
ADRM1	111	155	81	245	307	132
LSMEM2	82	197	100	298	307	138
SRSF7	22	111	30	63	307	86
TEX43	15	179	38	136	307	106
LINC01184	13	221	42	53	307	108
SNHG10	10	186	35	143	307	59
GHITM	167	76	64	137	306	20
SPANXB1	73	346	47	68	306	263
CTNS	35	119	59	67	306	94
C17orf89	153	65	115	244	305	58
RP11-458F8.4	68	191	9	66	305	34
SENP6	33	166	85	154	305	80
JARID2-AS1	18	199	32	117	305	252
NPHS2	17	268	56	223	305	147
SHOC2	111	163	302	177	303	35
LINC01487	28	458	85	140	303	313
WDR38	111	159	170	331	302	90
C1orf233	8	255	16	33	302	223
LINC01304	104	103	296	304	301	30
GPI	99	177	168	199	301	114
MGEA5	53	214	170	262	301	122
RSBN1L	38	153	134	95	301	69
YLPM1	35	116	115	70	301	27
TBL2	97	154	111	230	300	69
EMC10	39	156	35	138	300	88
IQCF3	204	157	179	224	299	662
RNF167	52	168	54	82	299	58
TOR1AIP1	34	108	94	138	299	52
RBM15B	30	121	51	252	299	355
MGAT3	8	95	28	87	299	47
TLK2	144	113	275	148	298	60
GIT1	70	206	141	100	298	79
SPAM1	49	168	287	226	298	57
RP11-152O14.4	15	116	48	34	298	88
PIWIL3	11	343	25	52	298	230
RNF181	73	80	54	132	297	70
SF3A2	50	114	82	124	297	55
BVES	43	395	92	249	297	227
TSKS	109	220	143	251	296	125
RP11-402G3.5	76	67	45	66	296	106
TMEM102	73	108	85	171	296	97
DDRGK1	17	78	18	23	296	104
NRXN3	3	159	18	39	296	122
TOM1L1	86	105	147	235	295	69
TIMM13	64	72	32	101	295	28
VARS	39	74	45	96	295	66
HNRNPL	25	99	32	89	295	142
DHRS9	16	143	64	50	295	55
CSRNP3	7	119	35	37	295	59
LINC00174	46	117	45	116	294	86
ATF7IP	16	337	45	79	294	256
LPAR6	52	332	61	138	293	111
CCDC9	22	125	48	137	293	161
RP5-1022J11.2	3	119	28	50	293	48
LINC00326	178	102	206	251	292	38
PLAGL2	110	90	188	166	292	45
SGSM2	84	297	74	204	292	95
ANKRD13B	78	248	138	162	292	175
PCGF1	11	61	17	65	292	165
DPYSL5	109	135	55	140	291	56
ZNF677	33	234	78	99	291	160
HMGXB4	33	207	209	101	291	43
SPATA17	152	116	199	296	290	51
NT5C1B	221	195	282	289	289	35
DEF6	127	95	335	419	289	132
GGNBP2	53	123	76	85	288	55
TEX26-AS1	24	200	32	125	288	75
SDCCAG8	45	82	132	70	287	34
CYTH2	35	94	33	57	287	92
AC092155.4	53	88	66	59	286	52
NFKBIB	41	92	26	98	286	74
RP11-7M8.2	29	243	31	80	286	57
SLC44A2	25	175	43	109	286	91
RP11-831A10.2	12	123	25	36	286	97
RP11-665J16.1	11	241	82	84	286	147
STK35	170	182	253	245	285	125
TXNDC17	84	101	92	46	285	167
IRF1	18	152	20	85	285	102
INPP5B	3	205	29	326	285	304
C1orf159	155	314	304	198	284	154
C7orf31	153	175	266	220	284	86
SPAG16	74	84	197	104	284	40
SMC2	21	40	38	73	284	17
PRC1-AS1	145	153	329	312	283	20
CLPX	141	186	245	258	283	82
C6orf106	130	133	205	197	283	70
SCAPER	29	95	162	39	283	10
LINC00901	162	108	478	224	282	32
DCAF10	128	90	232	305	282	61
ERCC4	70	266	125	84	282	85
TMEM205	63	94	59	127	282	91
CALCOCO2	60	238	78	124	282	130
TP53TG5	36	186	63	406	282	318
GSTM3	172	142	212	309	281	45
ANKRD12	183	235	306	229	280	52
CPA5	105	169	149	261	280	85
ZG16B	92	308	44	134	280	204
AKIRIN2	16	423	80	164	280	190
PIAS2	111	152	95	190	279	65
LINC00635	104	83	257	206	279	42
SCGB1B2P	90	158	198	147	279	88
RSF1	34	101	84	87	279	24
KIZ-AS1	24	220	38	75	279	142
CTD-2363C16.1	10	501	33	83	279	443
LRRC9	102	192	164	193	278	76
CHD4	33	77	36	63	278	25
ZNF213	140	194	252	273	277	94
AGBL5	125	217	153	204	277	100
RP11-1277A3.1	94	145	141	150	277	84
SKIL	24	245	33	20	277	63
AGAP1	12	490	71	203	277	341
PNPLA6	110	258	305	190	276	88
GPR135	104	117	176	216	276	33
CDC37	82	70	104	109	276	128
RP11-727F15.9	53	68	93	94	276	69
DPH3	36	211	46	133	276	103
FAM212B	22	479	49	205	276	521
VPS45	21	138	40	120	276	84
STK33	164	117	232	253	275	10
BLCAP	67	293	63	109	275	232
RP11-202D1.2	20	200	82	62	275	51
ATAD2B	19	74	102	88	275	13
EFCAB13	150	217	92	193	274	86
EP400NL	20	265	40	72	274	97
TTLL10-AS1	78	149	149	24	273	133
HOOK3	33	142	59	59	273	74
LINC01554	4	122	20	34	273	44
CTD-2118P12.1	153	171	244	173	272	67
ASAP1	104	235	151	109	272	90
MRPS21	60	122	39	109	272	140
FAM19A2	39	129	53	97	272	70
RP11-20B24.5	28	189	44	128	272	272
SLC9A1	15	100	9	31	272	59
PJA1	9	92	20	77	272	37
AC073628.1	6	132	39	69	272	49
COX7C	301	135	264	40	271	346
HN1	141	189	142	268	271	109
LZTS2	18	65	7	74	271	77
C12orf75	208	164	439	246	270	52
TSPYL5	148	93	274	213	270	66
ZNF608	52	98	261	59	270	21
HSPA1A	33	51	5	94	270	61
FAM219A	18	366	34	209	270	214
LIG3	11	53	20	46	270	55
ITPKA	83	499	286	228	269	230
MCL1	62	123	130	179	269	51
C22orf42	38	86	37	81	269	56
SPATA41	31	295	33	113	269	167
ATAD2	24	131	20	55	269	36
RP11-505K9.4	57	114	56	193	268	69
FBL	45	153	29	62	268	114
TOB1	43	187	61	63	268	146
AC019055.1	7	194	19	55	268	45
LIMA1	16	121	15	77	267	53
ZMIZ1	92	165	136	84	266	76
ACTL9	79	203	148	147	266	122
C9orf3	42	372	36	122	266	676
RBM5	22	142	27	128	266	80
RP11-756P10.2	16	248	59	253	266	60
WBSCR22	14	208	50	148	266	149
ELOVL6	12	225	11	97	266	141
AC092168.3	10	629	36	71	266	400
FGD4	128	171	195	183	265	83
TUSC2	125	150	130	245	265	161
EIF4EBP2	74	169	154	152	265	23
TCP10L	54	102	37	111	265	42
CCDC159	51	128	84	150	265	67
RP11-983C2.2	35	63	121	110	265	8
CALCOCO1	21	93	17	79	265	60
CCDC185	11	12	16	20	265	19
RP11-1338A24.1	192	110	197	176	264	52
YWHAQ	160	72	226	166	264	39
CPEB3	85	214	180	186	264	134
G2E3	54	96	90	107	264	144
BSDC1	26	72	30	160	264	64
EVX1	11	291	39	201	264	257
RP4-706G24.1	6	208	32	61	264	53
DHX8	2	575	25	134	264	120
EIF4G2	127	65	161	202	263	73
NEK1	74	190	123	47	263	31
FOXP4	49	85	26	87	263	48
ADAMTSL1	1	368	62	37	263	83
TUSC7	36	121	29	57	262	44
CTD-2297D10.1	0	75	4	170	262	162
CHID1	154	293	208	361	261	107
RIMS1	53	131	232	87	261	18
FLJ27354	45	138	45	69	261	161
ZFAT	25	175	41	54	261	65
TRDN	14	44	136	98	261	14
FBXO24	154	146	117	173	260	76
ATXN1L	144	165	150	239	260	129
PINK1	104	182	223	119	260	66
NIPBL	62	150	189	95	260	16
ASNS	53	246	72	101	260	205
SIL1	35	170	156	172	260	73
DPM1	30	153	16	60	260	62
STK40	110	142	112	184	259	39
MAP1LC3B	103	94	200	251	259	24
GRID2	101	96	102	90	259	79
MYH9	63	223	24	98	259	102
DERL3	33	298	142	277	259	247
GORASP1	32	80	33	162	259	78
RP5-1042K10.10	10	220	47	53	259	93
CTC-1337H24.4	9	376	12	45	259	191
DUSP3	88	117	104	136	258	145
RP11-10L12.4	73	72	194	230	258	47
GNG3	58	204	140	308	258	225
NDUFA9	53	218	73	128	258	69
CDRT4	47	198	46	93	258	125
PKD1	37	73	17	145	258	93
AC004448.5	24	387	35	85	258	484
AHCTF1	17	121	33	51	258	11
STAM2	17	150	64	204	258	75
BCL2L14	150	107	245	283	257	21
COPS5	138	146	308	261	257	35
NAP1L1	93	59	91	194	257	28
RNF40	33	456	34	230	257	254
PACRG-AS2	32	153	92	141	257	113
ARHGEF7	30	153	44	227	257	235
SRPK1	166	113	258	208	256	38
FBXW2	107	97	220	217	256	21
SF3B5	78	234	48	217	256	124
NFYA	33	116	57	66	256	39
RP11-420J11.2	32	144	57	128	256	104
GOSR1	13	265	38	139	256	141
ATP6V0A1	6	118	10	141	256	121
CYB5R2	153	179	302	192	255	70
FAM71F2	81	211	172	238	255	169
SFT2D2	40	87	113	161	255	61
EHBP1	155	139	165	169	254	104
LARP1B	109	113	127	220	254	41
RANBP1	48	113	20	108	254	145
ZNF415	29	189	37	174	254	160
GSTCD	16	157	49	118	254	133
CTXN1	53	174	149	98	253	102
TMEM190	29	100	60	108	253	87
ARHGAP26	28	98	56	111	253	76
HK2	20	45	27	109	253	46
DDX27	17	61	15	18	253	74
ZNF98	2	92	23	48	253	83
RP11-981G7.3	126	102	272	118	252	68
THAP5	117	79	168	171	252	39
HEMGN	41	129	47	79	252	113
RP5-908M14.9	18	458	50	145	252	163
MCM6	3	157	14	64	252	90
OPTN	86	133	207	138	251	45
GLT1D1	71	228	346	154	251	109
TMEM229B	10	242	12	50	251	168
UBE2G1	140	82	154	205	250	41
PIGT	52	152	149	178	250	61
AP5M1	44	176	68	110	250	105
HSPA1L	42	90	53	68	250	31
CYP1B1-AS1	15	197	35	102	250	270
SOX6	15	150	86	55	250	46
CTD-2619J13.14	6	81	104	122	250	28
PDE1A	201	62	173	349	249	45
CHD5	53	64	44	79	249	61
USP44	37	137	63	150	249	59
LUZP1	23	170	37	94	249	57
TMEM219	115	194	190	281	248	91
ODF3B	73	212	81	147	248	146
C19orf24	71	130	104	296	248	229
TEX22	67	206	134	175	248	132
LINC00358	9	79	39	32	248	97
MAP3K7CL	3	170	32	50	248	83
SPACA4	46	155	34	144	247	104
GANAB	20	73	31	70	247	51
FLJ43879	10	380	31	80	247	209
UBE2D2	222	80	267	312	246	38
PHPT1	165	135	96	127	246	204
CTD-3074O7.5	98	92	232	214	246	153
RP11-147C23.1	76	56	266	185	246	24
STRBP	59	74	202	100	246	14
CARD8	27	149	152	44	246	74
BBC3	25	50	18	108	246	98
HADH	14	93	5	64	246	71
POMC	127	149	211	268	245	118
ZFAND6	67	143	90	67	245	53
GPR108	52	84	159	137	245	78
CLK4	37	141	43	66	245	74
RP11-550H2.1	21	248	63	124	245	148
AC012456.3	19	211	58	164	245	153
EXOSC4	147	277	205	339	244	210
MED13	118	119	217	160	244	49
MEAF6	84	275	85	94	244	115
CCDC83	67	58	229	135	244	13
H1FX	24	134	14	103	244	122
SLC38A2	10	263	26	32	244	155
CTD-2024I7.13	9	164	16	55	244	112
AP3S1	119	82	221	217	243	37
UQCC2	108	297	76	108	243	110
AXDND1	74	306	216	169	243	127
DAB1-AS1	33	92	22	78	243	43
RP11-700N1.1	11	65	16	57	243	42
HM13	7	166	40	69	243	227
FAM161A	164	121	253	179	242	46
TMEM191B	116	128	176	140	242	216
FAR1	67	64	83	116	242	38
ZC3H18	21	39	22	104	242	54
RP11-639B1.1	8	34	69	5	242	127
SOD1	127	48	94	136	241	97
OARD1	101	93	157	205	241	50
WRNIP1	15	192	39	54	241	116
RP4-539M6.22	9	119	13	57	241	28
METTL22	88	135	166	203	240	66
RBMXL2	62	88	137	120	240	30
PSORS1C1	50	134	127	70	240	219
PRRC2C	42	128	204	41	240	26
RGMB-AS1	33	141	40	64	240	41
PICK1	19	113	27	113	240	83
RP11-73G16.3	283	90	209	378	239	78
YWHAZ	189	125	179	225	239	80
MACROD2-AS1	147	69	199	132	239	84
EPS8L3	135	44	1	232	239	42
STPG1	89	88	202	308	239	66
PIGQ	89	164	184	236	239	76
CSNK2A2	86	108	81	166	239	90
TEX37	78	207	138	133	239	98
LRRC56	69	96	156	209	239	56
ATP1A3	55	220	255	242	239	62
KCNQ1DN	33	155	42	54	239	58
RP11-51J9.5	25	222	53	104	239	127
RP11-567M16.5	8	93	5	113	239	111
PVRL3	144	255	380	325	238	77
PPP2R5C	112	151	177	111	238	70
G3BP2	102	92	188	131	238	49
CAPN2	101	135	61	43	238	35
KIF3B	81	110	148	123	238	31
TEKT3	44	256	84	123	238	168
SRRM3	33	145	119	61	238	95
VPS13A-AS1	30	85	77	135	238	32
LINC00518	16	166	31	80	238	91
RP11-359G22.2	12	116	10	89	238	143
CLIP3	26	123	81	40	237	36
CCDC82	17	79	20	31	237	31
UBA5	206	66	311	298	236	21
SPAG17	153	159	243	210	236	34
MIMT1	34	247	112	92	236	157
AFF4	30	95	48	48	236	33
PNOC	2	259	13	42	236	56
XPO6	111	90	204	122	235	68
KATNA1	46	72	61	80	235	49
CEP192	43	130	42	55	235	25
WDR48	37	147	108	88	235	80
USP7	22	192	17	60	235	102
PRICKLE3	19	169	21	58	235	70
FER1L6-AS1	16	218	47	184	235	298
C12orf54	243	169	103	242	233	67
PRH1	65	142	103	86	233	142
HNRNPUL1	65	154	109	97	233	56
BX255923.3	20	94	95	106	233	57
AP000345.1	17	109	17	126	233	47
C10orf90	16	285	52	88	233	427
C2orf70	107	108	172	216	232	52
HYAL3	82	138	119	172	232	104
IRGC	80	159	179	191	232	99
ACAT2	58	134	94	219	232	96
CERS1	49	69	90	131	232	47
PACRG-AS3	5	166	41	36	232	56
RPL32	934	151	128	174	231	243
MEIS3	138	212	189	161	231	96
IPO13	109	216	189	182	231	93
C20orf195	36	47	16	110	231	69
GTF3C2	22	149	29	135	231	106
YWHAG	19	101	29	100	231	57
ENAM	6	127	8	18	231	23
RP11-3L23.2	5	131	12	62	231	97
SMAD2	138	115	221	176	230	37
HMGN1	119	105	36	81	230	85
PEG3	17	153	35	48	230	33
KLHL12	10	250	67	166	230	453
CTSA	3	118	41	128	230	114
RANBP9	150	97	268	156	229	57
SMG7	74	95	97	98	229	72
DNAJC10	32	93	60	56	229	61
FAM134C	30	73	23	101	229	55
ATF5	27	298	41	143	229	123
MAML3	11	202	22	38	229	124
TAPT1	122	123	256	185	228	64
POLR3H	42	183	165	133	228	23
ANKRD36	25	163	107	44	228	41
ANKRD36C	11	229	46	39	228	59
ALDH1L1	11	231	30	130	228	129
TENM4	10	164	13	38	228	44
RPL37	834	248	221	123	227	1024
LSM14B	215	99	133	311	227	82
ALMS1	122	164	195	133	227	38
SEPT7	114	133	117	157	227	48
MAPKAP1	69	81	101	156	227	38
AK9	35	150	115	85	227	39
LINGO1-AS1	14	112	34	68	227	64
SLC25A41	14	123	28	58	227	111
AC011518.1	13	147	17	97	227	190
USP39	11	112	9	42	227	34
TSPYL2	11	12	11	36	227	14
IQCJ-SCHIP1-AS1	5	160	26	70	227	88
KIAA0895L	81	172	136	142	226	118
AKAP13	57	103	110	76	226	27
CAMTA2	54	101	66	162	226	68
LMF2	44	200	259	188	226	110
PAK2	27	107	43	68	226	74
PCF11	19	133	28	62	226	45
AACS	19	298	29	55	226	251
AASDHPPT	16	107	33	50	226	72
AC009542.2	14	132	11	60	226	36
XAF1	6	64	25	174	226	102
TMA7	392	98	284	211	225	59
POLR2I	125	114	128	230	225	117
LINC00642	33	290	34	66	225	216
RP11-45K10.2	25	181	55	115	225	61
SYNPO	22	311	7	99	225	124
WASF3	18	203	54	45	225	77
CTD-2090I13.1	8	286	48	96	225	277
KNTC1	21	162	22	133	224	92
AC004837.5	6	119	31	119	224	90
ARMC3	36	170	46	72	223	104
JARID2	29	44	37	58	223	54
RP11-527L4.6	20	448	22	37	223	354
RP11-166P13.4	20	96	20	21	223	21
AC096570.1	10	79	25	36	223	61
KCNV2	7	172	16	77	223	54
ZNRF4	75	172	170	176	222	64
PRRX1	33	372	39	41	222	2
CEP295	31	256	33	69	222	54
ZBTB44	26	206	112	89	222	28
KIF2B	25	59	9	40	222	12
NDNF	8	123	3	22	222	13
TTC3	152	136	96	105	221	62
UGGT2	73	106	123	52	221	46
CNOT8	45	141	39	98	221	56
PTOV1-AS1	14	211	41	99	221	199
MSMP	11	188	17	122	221	70
RP11-44K6.3	7	153	32	37	221	59
TMEM139	6	158	41	94	221	168
BDH1	3	195	40	83	221	156
RP11-770J1.5	2	131	48	146	221	50
ISLR2	66	229	86	220	220	212
HIC2	25	118	88	40	220	98
AK2	15	160	32	130	220	222
ZNF24	12	40	16	44	220	44
SYP	4	154	29	26	220	28
DPP6	3	153	30	118	220	76
RNASE11	187	73	261	308	219	28
BACH1	69	181	84	143	219	56
RP11-415J8.5	66	128	94	57	219	48
MLST8	65	159	84	143	219	64
NPIPB15	55	188	48	160	219	97
VPS37B	53	107	144	86	219	50
MAEL	51	86	30	125	219	84
SPANXN2	12	39	45	2	219	17
RPS15	1149	253	175	240	218	337
PDXDC1	183	204	378	232	218	213
FNDC8	167	250	200	213	218	110
DNMT1	52	73	63	40	218	31
U73166.2	32	87	32	58	218	105
CNN1	29	81	31	69	218	66
FGD2	17	170	13	136	218	198
C19orf68	17	32	12	98	218	60
MBTD1	12	179	37	53	218	84
C1orf105	7	155	20	57	218	137
LCP1	99	100	161	174	217	71
ATP7B	73	225	80	174	217	115
N4BP2L2	66	113	134	142	217	37
SF3A1	40	97	89	126	217	54
AK8	32	183	104	163	217	75
TBX5-AS1	16	151	8	47	217	175
PHLDB1	10	162	18	69	217	85
HIP1	147	112	137	96	216	36
FOXK1	133	156	172	129	216	101
SERPINB6	65	217	40	219	216	536
NUMA1	41	55	11	48	216	27
SCAF11	40	226	105	59	216	17
ANP32B	38	74	96	142	216	33
MYCBP2	31	89	50	57	216	50
CTD-2236F14.1	24	120	12	57	216	40
RNF216	22	119	46	80	216	105
CTB-174D11.1	17	108	71	75	216	30
RP1-166H4.2	15	311	46	136	216	104
TAF3	11	118	73	39	216	19
PEF1	34	50	35	49	215	36
RP11-6F2.5	26	61	31	61	215	126
TRA2A	12	72	49	50	215	90
FAM26F	10	76	7	34	215	57
CNTN2	72	189	205	170	214	126
CCDC158	70	71	183	152	214	8
DGAT1	70	356	204	376	214	150
IFNGR2	54	420	42	131	214	239
NEK11	44	153	110	136	214	128
TIMP2	28	249	45	80	214	187
AC007557.2	23	301	77	88	214	163
CREB3L2	19	280	62	180	214	340
C2orf16	10	312	17	77	214	164
RP11-17A4.3	10	175	32	93	214	59
RP11-547D23.1	80	70	131	119	213	29
CREBBP	60	104	164	127	213	78
DSCR8	32	83	44	91	213	75
KDM5A	24	105	60	77	213	39
MPP2	21	85	4	117	213	52
NRM	18	138	95	93	213	125
AC013402.5	11	81	23	43	213	107
MORN2	217	78	167	144	212	72
PTPMT1	175	109	259	280	212	59
OSER1	83	506	91	136	212	272
CCDC74A	77	133	150	234	212	53
GNB1	39	128	68	168	212	172
HIBCH	27	290	45	75	212	185
SPANXN4	17	84	48	6	212	18
LINC00700	10	102	17	57	212	100
ARHGEF3	7	127	5	33	212	60
RPL27A	627	130	52	93	211	139
C1orf234	98	129	169	109	211	135
SPATA7	83	125	116	84	211	47
CLIP4	56	103	141	109	211	63
CNTN4	52	147	86	125	211	63
QKI	41	131	99	134	211	77
BRWD1	39	110	70	75	211	22
GPR85	7	73	41	96	211	78
GTF2A2	196	62	206	276	210	32
ACP1	164	94	116	242	210	78
PLSCR2	87	72	164	144	210	28
PAQR3	87	117	99	211	210	73
C16orf90	55	154	90	299	210	106
MARCH2	55	106	83	166	210	116
TMEM53	54	151	88	97	210	118
RP4-753D4.2	25	180	37	77	210	19
VCX3B	11	49	22	3	210	13
APLP1	9	38	14	44	210	61
CA11	1	193	20	41	210	75
SLC25A37	143	146	193	169	209	83
OSBPL10	73	121	50	97	209	42
HPS5	41	77	57	70	209	25
CCDC34	19	97	49	19	209	22
FAM200A	17	152	22	68	209	44
PPIL1	6	38	9	17	209	47
SEPT4	5	148	13	77	209	70
CRLS1	44	105	34	104	208	50
OTUD4	43	69	73	91	208	39
MKL1	30	80	25	115	208	40
FRAT1	23	120	42	93	208	79
CFAP45	13	90	13	18	208	48
RILPL2	10	10	1	10	208	13
CCDC180	9	113	29	32	208	88
TMCO5A	177	63	210	181	207	46
SFPQ	49	131	55	149	207	83
NAALAD2	17	118	28	47	207	48
C2orf40	13	128	41	44	207	99
ZC3H10	12	131	13	65	207	91
PHF12	12	90	15	26	207	32
ARHGAP28	192	106	173	214	206	51
SMAD1	31	108	56	60	206	69
GGPS1	113	103	247	283	205	43
SLC12A2	90	69	231	172	205	32
AZIN1	86	146	124	186	205	50
METRN	77	198	93	110	205	136
EFCAB6	67	53	94	161	205	44
TLE3	58	163	61	168	205	162
RP11-538P18.2	34	286	32	136	205	178
CASC8	11	151	24	20	205	36
EIF4E2	94	169	198	262	204	76
ZFP91	75	45	78	84	204	40
KIAA0586	62	86	125	136	204	18
SESN1	60	84	106	154	204	60
NDEL1	29	83	33	70	204	104
ADPGK	11	414	29	58	204	202
SIX3-AS1	6	162	11	85	204	56
SUMO2	224	91	218	256	203	72
TRIP12	90	57	125	59	203	21
FIBP	72	221	120	193	203	68
LIMD2	71	122	174	134	203	59
HNRNPA1	64	86	16	78	203	109
MAP7D1	62	105	120	216	203	100
CCDC157	60	174	117	153	203	67
RP5-1069C8.3	33	165	50	175	203	75
TEX36-AS1	27	86	32	67	203	156
IZUMO2	26	90	19	51	203	101
BBX	92	244	95	78	202	91
TECR	76	232	148	92	202	127
AMFR	63	124	104	128	202	88
IQCG	60	118	67	103	202	66
TRAPPC9	55	142	58	108	202	99
RBM8A	34	145	34	102	202	74
HAT1	11	87	19	30	202	48
PROSER3	10	58	16	66	202	25
TTBK2	103	115	133	138	201	42
TTLL6	99	146	223	171	201	62
MYCBPAP	60	125	54	103	201	62
RP11-630C16.1	53	71	54	41	201	89
NUP210	23	170	25	83	201	192
PAK1	10	97	51	41	201	25
COX4I1	197	92	38	121	200	51
NUCB2	131	145	126	171	200	43
PDCD5	104	95	420	194	200	112
NOL4L	83	194	172	80	200	51
CEP162	41	99	95	77	200	13
TBX18-AS1	36	164	46	35	200	97
COL11A2	28	43	29	68	200	67
RP11-179A9.3	15	241	13	106	200	180
KIAA0226L	9	102	11	69	200	53
RPS13	665	85	170	98	199	414
ISPD-AS1	110	138	344	144	199	130
RP11-1007O24.3	78	146	224	136	199	105
ATL3	64	84	128	184	199	42
SELO	55	103	48	79	199	45
GNL1	49	240	78	177	199	115
CTNNA3	39	60	62	71	199	14
HOXC6	10	90	13	91	199	243
AFAP1	77	187	157	125	198	164
SURF2	72	72	54	94	198	50
TULP4	61	107	149	79	198	14
PSMG2	51	110	36	102	198	53
TEX264	38	164	123	154	198	98
ATF7	21	158	28	85	198	88
TBCK	8	99	46	53	198	75
CEP170	133	124	113	179	197	87
C9orf24	112	184	145	133	197	90
LOXHD1	51	179	64	125	197	117
PER1	47	69	104	108	197	63
ANXA2	36	139	49	69	197	116
TOPORS	23	188	14	34	197	30
ACLY	18	84	21	53	197	59
IQCF5-AS1	6	149	34	111	197	69
RP11-157J13.1	3	113	21	56	197	85
CTD-3076O17.2	2	70	19	79	197	61
INTS1	139	265	170	177	196	112
TCTE1	63	104	104	127	196	48
NABP2	63	229	129	157	196	156
ADRBK2	51	43	62	79	196	33
SNX14	18	78	28	23	196	14
LINC01017	8	149	14	57	196	87
ZC3H14	141	68	117	387	195	37
EIF3G	97	164	104	113	195	86
GAS2L1	78	159	57	121	195	87
ETV2	74	85	88	144	195	115
MKRN2	64	65	67	363	195	61
ASH1L	54	85	149	64	195	10
ATP5G3	54	196	29	57	195	98
TNFRSF21	33	74	62	97	195	65
MGRN1	31	279	18	94	195	210
SDCBP2-AS1	13	276	45	92	195	225
NR2C2	8	117	23	67	195	91
DRD3	3	278	31	27	195	171
MOGS	67	76	60	112	194	104
TTC39A	59	163	169	214	194	65
C1orf61	35	96	42	79	194	46
RP11-307O10.1	7	177	13	29	194	78
TRAPPC6A	180	160	96	392	193	101
USP42	102	89	122	84	193	41
SERINC3	75	53	186	179	193	10
PLEKHJ1	75	129	107	264	193	63
IDH3G	55	58	115	74	193	48
GCC2	49	85	91	66	193	11
NUBP2	47	116	128	271	193	74
RAD51AP1	44	108	128	68	193	22
TBC1D7	28	400	45	94	193	215
HLA-A	16	75	34	34	193	19
ARAP1	16	142	18	48	193	87
RP11-394A14.4	14	273	77	150	193	41
CLC	1	122	11	32	193	78
RPL15	809	140	210	221	192	186
RPLP2	746	109	59	133	192	119
SELM	83	73	79	77	192	56
DCUN1D4	65	42	156	200	192	16
NDFIP2	62	42	84	103	192	42
UQCRFS1	60	45	82	113	192	23
RTN3	59	66	103	35	192	35
MUM1	33	122	72	115	192	71
AOC2	28	183	8	133	192	65
MORC2	17	99	17	50	192	89
RAB3GAP1	16	153	43	94	192	89
MAPKBP1	11	82	29	37	192	24
UQCRC1	53	253	111	134	191	59
ALKBH5	51	78	21	63	191	50
FANCD2OS	35	53	70	65	191	89
USP2-AS1	20	140	38	56	191	143
DHRS13	12	114	33	130	191	76
RPL41	1023	210	107	116	190	208
POMZP3	179	245	186	60	190	32
PRKD3	97	105	116	173	190	32
SCAND1	66	89	50	113	190	68
INTS6-AS1	41	31	63	69	190	14
CDADC1	24	117	59	87	190	63
YY1AP1	23	46	40	67	190	26
PSD	19	141	10	89	190	134
CDK5RAP2	15	78	38	26	190	15
RP11-426L16.9	14	37	32	92	190	51
RPS19	720	175	80	214	189	269
MTFR1	92	52	135	162	189	13
KMT2E	62	95	141	70	189	15
ANKRD28	50	171	91	132	189	87
PHC2	49	174	46	80	189	97
DACT3	32	61	46	81	189	77
ZNF444	27	135	75	126	189	158
AQR	12	96	18	35	189	20
RP11-311F12.2	12	406	7	44	189	127
RP11-343K8.3	9	287	14	34	189	136
ALS2	8	73	41	82	189	17
S100A10	135	90	41	62	188	83
BAD	90	179	157	210	188	118
CTDSP2	74	122	140	136	188	44
SLC38A6	61	130	97	133	188	93
PPA2	49	36	79	96	188	17
BRPF3	27	43	17	63	188	55
PRSS56	14	73	9	168	188	39
CAPN3	13	167	30	70	188	106
ELAC1	12	87	46	65	188	39
AC105339.1	11	22	15	67	188	57
PRICKLE1	5	156	17	95	188	50
C3orf49	0	134	15	50	188	44
ST8SIA2	0	89	12	13	188	2
NDUFA3	175	43	69	109	187	60
TMED5	172	63	244	183	187	39
TRAPPC2L	69	74	117	119	187	57
USP22	56	270	29	234	187	241
VPS51	39	271	75	162	187	143
RP11-364B14.1	29	76	52	21	187	23
PRKCSH	28	81	68	67	187	37
COL9A1	19	166	28	56	187	82
TBC1D3B	12	27	8	22	187	21
FNDC5	11	100	14	30	187	47
RP11-539G18.3	11	309	34	91	187	228
CYP2R1	8	73	8	108	187	25
ISCU	108	77	128	164	186	36
CDKL3	90	92	184	159	186	21
LAMP1	62	196	126	263	186	58
NTMT1	41	122	74	161	186	61
ATXN7	37	104	90	92	186	35
C7orf55	33	114	25	70	186	153
RP11-114H24.3	12	141	26	58	186	44
MAP4K4	11	37	34	27	186	30
AC125421.1	7	96	7	10	186	32
MORF4L1	166	83	98	124	185	54
IQGAP2	49	119	35	47	185	60
PITPNM1	49	120	144	152	185	54
TUBA4A	38	112	35	52	185	65
NDUFB2-AS1	20	108	5	61	185	43
TRABD2A	9	85	38	51	185	52
BCL2L11	9	47	8	21	185	22
COL3A1	8	51	16	27	185	28
GPRC5B	8	101	34	74	185	43
LPP	83	94	44	49	184	34
LINC01255	43	166	59	84	184	175
KNSTRN	39	53	95	136	184	24
HBB	19	116	66	67	184	65
TOMM34	15	116	19	22	184	47
TSPAN15	13	80	3	23	184	133
SLC43A1	10	58	5	52	184	32
PDSS2	7	130	33	120	184	41
RP11-15I11.3	6	102	25	32	184	47
FAAH	144	143	98	88	183	43
RSPH10B	73	74	122	66	183	21
GRK6	70	140	150	193	183	61
HMMR	48	60	105	70	183	18
CACNA1C-AS4	33	112	62	33	183	52
DCP2	25	86	80	99	183	24
RP11-166B2.1	15	135	44	48	183	33
CECR6	14	35	13	92	183	58
RP11-400L8.2	111	68	158	196	182	49
CREM	74	113	96	153	182	45
DDX49	65	157	154	160	182	102
FAM166A	64	136	101	229	182	124
TDRD15	55	77	126	53	182	15
RBL2	44	181	26	62	182	75
CYLC1	42	75	27	22	182	9
C2CD5	20	140	35	67	182	93
PRDM4	19	104	24	50	182	56
MCF2L2	13	140	42	50	182	28
HERC1	13	58	26	16	182	14
ADCK4	13	196	12	107	182	140
NUP160	11	88	19	24	182	51
LINC01374	9	142	26	52	182	108
DNAJA3	9	50	11	29	182	112
ACSM3	8	175	17	116	182	145
RPL19	686	170	115	142	181	184
GRB10	68	154	51	124	181	94
ITGB3BP	53	70	91	122	181	18
CUL4B	40	53	114	85	181	7
CLIP1	31	107	74	37	181	27
TUBG1	25	83	23	85	181	87
LMNB2	14	25	22	85	181	31
CRY2	3	46	3	14	181	50
WDTC1	85	167	186	141	180	78
RCC1	70	179	91	107	180	46
TTC39C	31	93	21	72	180	49
AC109829.1	23	102	11	5	180	10
CFAP20	21	87	35	62	180	60
AC097467.2	17	120	44	63	180	40
CDC5L	17	72	19	49	180	39
FAM193A	15	81	75	50	180	48
RP11-1136G4.1	12	119	53	48	180	184
RP11-166A12.1	9	206	29	43	180	47
TMF1	234	77	205	208	179	18
TSGA10	123	93	95	155	179	16
FAM120B	82	91	75	57	179	88
INPP1	74	79	60	98	179	48
GSPT2	74	42	190	114	179	23
EFCAB1	64	53	57	38	179	26
ADAM21	59	145	117	70	179	5
MED26	58	118	201	135	179	82
C2orf88	40	222	54	89	179	180
CCDC28A	21	109	15	22	179	77
PHF21B	20	87	34	29	179	60
DNAJC7	18	141	34	55	179	48
CCIN	13	29	3	24	179	5
TTC23L	8	120	10	33	179	43
FDXACB1	8	144	15	121	179	158
WDR1	134	141	89	126	178	46
PYURF	89	117	193	217	178	57
ATG2B	67	81	87	113	178	38
SURF1	47	131	81	103	178	79
MOV10L1	39	59	53	42	178	67
SH3BP2	26	84	37	61	178	49
NUFIP2	18	118	26	39	178	25
FOXJ1	13	111	16	117	178	69
TRBV7-1	7	151	22	52	178	132
[truncated: 31,696 more rows]
