# Supplementary material for: Single-cell sperm transcriptomes and variants from fathers of children with and without autism spectrum disorder
Source: NPJ Genom Med. 2020 Feb 21;5:14. doi: 10.1038/s41525-020-0117-4 (PMC7035312; doi:10.1038/s41525-020-0117-4)
Supplement: Supplementary file 5 — Supplementary Data 4 [file 41525_2020_117_MOESM5_ESM.xlsx]

## Sheet: DEG_List_ASDvsCtrls
GeneName	p_val	avg_logFC	pct.1	pct.2	p_val_adj	Marker Type
BACE1-AS	3.15947e-255	2.69964	0.053	0	2.11811e-251	Higher in Autistic Samples
UNC119B	3.66704e-215	2.16064	0.053	0.003	2.45839e-211	Higher in Autistic Samples
RP11-338I21.1	3.02861e-204	2.01828	0.055	0.004	2.03038e-200	Higher in Autistic Samples
MEIS1	1.29973e-120	1.95001	0.028	0.001	8.71336e-117	Higher in Autistic Samples
WDR55	9.09143e-117	1.81806	0.031	0.002	6.09489e-113	Higher in Autistic Samples
IL6R	3.7478e-114	1.81394	0.029	0.002	2.51252e-110	Higher in Autistic Samples
RP11-62H20.1	1.39412e-114	1.73994	0.03	0.002	9.3462e-111	Higher in Autistic Samples
RP11-356J5.12	6.09064e-166	1.72577	0.05	0.006	4.08316e-162	Higher in Autistic Samples
RP1-251M9.2	1.14878e-111	1.71475	0.028	0.002	7.70141e-108	Higher in Autistic Samples
DNAJB4	5.67435e-140	1.69517	0.039	0.004	3.80408e-136	Higher in Autistic Samples
MALSU1	1.14969e-93	1.63612	0.027	0.003	7.7075e-90	Higher in Autistic Samples
EFCAB14	1.93061e-125	1.62728	0.037	0.004	1.29428e-121	Higher in Autistic Samples
C3	1.49082e-127	1.59881	0.038	0.004	9.99448e-124	Higher in Autistic Samples
RAB35	2.16611e-140	1.59782	0.043	0.005	1.45216e-136	Higher in Autistic Samples
DNAJB7	9.5733e-88	1.58378	0.026	0.003	6.41794e-84	Higher in Autistic Samples
DYNLL2	4.03754e-132	1.57333	0.042	0.005	2.70677e-128	Higher in Autistic Samples
TIGAR	5.56634e-219	1.57266	0.08	0.014	3.73168e-215	Higher in Autistic Samples
SSUH2	2.75084e-107	1.55372	0.03	0.003	1.84417e-103	Higher in Autistic Samples
TPCN1	2.46639e-155	1.52995	0.051	0.007	1.65347e-151	Higher in Autistic Samples
AL157902.3	1.65573e-98	1.51782	0.031	0.004	1.11e-94	Higher in Autistic Samples
STK32C	1.38472e-101	1.49442	0.032	0.004	9.28316e-98	Higher in Autistic Samples
MED30	4.78285e-58	1.48023	0.012	0	3.20643e-54	Higher in Autistic Samples
CTD-2083E4.6	2.74773e-82	1.48016	0.024	0.003	1.84208e-78	Higher in Autistic Samples
LHX2	1.99935e-78	1.47496	0.021	0.002	1.34037e-74	Higher in Autistic Samples
RP11-567M16.6	3.05576e-157	1.44873	0.06	0.011	2.04858e-153	Higher in Autistic Samples
PHKB	1.80983e-75	1.43122	0.024	0.003	1.21331e-71	Higher in Autistic Samples
CAHM	1.35243e-158	1.41546	0.061	0.011	9.06672e-155	Higher in Autistic Samples
RP11-17A4.2	4.87469e-122	1.39419	0.046	0.009	3.26799e-118	Higher in Autistic Samples
SIPA1L1	3.82542e-74	1.36925	0.024	0.003	2.56456e-70	Higher in Autistic Samples
TMEM260	4.96047e-95	1.34016	0.036	0.007	3.3255e-91	Higher in Autistic Samples
CDC42BPA	9.41504e-71	1.31191	0.024	0.004	6.31184e-67	Higher in Autistic Samples
EVX1-AS	3.38508e-213	1.28547	0.095	0.022	2.26936e-209	Higher in Autistic Samples
RP11-242D8.1	1.41415e-71	1.25986	0.024	0.004	9.48049e-68	Higher in Autistic Samples
CDIPT	9.36991e-156	1.23304	0.072	0.017	6.28159e-152	Higher in Autistic Samples
RP11-991C1.2	2.01258e-131	1.22885	0.058	0.013	1.34923e-127	Higher in Autistic Samples
AP006216.5	2.9897e-73	1.22516	0.028	0.005	2.00429e-69	Higher in Autistic Samples
RP11-696N14.1	1.05739e-67	1.22373	0.025	0.004	7.08877e-64	Higher in Autistic Samples
TRABD	1.33713e-96	1.21573	0.038	0.007	8.96415e-93	Higher in Autistic Samples
AC074391.1	1.29167e-76	1.21496	0.028	0.005	8.65935e-73	Higher in Autistic Samples
CLCN3	1.60905e-230	1.19988	0.119	0.034	1.07871e-226	Higher in Autistic Samples
RP11-644K8.1	9.76462e-96	1.19071	0.04	0.008	6.5462e-92	Higher in Autistic Samples
GABARAPL1	1.75519e-225	1.19058	0.115	0.032	1.17668e-221	Higher in Autistic Samples
ATF3	1.56368e-196	1.18213	0.093	0.023	1.04829e-192	Higher in Autistic Samples
RFPL3S	2.03098e-61	1.16727	0.024	0.004	1.36157e-57	Higher in Autistic Samples
CTD-2196E14.5	8.31461e-136	1.14973	0.062	0.015	5.57411e-132	Higher in Autistic Samples
RP11-496I9.1	3.1136e-70	1.14909	0.031	0.007	2.08736e-66	Higher in Autistic Samples
RP11-347D21.1	7.53202e-59	1.14476	0.022	0.004	5.04946e-55	Higher in Autistic Samples
TRMT5	6.30452e-61	1.14312	0.025	0.005	4.22655e-57	Higher in Autistic Samples
RP11-712B9.2	1.16839e-55	1.14169	0.02	0.003	7.83287e-52	Higher in Autistic Samples
CSTL1	3.4799e-220	1.1399	0.115	0.033	2.33293e-216	Higher in Autistic Samples
XXbac-BPG249D20.9	1.00811e-43	1.13053	0.011	0.001	6.75835e-40	Higher in Autistic Samples
RP11-669C19.1	2.91221e-64	1.12246	0.028	0.006	1.95234e-60	Higher in Autistic Samples
NRDE2	1.3956e-59	1.1211	0.024	0.005	9.3561e-56	Higher in Autistic Samples
MAPT-AS1	9.55532e-49	1.11556	0.019	0.004	6.40589e-45	Higher in Autistic Samples
EFCAB12	1.5042e-176	1.11407	0.093	0.026	1.00842e-172	Higher in Autistic Samples
VGLL3	1.12209e-173	1.10527	0.097	0.029	7.52249e-170	Higher in Autistic Samples
DCC	6.9739e-78	1.10476	0.034	0.008	4.67531e-74	Higher in Autistic Samples
HSPB6	1.24818e-274	1.10013	0.148	0.043	8.36782e-271	Higher in Autistic Samples
S100A7A	1.20605e-56	1.0929	0.023	0.005	8.08534e-53	Higher in Autistic Samples
CTD-2135D7.2	2.19251e-98	1.09057	0.051	0.014	1.46986e-94	Higher in Autistic Samples
KRT15	1.95759e-63	1.08306	0.032	0.008	1.31237e-59	Higher in Autistic Samples
RP11-403A21.3	7.61746e-49	1.07059	0.02	0.004	5.10674e-45	Higher in Autistic Samples
RP11-396C23.4	2.26853e-45	1.06539	0.018	0.004	1.52082e-41	Higher in Autistic Samples
C10orf90	1.32442e-45	1.0653	0.015	0.002	8.87893e-42	Higher in Autistic Samples
GMFG	1.72643e-43	1.06009	0.017	0.003	1.1574e-39	Higher in Autistic Samples
KDM2B	5.66902e-108	1.05574	0.058	0.017	3.80051e-104	Higher in Autistic Samples
TMSB4X	1.94226e-173	1.04997	0.1	0.031	1.30209e-169	Higher in Autistic Samples
RP11-381K20.4	6.06147e-44	1.04866	0.016	0.003	4.06361e-40	Higher in Autistic Samples
OR2H1	1.13754e-78	1.03963	0.039	0.01	7.62605e-75	Higher in Autistic Samples
ZNF445	3.23964e-47	1.0381	0.024	0.006	2.17186e-43	Higher in Autistic Samples
TEPP	7.57482e-43	1.03184	0.016	0.003	5.07816e-39	Higher in Autistic Samples
CTC-543D15.8	2.48919e-77	1.03146	0.038	0.01	1.66876e-73	Higher in Autistic Samples
CCDC155	5.62225e-45	1.02388	0.018	0.003	3.76916e-41	Higher in Autistic Samples
MAPK3	6.47831e-70	1.02366	0.04	0.012	4.34306e-66	Higher in Autistic Samples
RP5-1030M6.3	3.75882e-37	1.01631	0.013	0.002	2.51991e-33	Higher in Autistic Samples
SORCS3-AS1	2.91222e-158	1.01616	0.103	0.036	1.95235e-154	Higher in Autistic Samples
RP11-489E7.4	4.28931e-67	1.01324	0.033	0.009	2.87555e-63	Higher in Autistic Samples
AC007163.3	8.96167e-64	1.00883	0.03	0.007	6.0079e-60	Higher in Autistic Samples
XXyac-YX155B6.5	1.56562e-56	1.00806	0.027	0.007	1.04959e-52	Higher in Autistic Samples
TP53TG5	3.15232e-39	1.0014	0.013	0.002	2.11332e-35	Higher in Autistic Samples
C9orf3	2.21082e-49	0.990883	0.02	0.004	1.48213e-45	Higher in Autistic Samples
APOL6	4.36744e-48	0.989452	0.02	0.004	2.92793e-44	Higher in Autistic Samples
ARL4C	9.68346e-61	0.988948	0.031	0.008	6.49179e-57	Higher in Autistic Samples
AC093627.10	1.04384e-49	0.988272	0.023	0.005	6.99791e-46	Higher in Autistic Samples
SERPINB6	5.59486e-50	0.987121	0.021	0.005	3.7508e-46	Higher in Autistic Samples
PIBF1	2.86204e-41	0.986579	0.018	0.004	1.91871e-37	Higher in Autistic Samples
CDK19	7.25268e-46	0.986421	0.024	0.006	4.8622e-42	Higher in Autistic Samples
RBBP6	2.95937e-45	0.980269	0.025	0.008	1.98396e-41	Higher in Autistic Samples
RP11-140K17.3	7.75454e-135	0.977519	0.081	0.026	5.19864e-131	Higher in Autistic Samples
EAF1	3.86675e-81	0.974815	0.044	0.013	2.59227e-77	Higher in Autistic Samples
GLRX2	1.27782e-244	0.97393	0.172	0.064	8.56648e-241	Higher in Autistic Samples
RP11-557J10.5	1.59336e-48	0.963718	0.025	0.007	1.06819e-44	Higher in Autistic Samples
DAG1	0	0.958757	0.212	0.077	0	Higher in Autistic Samples
RP11-96K19.5	1.98119e-68	0.955774	0.041	0.013	1.32819e-64	Higher in Autistic Samples
WDR20	4.28135e-126	0.955183	0.088	0.031	2.87022e-122	Higher in Autistic Samples
AC093818.1	1.99648e-46	0.946828	0.024	0.007	1.33844e-42	Higher in Autistic Samples
NECAP2	2.15981e-58	0.944634	0.032	0.009	1.44794e-54	Higher in Autistic Samples
RP11-375N15.2	2.48583e-43	0.936882	0.019	0.005	1.6665e-39	Higher in Autistic Samples
DHDDS	2.40273e-94	0.934758	0.06	0.02	1.61079e-90	Higher in Autistic Samples
LRRC52	4.37555e-118	0.932562	0.076	0.025	2.93337e-114	Higher in Autistic Samples
WTIP	3.02047e-44	0.932271	0.021	0.005	2.02492e-40	Higher in Autistic Samples
TNKS	5.32009e-36	0.931286	0.016	0.004	3.56659e-32	Higher in Autistic Samples
CFAP157	4.59026e-68	0.930259	0.039	0.012	3.07731e-64	Higher in Autistic Samples
COX8C	1.84887e-71	0.928958	0.046	0.015	1.23948e-67	Higher in Autistic Samples
XPNPEP3	4.16769e-43	0.928044	0.021	0.006	2.79402e-39	Higher in Autistic Samples
NOLC1	7.89548e-30	0.920855	0.011	0.002	5.29313e-26	Higher in Autistic Samples
RARA-AS1	1.1015e-37	0.917713	0.016	0.003	7.38447e-34	Higher in Autistic Samples
RP4-625H18.2	1.66963e-46	0.912873	0.025	0.007	1.11932e-42	Higher in Autistic Samples
FANK1	2.16457e-43	0.908252	0.025	0.007	1.45113e-39	Higher in Autistic Samples
PPP2R1B	4.50703e-32	0.906294	0.013	0.003	3.02152e-28	Higher in Autistic Samples
RP11-168K9.1	1.70636e-71	0.903173	0.043	0.013	1.14395e-67	Higher in Autistic Samples
CTD-2363C16.1	7.13099e-36	0.897974	0.014	0.003	4.78062e-32	Higher in Autistic Samples
KLHL12	2.54973e-40	0.896768	0.016	0.003	1.70934e-36	Higher in Autistic Samples
CEP152	4.04197e-42	0.895888	0.021	0.006	2.70974e-38	Higher in Autistic Samples
MIR762HG	4.93694e-226	0.894644	0.171	0.066	3.30972e-222	Higher in Autistic Samples
RP11-295M18.6	6.20219e-43	0.891398	0.023	0.007	4.15795e-39	Higher in Autistic Samples
AC084219.4	2.50629e-45	0.891305	0.025	0.008	1.68021e-41	Higher in Autistic Samples
HDAC4	2.19838e-57	0.88759	0.037	0.012	1.47379e-53	Higher in Autistic Samples
DPP3	7.10333e-36	0.875383	0.018	0.005	4.76207e-32	Higher in Autistic Samples
OVOS2	4.00922e-31	0.866162	0.017	0.005	2.68778e-27	Higher in Autistic Samples
MAMDC2-AS1	1.05654e-35	0.866067	0.02	0.006	7.08301e-32	Higher in Autistic Samples
FAM186A	8.75892e-29	0.866028	0.015	0.004	5.87198e-25	Higher in Autistic Samples
ACSS1	4.47535e-63	0.864268	0.039	0.013	3.00027e-59	Higher in Autistic Samples
CDIP1	8.75896e-30	0.864076	0.018	0.006	5.872e-26	Higher in Autistic Samples
INPP5B	2.10197e-34	0.862543	0.014	0.003	1.40916e-30	Higher in Autistic Samples
PPP1R12B	8.14778e-45	0.857302	0.026	0.008	5.46227e-41	Higher in Autistic Samples
RP11-527L4.6	5.87509e-32	0.856949	0.013	0.003	3.93866e-28	Higher in Autistic Samples
ATP6V1A	2.99274e-50	0.855389	0.035	0.013	2.00634e-46	Higher in Autistic Samples
EFCAB11	3.60498e-28	0.852819	0.013	0.003	2.41678e-24	Higher in Autistic Samples
VN1R2	1.28282e-29	0.852378	0.016	0.005	8.60002e-26	Higher in Autistic Samples
FAM179A	6.81573e-42	0.851965	0.021	0.005	4.56927e-38	Higher in Autistic Samples
PELP1	4.76933e-28	0.848646	0.014	0.004	3.19736e-24	Higher in Autistic Samples
STOML2	1.68317e-30	0.845106	0.017	0.005	1.12839e-26	Higher in Autistic Samples
PCOLCE-AS1	3.72291e-61	0.843571	0.044	0.016	2.49584e-57	Higher in Autistic Samples
AC004490.1	3.9971e-61	0.840447	0.045	0.016	2.67966e-57	Higher in Autistic Samples
EVX2	1.63245e-38	0.839365	0.02	0.006	1.0944e-34	Higher in Autistic Samples
RP11-258F1.1	3.28197e-31	0.835457	0.015	0.004	2.20023e-27	Higher in Autistic Samples
CDKN1C	3.69754e-25	0.834553	0.011	0.003	2.47883e-21	Higher in Autistic Samples
RP5-971N18.3	4.32542e-37	0.830689	0.022	0.007	2.89976e-33	Higher in Autistic Samples
LAPTM4A	3.07102e-61	0.830515	0.045	0.016	2.05881e-57	Higher in Autistic Samples
RP11-369E15.3	5.69099e-36	0.82762	0.025	0.009	3.81524e-32	Higher in Autistic Samples
EIF5A2	7.64037e-23	0.827124	0.012	0.003	5.12211e-19	Higher in Autistic Samples
PTPRD	2.29292e-39	0.826869	0.025	0.008	1.53718e-35	Higher in Autistic Samples
RNF139-AS1	6.21038e-34	0.822104	0.018	0.005	4.16344e-30	Higher in Autistic Samples
FAM71F1	9.04643e-30	0.822075	0.017	0.005	6.06473e-26	Higher in Autistic Samples
CLK3	2.65208e-31	0.816553	0.019	0.006	1.77795e-27	Higher in Autistic Samples
UGT1A6	3.74805e-35	0.813357	0.02	0.006	2.51269e-31	Higher in Autistic Samples
RP11-315I20.1	9.51892e-74	0.81224	0.057	0.022	6.38149e-70	Higher in Autistic Samples
C21orf91	6.61336e-33	0.808135	0.023	0.008	4.4336e-29	Higher in Autistic Samples
DES	1.06985e-32	0.805161	0.02	0.006	7.17225e-29	Higher in Autistic Samples
IBA57-AS1	3.57388e-25	0.8017	0.011	0.003	2.39593e-21	Higher in Autistic Samples
HNRNPR	1.65023e-32	0.800671	0.018	0.005	1.10631e-28	Higher in Autistic Samples
CCDC168	5.34662e-21	0.794635	0.013	0.005	3.58438e-17	Higher in Autistic Samples
AC013436.6	2.94345e-38	0.788632	0.023	0.007	1.97329e-34	Higher in Autistic Samples
ZNF32-AS3	4.80873e-35	0.787119	0.023	0.008	3.22377e-31	Higher in Autistic Samples
LINC01095	8.6003e-25	0.785403	0.016	0.006	5.76564e-21	Higher in Autistic Samples
MAPKAPK5-AS1	8.27415e-29	0.783705	0.016	0.005	5.54699e-25	Higher in Autistic Samples
RP11-2F20.1	2.06399e-25	0.780366	0.013	0.003	1.3837e-21	Higher in Autistic Samples
DGCR8	1.36897e-42	0.766731	0.03	0.011	9.17759e-39	Higher in Autistic Samples
AC007563.1	3.71272e-40	0.76444	0.029	0.01	2.48901e-36	Higher in Autistic Samples
UBE4A	2.46446e-26	0.761891	0.018	0.006	1.65217e-22	Higher in Autistic Samples
AC004510.3	5.08034e-42	0.756198	0.035	0.014	3.40586e-38	Higher in Autistic Samples
SYNCRIP	3.36027e-22	0.75227	0.011	0.003	2.25273e-18	Higher in Autistic Samples
HSPH1	6.17422e-31	0.750491	0.022	0.008	4.1392e-27	Higher in Autistic Samples
CTD-2206N4.2	1.84739e-30	0.750273	0.016	0.005	1.23849e-26	Higher in Autistic Samples
LINC00919	2.89245e-22	0.746887	0.014	0.005	1.9391e-18	Higher in Autistic Samples
TADA2A	3.27274e-90	0.74341	0.078	0.032	2.19405e-86	Higher in Autistic Samples
RP11-17M16.2	1.53815e-37	0.74294	0.027	0.01	1.03118e-33	Higher in Autistic Samples
ADGRG1	4.42991e-21	0.74177	0.013	0.004	2.96981e-17	Higher in Autistic Samples
KRTCAP3	4.06821e-45	0.741593	0.039	0.016	2.72733e-41	Higher in Autistic Samples
JARID2-AS1	1.80841e-21	0.739415	0.011	0.003	1.21236e-17	Higher in Autistic Samples
CREB3L2	6.47822e-23	0.73818	0.012	0.003	4.343e-19	Higher in Autistic Samples
AC092168.3	2.02325e-27	0.737816	0.015	0.005	1.35639e-23	Higher in Autistic Samples
RP11-493E12.1	1.03833e-33	0.737183	0.021	0.007	6.96099e-30	Higher in Autistic Samples
SETD9	5.67416e-34	0.732351	0.031	0.013	3.80396e-30	Higher in Autistic Samples
MRC2	1.4606e-22	0.729698	0.014	0.005	9.79187e-19	Higher in Autistic Samples
AC008937.3	9.00893e-30	0.728742	0.022	0.008	6.03958e-26	Higher in Autistic Samples
RP11-159D12.10	2.90373e-26	0.726992	0.015	0.004	1.94666e-22	Higher in Autistic Samples
CCSER1	2.2016e-34	0.725197	0.026	0.01	1.47595e-30	Higher in Autistic Samples
RP11-1018N14.1	2.42113e-24	0.721467	0.012	0.003	1.62313e-20	Higher in Autistic Samples
FILIP1L	1.89483e-26	0.718233	0.017	0.006	1.27029e-22	Higher in Autistic Samples
KIAA1217	1.0901e-26	0.716566	0.015	0.005	7.30804e-23	Higher in Autistic Samples
RNFT2	2.6521e-22	0.716482	0.012	0.004	1.77797e-18	Higher in Autistic Samples
NDUFA11	1.134e-25	0.714591	0.015	0.005	7.60235e-22	Higher in Autistic Samples
MEST	8.32289e-68	0.713543	0.063	0.027	5.57967e-64	Higher in Autistic Samples
AC015971.2	3.36443e-29	0.712117	0.02	0.007	2.25552e-25	Higher in Autistic Samples
CDH23	1.77528e-25	0.707984	0.011	0.002	1.19014e-21	Higher in Autistic Samples
RP11-98D18.16	8.58841e-50	0.707524	0.047	0.02	5.75767e-46	Higher in Autistic Samples
HNRNPH1	1.13094e-19	0.702455	0.013	0.005	7.58179e-16	Higher in Autistic Samples
CTB-55O6.13	3.98792e-28	0.698779	0.022	0.008	2.6735e-24	Higher in Autistic Samples
P4HTM	5.71834e-18	0.697927	0.013	0.005	3.83357e-14	Higher in Autistic Samples
SMIM6	2.04991e-19	0.692373	0.014	0.005	1.37426e-15	Higher in Autistic Samples
TTLL1	3.58312e-26	0.688855	0.015	0.005	2.40213e-22	Higher in Autistic Samples
RP11-480I12.10	3.7846e-59	0.687084	0.053	0.022	2.5372e-55	Higher in Autistic Samples
UQCRB	1.4959e-33	0.686781	0.029	0.012	1.00285e-29	Higher in Autistic Samples
AC097495.2	4.20163e-33	0.686427	0.027	0.011	2.81677e-29	Higher in Autistic Samples
RP11-796E2.4	2.56236e-22	0.686155	0.014	0.004	1.7178e-18	Higher in Autistic Samples
LYSMD2	3.11138e-25	0.684793	0.017	0.006	2.08587e-21	Higher in Autistic Samples
MGAT4C	4.88248e-17	0.680923	0.011	0.004	3.27322e-13	Higher in Autistic Samples
RP11-862G15.1	5.7836e-23	0.679307	0.015	0.005	3.87732e-19	Higher in Autistic Samples
PFN3	4.10719e-24	0.678829	0.016	0.006	2.75346e-20	Higher in Autistic Samples
TMCO2	2.86928e-71	0.678726	0.088	0.044	1.92356e-67	Higher in Autistic Samples
FAM212B	3.64037e-28	0.678517	0.019	0.007	2.44051e-24	Higher in Autistic Samples
ZFP36L1	2.0508e-74	0.676108	0.081	0.037	1.37485e-70	Higher in Autistic Samples
RBM15B	3.90306e-22	0.675644	0.014	0.005	2.61661e-18	Higher in Autistic Samples
RNF103	5.93229e-21	0.674708	0.013	0.004	3.97701e-17	Higher in Autistic Samples
RP11-396F22.1	6.60898e-20	0.670569	0.015	0.006	4.43066e-16	Higher in Autistic Samples
C10orf82	6.87101e-18	0.668441	0.011	0.003	4.60632e-14	Higher in Autistic Samples
SYS1	9.30298e-22	0.664816	0.013	0.004	6.23672e-18	Higher in Autistic Samples
RP11-404L6.2	2.43423e-16	0.664232	0.011	0.004	1.63191e-12	Higher in Autistic Samples
DDX5	3.05517e-33	0.66324	0.027	0.011	2.04818e-29	Higher in Autistic Samples
LINC00906	5.20275e-17	0.660911	0.015	0.006	3.48792e-13	Higher in Autistic Samples
PSMD3	4.94536e-23	0.660131	0.016	0.006	3.31537e-19	Higher in Autistic Samples
PPP1R3E	6.86819e-31	0.659681	0.024	0.009	4.60443e-27	Higher in Autistic Samples
PTK7	2.74567e-37	0.65398	0.04	0.018	1.84069e-33	Higher in Autistic Samples
LINC01487	1.51813e-21	0.646644	0.012	0.004	1.01775e-17	Higher in Autistic Samples
MAP3K14-AS1	4.24623e-25	0.646068	0.021	0.009	2.84667e-21	Higher in Autistic Samples
MRPL9	2.0538e-19	0.645817	0.016	0.006	1.37687e-15	Higher in Autistic Samples
ATP1B3	1.83496e-173	0.64339	0.221	0.114	1.23016e-169	Higher in Autistic Samples
ZFYVE28	3.25535e-20	0.639079	0.012	0.004	2.18239e-16	Higher in Autistic Samples
KRTDAP	2.02642e-20	0.639016	0.018	0.008	1.35851e-16	Higher in Autistic Samples
OSBP2	8.17077e-35	0.63855	0.036	0.016	5.47769e-31	Higher in Autistic Samples
NUMBL	1.92644e-18	0.637931	0.014	0.005	1.29149e-14	Higher in Autistic Samples
FKBP7	6.76011e-20	0.635579	0.012	0.004	4.53198e-16	Higher in Autistic Samples
LMX1A	2.74701e-21	0.634648	0.014	0.005	1.8416e-17	Higher in Autistic Samples
TXNDC2	1.64237e-15	0.634061	0.013	0.006	1.10104e-11	Higher in Autistic Samples
ZCCHC8	3.4842e-18	0.633986	0.013	0.005	2.33581e-14	Higher in Autistic Samples
RP11-666A8.9	1.19833e-16	0.633914	0.013	0.005	8.03358e-13	Higher in Autistic Samples
RP5-1051H14.2	1.37849e-29	0.632731	0.028	0.012	9.24137e-26	Higher in Autistic Samples
NRBP1	7.82008e-23	0.628699	0.022	0.01	5.24258e-19	Higher in Autistic Samples
FAM170B-AS1	1.3649e-41	0.628143	0.046	0.021	9.15027e-38	Higher in Autistic Samples
RP11-439E19.9	1.5408e-21	0.626902	0.017	0.007	1.03295e-17	Higher in Autistic Samples
RPL37	1.21765e-31	0.623827	0.029	0.012	8.16315e-28	Higher in Autistic Samples
MGST3	1.90126e-18	0.62357	0.012	0.004	1.2746e-14	Higher in Autistic Samples
CTD-2020K17.4	8.85103e-30	0.620058	0.03	0.014	5.93373e-26	Higher in Autistic Samples
SCRT1	3.37681e-25	0.615729	0.017	0.006	2.26381e-21	Higher in Autistic Samples
RP11-173A6.3	3.00929e-24	0.615203	0.015	0.005	2.01743e-20	Higher in Autistic Samples
FBXO34	3.11261e-21	0.614308	0.021	0.009	2.0867e-17	Higher in Autistic Samples
MRFAP1	3.43112e-17	0.609164	0.014	0.006	2.30022e-13	Higher in Autistic Samples
TRIM11	1.83489e-42	0.608918	0.048	0.023	1.23011e-38	Higher in Autistic Samples
PCBP4	4.25183e-17	0.608591	0.013	0.005	2.85043e-13	Higher in Autistic Samples
CRAMP1	1.18688e-67	0.606693	0.081	0.039	7.95684e-64	Higher in Autistic Samples
RANBP2	3.22113e-14	0.60219	0.011	0.004	2.15945e-10	Higher in Autistic Samples
FAM229A	2.62948e-27	0.600739	0.027	0.012	1.7628e-23	Higher in Autistic Samples
EQTN	1.11332e-20	0.59655	0.02	0.009	7.46373e-17	Higher in Autistic Samples
GOLGA6L10	1.29859e-17	0.5957	0.011	0.004	8.70572e-14	Higher in Autistic Samples
SPTY2D1-AS1	1.38038e-92	0.595008	0.156	0.09	9.25408e-89	Higher in Autistic Samples
AC116609.1	5.30527e-20	0.594174	0.011	0.003	3.55666e-16	Higher in Autistic Samples
MTPAP	1.87316e-20	0.592606	0.023	0.011	1.25576e-16	Higher in Autistic Samples
GSTO1	2.42902e-32	0.592234	0.034	0.016	1.62842e-28	Higher in Autistic Samples
TNP1	5.13582e-125	0.591335	0.199	0.112	3.44306e-121	Higher in Autistic Samples
AC007557.1	3.01694e-99	0.591235	0.153	0.084	2.02256e-95	Higher in Autistic Samples
PACS2	4.21054e-20	0.590686	0.019	0.008	2.82274e-16	Higher in Autistic Samples
CTD-3035K23.7	5.2365e-23	0.58701	0.021	0.009	3.51055e-19	Higher in Autistic Samples
RP11-73K9.2	1.00621e-15	0.582527	0.011	0.004	6.74561e-12	Higher in Autistic Samples
FAM153A	9.91837e-20	0.581606	0.017	0.007	6.64927e-16	Higher in Autistic Samples
CCDC80	6.75169e-33	0.573988	0.038	0.018	4.52634e-29	Higher in Autistic Samples
ACAP1	3.35747e-31	0.571249	0.051	0.028	2.25085e-27	Higher in Autistic Samples
ACTL7B	1.30235e-13	0.568003	0.011	0.005	8.73095e-10	Higher in Autistic Samples
CFL1	8.57823e-21	0.567656	0.03	0.016	5.75084e-17	Higher in Autistic Samples
RP11-1O10.1	5.51716e-24	0.566199	0.025	0.012	3.69871e-20	Higher in Autistic Samples
GTSF1L	1.48938e-18	0.563332	0.02	0.009	9.98479e-15	Higher in Autistic Samples
AC007557.4	4.32046e-16	0.562141	0.013	0.006	2.89644e-12	Higher in Autistic Samples
SPIRE1	1.09848e-15	0.55636	0.016	0.007	7.36418e-12	Higher in Autistic Samples
MRPS7	1.24605e-14	0.555618	0.02	0.01	8.35354e-11	Higher in Autistic Samples
EAF1-AS1	3.56831e-17	0.55232	0.015	0.007	2.3922e-13	Higher in Autistic Samples
RP11-545G3.1	3.48286e-26	0.55087	0.039	0.021	2.33491e-22	Higher in Autistic Samples
IQCF3	4.24495e-17	0.549369	0.017	0.008	2.84582e-13	Higher in Autistic Samples
CLIC5	1.03889e-18	0.549366	0.016	0.007	6.96475e-15	Higher in Autistic Samples
SLC37A1	2.10065e-14	0.5446	0.014	0.006	1.40828e-10	Higher in Autistic Samples
RP11-394A14.2	5.96107e-13	0.535924	0.012	0.005	3.9963e-09	Higher in Autistic Samples
MYH7B	8.25953e-13	0.534239	0.016	0.008	5.53719e-09	Higher in Autistic Samples
MARCKS	7.658e-77	0.528856	0.127	0.071	5.13392e-73	Higher in Autistic Samples
FKBP3	7.32769e-11	0.522021	0.018	0.01	4.91248e-07	Higher in Autistic Samples
MINOS1	5.70592e-14	0.517739	0.015	0.007	3.82525e-10	Higher in Autistic Samples
CENPJ	1.56e-09	0.515967	0.011	0.006	1.04582e-05	Higher in Autistic Samples
CFAP44	5.47129e-12	0.510319	0.012	0.006	3.66795e-08	Higher in Autistic Samples
BRD2	1.09213e-09	0.50656	0.013	0.007	7.32166e-06	Higher in Autistic Samples
RP11-684B21.1	4.07414e-12	0.503627	0.012	0.005	2.73131e-08	Higher in Autistic Samples
AGAP1	3.03583e-15	0.502364	0.013	0.005	2.03522e-11	Higher in Autistic Samples
FARP2	4.91662e-17	0.501114	0.02	0.009	3.2961e-13	Higher in Autistic Samples
MIR7515HG	3.27812e-30	0.500778	0.043	0.023	2.19765e-26	Higher in Autistic Samples
RP11-544A12.8	6.50094e-14	0.500223	0.012	0.005	4.35823e-10	Higher in Autistic Samples
KMO	1.4317e-22	0.496209	0.027	0.013	9.59808e-19	Higher in Autistic Samples
FAM209A	1.6288e-10	0.494595	0.012	0.006	1.09195e-06	Higher in Autistic Samples
TMEM160	2.71618e-13	0.493455	0.015	0.007	1.82093e-09	Higher in Autistic Samples
TAF5L	6.49198e-14	0.491833	0.013	0.006	4.35223e-10	Higher in Autistic Samples
PSMA4	2.7765e-18	0.490588	0.016	0.006	1.86137e-14	Higher in Autistic Samples
LINC01198	3.67765e-14	0.487809	0.014	0.006	2.4655e-10	Higher in Autistic Samples
LDLRAD4	1.3957e-17	0.487137	0.02	0.009	9.35676e-14	Higher in Autistic Samples
LINC00442	2.53935e-12	0.482296	0.011	0.005	1.70238e-08	Higher in Autistic Samples
HYAL1	2.06764e-11	0.481838	0.012	0.005	1.38614e-07	Higher in Autistic Samples
ATPAF1	2.51501e-22	0.470422	0.038	0.022	1.68606e-18	Higher in Autistic Samples
C20orf144	1.20379e-15	0.463368	0.024	0.013	8.07022e-12	Higher in Autistic Samples
ARF4-AS1	6.48489e-13	0.457967	0.016	0.008	4.34747e-09	Higher in Autistic Samples
APOPT1	6.62942e-15	0.455781	0.016	0.008	4.44436e-11	Higher in Autistic Samples
DNAAF3	6.28894e-24	0.453674	0.049	0.029	4.2161e-20	Higher in Autistic Samples
EIF5A	4.47584e-10	0.447839	0.013	0.007	3.0006e-06	Higher in Autistic Samples
NFIB	8.42097e-10	0.436722	0.011	0.006	5.64542e-06	Higher in Autistic Samples
HPCA	4.94029e-12	0.426403	0.016	0.008	3.31197e-08	Higher in Autistic Samples
CSPP1	1.82751e-14	0.426321	0.024	0.014	1.22516e-10	Higher in Autistic Samples
IPO5	6.91485e-09	0.423768	0.014	0.008	4.63571e-05	Higher in Autistic Samples
RP11-360D2.1	3.44541e-09	0.421689	0.012	0.006	2.3098e-05	Higher in Autistic Samples
KATNBL1	2.63829e-15	0.421384	0.033	0.021	1.76871e-11	Higher in Autistic Samples
EIF2B4	2.43632e-10	0.420581	0.013	0.007	1.63331e-06	Higher in Autistic Samples
WI2-2373I1.2	7.03366e-13	0.404254	0.029	0.018	4.71537e-09	Higher in Autistic Samples
POLB	1.40976e-09	0.403753	0.013	0.007	9.45101e-06	Higher in Autistic Samples
FAM229B	1.16158e-12	0.396924	0.029	0.018	7.78722e-09	Higher in Autistic Samples
RP11-326K13.4	1.31225e-19	0.392244	0.032	0.017	8.7973e-16	Higher in Autistic Samples
FAM81B	2.18646e-09	0.38661	0.021	0.013	1.4658e-05	Higher in Autistic Samples
PLCE1-AS2	5.54942e-10	0.383274	0.016	0.009	3.72033e-06	Higher in Autistic Samples
BAZ2A	7.68531e-11	0.37671	0.011	0.005	5.15223e-07	Higher in Autistic Samples
GNAI2	1.46272e-12	0.375198	0.023	0.013	9.80607e-09	Higher in Autistic Samples
ZEB1	1.47875e-06	0.366983	0.013	0.008	0.00991351	Higher in Autistic Samples
CTD-2568A17.1	1.84631e-40	0.358835	0.175	0.128	1.23776e-36	Higher in Autistic Samples
FAM83C	1.00812e-06	0.35873	0.013	0.008	0.00675847	Higher in Autistic Samples
NDUFS8	2.16271e-08	0.358336	0.016	0.009	0.000144988	Higher in Autistic Samples
DYNLL1	1.23571e-06	0.352857	0.013	0.008	0.00828422	Higher in Autistic Samples
HMGB4	3.6323e-08	0.335171	0.025	0.017	0.000243509	Higher in Autistic Samples
LMNTD2	5.62047e-06	0.333242	0.013	0.008	0.0376797	Higher in Autistic Samples
C1orf43	8.53921e-08	0.332161	0.013	0.008	0.000572469	Higher in Autistic Samples
LINC00943	2.08766e-07	0.327729	0.018	0.012	0.00139957	Higher in Autistic Samples
RP1-266L20.2	8.28217e-09	0.326967	0.014	0.008	5.55237e-05	Higher in Autistic Samples
SAMD4A	8.25847e-10	0.326474	0.025	0.016	5.53648e-06	Higher in Autistic Samples
SNHG9	1.41273e-07	0.320829	0.017	0.011	0.000947097	Higher in Autistic Samples
TLE4	3.56755e-07	0.318751	0.015	0.01	0.00239168	Higher in Autistic Samples
CITED4	1.58668e-08	0.317941	0.019	0.012	0.000106371	Higher in Autistic Samples
HDAC11	8.95844e-12	0.316154	0.036	0.024	6.00574e-08	Higher in Autistic Samples
RP11-192H23.7	6.54134e-09	0.313614	0.016	0.009	4.38532e-05	Higher in Autistic Samples
TMEM191C	2.78226e-06	0.31283	0.02	0.014	0.0186523	Higher in Autistic Samples
TUBGCP4	1.88048e-11	0.308411	0.027	0.017	1.26067e-07	Higher in Autistic Samples
PGP	9.12566e-12	0.308181	0.032	0.021	6.11784e-08	Higher in Autistic Samples
PRM3	2.43361e-07	0.307245	0.012	0.007	0.00163149	Higher in Autistic Samples
PRM1	5.94594e-194	0.305717	0.665	0.537	3.98616e-190	Higher in Autistic Samples
NDUFB6	7.02722e-08	0.296909	0.012	0.007	0.000471105	Higher in Autistic Samples
RND2	3.95473e-07	0.295877	0.025	0.018	0.00265125	Higher in Autistic Samples
WDR74	6.32599e-08	0.28909	0.021	0.014	0.000424094	Higher in Autistic Samples
RP11-666O2.2	2.36196e-08	0.277987	0.026	0.018	0.000158346	Higher in Autistic Samples
PIN1	1.95996e-07	0.274397	0.021	0.014	0.00131396	Higher in Autistic Samples
ZNRD1	3.10907e-06	0.273991	0.011	0.006	0.0208432	Higher in Autistic Samples
TCEB2	5.52363e-14	0.272955	0.066	0.048	3.70304e-10	Higher in Autistic Samples
TAF10	1.15284e-07	0.265177	0.023	0.016	0.000772862	Higher in Autistic Samples
H3F3B	3.20994e-11	0.262447	0.044	0.031	2.15194e-07	Higher in Autistic Samples
COX7C	2.06591e-06	0.257333	0.012	0.007	0.0138499	Higher in Autistic Samples
TMEM31	6.82103e-06	0.17469	0.064	0.053	0.0457282	Higher in Autistic Samples
PHOSPHO1	8.72657e-08	-0.19082	0.096	0.112	0.000585029	Higher in Normal/Healthy Samples
ETNK2	5.40354e-08	-0.19608	0.054	0.067	0.000362253	Higher in Normal/Healthy Samples
C17orf74	1.83031e-09	-0.212379	0.074	0.091	1.22704e-05	Higher in Normal/Healthy Samples
DGCR6L	2.3259e-13	-0.212464	0.139	0.165	1.55929e-09	Higher in Normal/Healthy Samples
ODF3L2	2.70413e-09	-0.241287	0.066	0.082	1.81285e-05	Higher in Normal/Healthy Samples
CIB1	1.28191e-12	-0.242462	0.075	0.095	8.59395e-09	Higher in Normal/Healthy Samples
C3orf22	1.07517e-06	-0.266139	0.032	0.042	0.00720796	Higher in Normal/Healthy Samples
CLPB	3.04566e-10	-0.275448	0.036	0.049	2.04181e-06	Higher in Normal/Healthy Samples
NDUFA13	2.6287e-12	-0.279518	0.023	0.036	1.76228e-08	Higher in Normal/Healthy Samples
MYL6B	2.92093e-06	-0.281165	0.02	0.027	0.0195819	Higher in Normal/Healthy Samples
AURKAIP1	1.14009e-07	-0.281831	0.035	0.045	0.000764316	Higher in Normal/Healthy Samples
TMBIM6	5.62468e-11	-0.282431	0.034	0.047	3.77078e-07	Higher in Normal/Healthy Samples
GKAP1	7.81579e-09	-0.294901	0.006	0.012	5.2397e-05	Higher in Normal/Healthy Samples
CEP85L	1.51161e-07	-0.302616	0.017	0.025	0.00101338	Higher in Normal/Healthy Samples
DUSP15	2.24468e-10	-0.308519	0.024	0.035	1.50484e-06	Higher in Normal/Healthy Samples
TMEM38B	2.07036e-08	-0.308856	0.014	0.021	0.000138797	Higher in Normal/Healthy Samples
RP11-109E10.1	2.91888e-07	-0.310565	0.009	0.014	0.00195682	Higher in Normal/Healthy Samples
RNF139	3.56652e-09	-0.313425	0.015	0.023	2.391e-05	Higher in Normal/Healthy Samples
ZMIZ2	2.20969e-06	-0.32087	0.016	0.023	0.0148138	Higher in Normal/Healthy Samples
CIB2	8.73979e-07	-0.32357	0.008	0.013	0.00585915	Higher in Normal/Healthy Samples
NUPR2	4.93297e-94	-0.325947	0.349	0.44	3.30706e-90	Higher in Normal/Healthy Samples
GDPD5	1.70748e-06	-0.326046	0.011	0.017	0.0114469	Higher in Normal/Healthy Samples
RCOR3	1.24406e-06	-0.32751	0.006	0.011	0.0083402	Higher in Normal/Healthy Samples
C16orf82	5.80507e-32	-0.327793	0.089	0.127	3.89172e-28	Higher in Normal/Healthy Samples
PPM1G	3.23028e-08	-0.328006	0.018	0.027	0.000216558	Higher in Normal/Healthy Samples
C7orf73	2.32706e-06	-0.329762	0.011	0.017	0.0156006	Higher in Normal/Healthy Samples
ZNF706	7.66409e-15	-0.330659	0.028	0.043	5.13801e-11	Higher in Normal/Healthy Samples
UBXN6	1.50848e-14	-0.330722	0.047	0.065	1.01129e-10	Higher in Normal/Healthy Samples
SNX13	5.22768e-07	-0.331427	0.008	0.013	0.00350463	Higher in Normal/Healthy Samples
DZIP1	1.29736e-07	-0.332355	0.01	0.016	0.00086975	Higher in Normal/Healthy Samples
HBP1	5.40731e-07	-0.336074	0.007	0.012	0.00362506	Higher in Normal/Healthy Samples
DNAJC4	7.4579e-54	-0.342515	0.213	0.275	4.99978e-50	Higher in Normal/Healthy Samples
ZNF571-AS1	6.62478e-07	-0.346212	0.013	0.019	0.00444126	Higher in Normal/Healthy Samples
CPTP	1.53571e-06	-0.346508	0.01	0.015	0.0102954	Higher in Normal/Healthy Samples
C9orf173	2.90069e-07	-0.350299	0.01	0.016	0.00194462	Higher in Normal/Healthy Samples
BAG5	7.55092e-10	-0.352067	0.012	0.02	5.06214e-06	Higher in Normal/Healthy Samples
IZUMO4	1.79583e-07	-0.352183	0.014	0.021	0.00120392	Higher in Normal/Healthy Samples
C6orf120	2.09715e-06	-0.353343	0.007	0.012	0.0140593	Higher in Normal/Healthy Samples
MFAP3L	7.71457e-13	-0.358024	0.022	0.035	5.17185e-09	Higher in Normal/Healthy Samples
ZC3H15	5.60892e-08	-0.358419	0.008	0.013	0.000376022	Higher in Normal/Healthy Samples
LRRD1	1.73016e-15	-0.360726	0.02	0.033	1.1599e-11	Higher in Normal/Healthy Samples
ENO1	1.21101e-07	-0.362403	0.012	0.018	0.000811862	Higher in Normal/Healthy Samples
C9orf16	2.5002e-10	-0.363986	0.027	0.038	1.67614e-06	Higher in Normal/Healthy Samples
NAT6	1.41555e-06	-0.364301	0.013	0.019	0.00948987	Higher in Normal/Healthy Samples
BRK1	5.08022e-07	-0.365524	0.01	0.015	0.00340578	Higher in Normal/Healthy Samples
POLD2	6.08601e-06	-0.36626	0.007	0.011	0.0408006	Higher in Normal/Healthy Samples
UBA52	1.65325e-26	-0.367571	0.082	0.114	1.10834e-22	Higher in Normal/Healthy Samples
SORBS3	1.10351e-10	-0.368057	0.016	0.025	7.39796e-07	Higher in Normal/Healthy Samples
RPL23A	4.93485e-07	-0.375147	0.009	0.014	0.00330833	Higher in Normal/Healthy Samples
AGPAT2	3.81919e-07	-0.37538	0.013	0.02	0.00256039	Higher in Normal/Healthy Samples
SMPD2	5.48812e-06	-0.377769	0.009	0.014	0.0367924	Higher in Normal/Healthy Samples
DMWD	5.09318e-07	-0.379043	0.008	0.013	0.00341447	Higher in Normal/Healthy Samples
ODC1	6.66453e-10	-0.382122	0.012	0.02	4.4679e-06	Higher in Normal/Healthy Samples
PCGF5	1.20155e-09	-0.383583	0.007	0.014	8.05518e-06	Higher in Normal/Healthy Samples
AC007325.4	1.88705e-08	-0.386007	0.007	0.013	0.000126508	Higher in Normal/Healthy Samples
CCDC37-AS1	5.80417e-11	-0.388189	0.021	0.032	3.89111e-07	Higher in Normal/Healthy Samples
PEX10	2.7037e-06	-0.388197	0.006	0.011	0.0181256	Higher in Normal/Healthy Samples
ACTL10	2.51929e-07	-0.388815	0.009	0.015	0.00168893	Higher in Normal/Healthy Samples
PAOX	7.76362e-11	-0.389409	0.018	0.028	5.20473e-07	Higher in Normal/Healthy Samples
ACTL7A	6.54081e-06	-0.389461	0.009	0.013	0.0438496	Higher in Normal/Healthy Samples
KDM5B	4.85595e-09	-0.390473	0.005	0.011	3.25543e-05	Higher in Normal/Healthy Samples
C11orf68	1.06792e-07	-0.392186	0.007	0.012	0.000715933	Higher in Normal/Healthy Samples
USP2	5.46908e-13	-0.393444	0.017	0.028	3.66647e-09	Higher in Normal/Healthy Samples
TMEM120A	4.15695e-09	-0.39513	0.013	0.021	2.78682e-05	Higher in Normal/Healthy Samples
EIF4E	4.64842e-13	-0.395834	0.017	0.028	3.1163e-09	Higher in Normal/Healthy Samples
EPN1	1.97462e-08	-0.396407	0.011	0.017	0.000132378	Higher in Normal/Healthy Samples
TCP1	1.4443e-11	-0.398356	0.012	0.021	9.68257e-08	Higher in Normal/Healthy Samples
UBAC1	3.71568e-09	-0.398536	0.005	0.011	2.49099e-05	Higher in Normal/Healthy Samples
TTC7A	7.48876e-12	-0.400504	0.018	0.029	5.02046e-08	Higher in Normal/Healthy Samples
C10orf62	9.61429e-15	-0.401872	0.03	0.045	6.44542e-11	Higher in Normal/Healthy Samples
RUVBL2	3.35837e-06	-0.404257	0.006	0.011	0.0225145	Higher in Normal/Healthy Samples
MAD2L2	2.50356e-11	-0.405916	0.018	0.028	1.67838e-07	Higher in Normal/Healthy Samples
AP2B1	2.63705e-10	-0.405926	0.006	0.013	1.76788e-06	Higher in Normal/Healthy Samples
MAATS1	1.45309e-08	-0.406978	0.006	0.011	9.7415e-05	Higher in Normal/Healthy Samples
RAD23B	8.63079e-09	-0.407699	0.007	0.013	5.78608e-05	Higher in Normal/Healthy Samples
REEP6	6.29475e-35	-0.411959	0.082	0.12	4.22e-31	Higher in Normal/Healthy Samples
PPP2R2B	1.32906e-08	-0.412014	0.007	0.012	8.91002e-05	Higher in Normal/Healthy Samples
ST13	1.72855e-08	-0.415152	0.005	0.011	0.000115882	Higher in Normal/Healthy Samples
KLHDC3	2.78635e-08	-0.417567	0.006	0.012	0.000186797	Higher in Normal/Healthy Samples
LELP1	2.83391e-64	-0.418918	0.137	0.202	1.89985e-60	Higher in Normal/Healthy Samples
EEF1D	2.25454e-08	-0.42383	0.008	0.013	0.000151144	Higher in Normal/Healthy Samples
PTDSS2	2.72648e-10	-0.424886	0.013	0.021	1.82783e-06	Higher in Normal/Healthy Samples
SLC5A2	5.50307e-10	-0.425409	0.016	0.025	3.68926e-06	Higher in Normal/Healthy Samples
TP53I11	8.85988e-14	-0.425656	0.023	0.036	5.93966e-10	Higher in Normal/Healthy Samples
SLC2A8	5.01375e-10	-0.426869	0.011	0.019	3.36122e-06	Higher in Normal/Healthy Samples
C12orf50	7.46444e-12	-0.426969	0.009	0.017	5.00416e-08	Higher in Normal/Healthy Samples
RPL36	4.20323e-08	-0.429277	0.008	0.013	0.000281785	Higher in Normal/Healthy Samples
STARD10	2.76331e-13	-0.430085	0.022	0.035	1.85252e-09	Higher in Normal/Healthy Samples
TBC1D10B	3.31006e-06	-0.431094	0.006	0.011	0.0221906	Higher in Normal/Healthy Samples
RANGAP1	9.27732e-27	-0.432691	0.051	0.078	6.21952e-23	Higher in Normal/Healthy Samples
CDHR2	6.81858e-07	-0.432719	0.006	0.011	0.00457118	Higher in Normal/Healthy Samples
ACE	2.06657e-16	-0.432739	0.029	0.045	1.38543e-12	Higher in Normal/Healthy Samples
ITPKA	6.08852e-06	-0.43376	0.006	0.011	0.0408174	Higher in Normal/Healthy Samples
DGCR14	1.56036e-09	-0.435822	0.007	0.013	1.04606e-05	Higher in Normal/Healthy Samples
RNF38	6.48229e-17	-0.441082	0.022	0.037	4.34572e-13	Higher in Normal/Healthy Samples
TNFAIP8L1	2.02439e-20	-0.441606	0.035	0.055	1.35715e-16	Higher in Normal/Healthy Samples
UBQLN3	3.28472e-08	-0.445457	0.007	0.013	0.000220207	Higher in Normal/Healthy Samples
DDX20	1.33588e-10	-0.445797	0.008	0.015	8.95577e-07	Higher in Normal/Healthy Samples
CCDC169	2.04982e-13	-0.446394	0.007	0.015	1.3742e-09	Higher in Normal/Healthy Samples
PARP6	1.70856e-08	-0.449586	0.006	0.011	0.000114542	Higher in Normal/Healthy Samples
PODXL2	1.77078e-08	-0.450415	0.008	0.014	0.000118713	Higher in Normal/Healthy Samples
RAB11FIP5	1.7411e-12	-0.450868	0.014	0.024	1.16723e-08	Higher in Normal/Healthy Samples
PDXK	3.52231e-11	-0.452905	0.018	0.028	2.36136e-07	Higher in Normal/Healthy Samples
PPDPF	3.319e-15	-0.45552	0.019	0.032	2.22506e-11	Higher in Normal/Healthy Samples
ARL4A	3.23822e-46	-0.456077	0.047	0.084	2.17091e-42	Higher in Normal/Healthy Samples
FAM217A	8.21526e-12	-0.458251	0.006	0.013	5.50751e-08	Higher in Normal/Healthy Samples
GGN	5.42245e-08	-0.458832	0.007	0.013	0.000363521	Higher in Normal/Healthy Samples
GABRG3-AS1	6.51966e-14	-0.458893	0.011	0.021	4.37078e-10	Higher in Normal/Healthy Samples
RPS15	5.89318e-07	-0.459382	0.01	0.016	0.00395079	Higher in Normal/Healthy Samples
TPI1	9.95222e-22	-0.463918	0.024	0.042	6.67197e-18	Higher in Normal/Healthy Samples
AZIN2	9.13592e-14	-0.463988	0.013	0.023	6.12472e-10	Higher in Normal/Healthy Samples
RBCK1	6.09193e-08	-0.467158	0.007	0.013	0.000408403	Higher in Normal/Healthy Samples
DPP7	8.64055e-16	-0.468284	0.02	0.034	5.79262e-12	Higher in Normal/Healthy Samples
MLF1	2.51753e-16	-0.468306	0.014	0.026	1.68775e-12	Higher in Normal/Healthy Samples
PRM2	0	-0.471461	0.771	0.888	0	Higher in Normal/Healthy Samples
ELOF1	2.62328e-14	-0.471507	0.018	0.03	1.75865e-10	Higher in Normal/Healthy Samples
PDXDC1	2.69606e-09	-0.471894	0.006	0.012	1.80744e-05	Higher in Normal/Healthy Samples
KTN1	2.46536e-12	-0.478797	0.006	0.013	1.65278e-08	Higher in Normal/Healthy Samples
ICA1	1.53818e-13	-0.481574	0.007	0.015	1.0312e-09	Higher in Normal/Healthy Samples
TPGS2	1.18694e-31	-0.482433	0.043	0.071	7.95723e-28	Higher in Normal/Healthy Samples
OPLAH	4.39467e-10	-0.484188	0.014	0.022	2.94619e-06	Higher in Normal/Healthy Samples
BZW1	4.9215e-13	-0.486298	0.004	0.011	3.29937e-09	Higher in Normal/Healthy Samples
RAD21	3.12988e-16	-0.498489	0.012	0.023	2.09827e-12	Higher in Normal/Healthy Samples
SPZ1	1.18049e-16	-0.502457	0.013	0.024	7.91402e-13	Higher in Normal/Healthy Samples
RTN4	6.63775e-22	-0.502926	0.015	0.03	4.44995e-18	Higher in Normal/Healthy Samples
CSNK1G2	2.53746e-30	-0.503149	0.036	0.062	1.70112e-26	Higher in Normal/Healthy Samples
CDIPT-AS1	7.6795e-10	-0.505475	0.008	0.015	5.14834e-06	Higher in Normal/Healthy Samples
LPIN1	2.29421e-32	-0.506019	0.03	0.055	1.53804e-28	Higher in Normal/Healthy Samples
ZNHIT2	2.10076e-26	-0.50876	0.034	0.057	1.40835e-22	Higher in Normal/Healthy Samples
PCSK4	8.83333e-38	-0.509009	0.058	0.093	5.92187e-34	Higher in Normal/Healthy Samples
SHARPIN	3.27038e-23	-0.512429	0.025	0.044	2.19246e-19	Higher in Normal/Healthy Samples
PCYT2	4.06152e-78	-0.513268	0.116	0.183	2.72284e-74	Higher in Normal/Healthy Samples
ZFAND3	1.31555e-15	-0.515371	0.007	0.015	8.81942e-12	Higher in Normal/Healthy Samples
ARF1	4.40736e-12	-0.516942	0.006	0.013	2.9547e-08	Higher in Normal/Healthy Samples
FNDC8	2.24369e-10	-0.51747	0.005	0.011	1.50417e-06	Higher in Normal/Healthy Samples
TOLLIP	3.12608e-11	-0.517907	0.006	0.013	2.09573e-07	Higher in Normal/Healthy Samples
MIS12	1.89619e-13	-0.518241	0.006	0.014	1.2712e-09	Higher in Normal/Healthy Samples
ATAD1	2.4879e-14	-0.520866	0.007	0.015	1.66788e-10	Higher in Normal/Healthy Samples
MEIOC	4.4903e-18	-0.522855	0.014	0.027	3.0103e-14	Higher in Normal/Healthy Samples
RP11-2C24.7	1.80299e-14	-0.524424	0.005	0.013	1.20872e-10	Higher in Normal/Healthy Samples
CCDC187	6.64355e-16	-0.527693	0.017	0.03	4.45384e-12	Higher in Normal/Healthy Samples
CTSF	1.73827e-13	-0.531326	0.011	0.021	1.16534e-09	Higher in Normal/Healthy Samples
OAZ3	7.74316e-32	-0.532039	0.029	0.053	5.19101e-28	Higher in Normal/Healthy Samples
SPPL2B	1.6448e-09	-0.535132	0.006	0.012	1.10268e-05	Higher in Normal/Healthy Samples
TTLL10	5.96201e-14	-0.53691	0.009	0.018	3.99693e-10	Higher in Normal/Healthy Samples
HAGLR	1.0045e-12	-0.545929	0.007	0.014	6.73414e-09	Higher in Normal/Healthy Samples
CCHCR1	1.31683e-12	-0.546192	0.004	0.011	8.82803e-09	Higher in Normal/Healthy Samples
CYB5R4	6.36528e-19	-0.546413	0.012	0.024	4.26729e-15	Higher in Normal/Healthy Samples
FBXL13	3.70047e-12	-0.54756	0.005	0.011	2.4808e-08	Higher in Normal/Healthy Samples
CCDC7.1	1.17749e-11	-0.547608	0.005	0.011	7.89388e-08	Higher in Normal/Healthy Samples
TPPP2	2.04163e-40	-0.548961	0.038	0.069	1.36871e-36	Higher in Normal/Healthy Samples
RPS9	1.91759e-11	-0.550261	0.005	0.011	1.28555e-07	Higher in Normal/Healthy Samples
CABS1	3.1765e-33	-0.551227	0.025	0.049	2.12953e-29	Higher in Normal/Healthy Samples
RNF11	3.45482e-13	-0.551681	0.005	0.011	2.31611e-09	Higher in Normal/Healthy Samples
FAM104A	5.37551e-13	-0.552893	0.006	0.013	3.60374e-09	Higher in Normal/Healthy Samples
EIF5	7.9861e-16	-0.553323	0.008	0.017	5.35388e-12	Higher in Normal/Healthy Samples
DYRK1B	1.09832e-23	-0.553857	0.02	0.037	7.36314e-20	Higher in Normal/Healthy Samples
ZMYM2	1.71912e-13	-0.556415	0.005	0.012	1.1525e-09	Higher in Normal/Healthy Samples
SMCP	4.80342e-251	-0.559008	0.319	0.469	3.22021e-247	Higher in Normal/Healthy Samples
C21orf2	1.14549e-10	-0.559495	0.005	0.011	7.67935e-07	Higher in Normal/Healthy Samples
DDX3Y	3.48734e-17	-0.559789	0.007	0.017	2.33791e-13	Higher in Normal/Healthy Samples
FBXW5	3.85728e-62	-0.56069	0.073	0.123	2.58592e-58	Higher in Normal/Healthy Samples
C1orf159	4.92999e-10	-0.560924	0.005	0.011	3.30507e-06	Higher in Normal/Healthy Samples
DNAJC18	5.21832e-18	-0.562321	0.011	0.023	3.49836e-14	Higher in Normal/Healthy Samples
ZDHHC3	1.02453e-23	-0.562682	0.015	0.03	6.86847e-20	Higher in Normal/Healthy Samples
IL13	1.45229e-15	-0.563	0.008	0.017	9.73613e-12	Higher in Normal/Healthy Samples
GINM1	6.26808e-16	-0.563723	0.007	0.016	4.20212e-12	Higher in Normal/Healthy Samples
TCP11	5.92524e-53	-0.565458	0.046	0.085	3.97228e-49	Higher in Normal/Healthy Samples
CDV3	1.91105e-16	-0.566324	0.006	0.015	1.28117e-12	Higher in Normal/Healthy Samples
ZFAND4	1.0437e-15	-0.567886	0.005	0.012	6.99697e-12	Higher in Normal/Healthy Samples
BOD1L2	2.79799e-75	-0.569469	0.064	0.119	1.87577e-71	Higher in Normal/Healthy Samples
C12orf75	1.58765e-14	-0.56993	0.004	0.011	1.06436e-10	Higher in Normal/Healthy Samples
CCPG1	1.43171e-13	-0.578195	0.005	0.012	9.59821e-10	Higher in Normal/Healthy Samples
STK35	2.70104e-15	-0.579393	0.004	0.011	1.81078e-11	Higher in Normal/Healthy Samples
AF131216.1	1.60565e-19	-0.57963	0.011	0.023	1.07643e-15	Higher in Normal/Healthy Samples
FAM76B	1.85537e-14	-0.583939	0.006	0.013	1.24384e-10	Higher in Normal/Healthy Samples
FAM234A	2.98888e-14	-0.585401	0.006	0.013	2.00374e-10	Higher in Normal/Healthy Samples
PSMF1	1.55849e-17	-0.588036	0.008	0.018	1.04481e-13	Higher in Normal/Healthy Samples
TEX38	5.91303e-30	-0.588121	0.023	0.044	3.9641e-26	Higher in Normal/Healthy Samples
GTSF1	2.17682e-15	-0.588296	0.005	0.013	1.45934e-11	Higher in Normal/Healthy Samples
VPRBP	4.17877e-18	-0.589078	0.008	0.018	2.80145e-14	Higher in Normal/Healthy Samples
CARHSP1	5.92025e-119	-0.589311	0.126	0.214	3.96894e-115	Higher in Normal/Healthy Samples
RNF32	7.79363e-17	-0.589643	0.006	0.014	5.22485e-13	Higher in Normal/Healthy Samples
LCA5L	9.00888e-16	-0.599147	0.004	0.011	6.03955e-12	Higher in Normal/Healthy Samples
RPL41	7.35746e-10	-0.602499	0.006	0.013	4.93244e-06	Higher in Normal/Healthy Samples
CYB5R2	2.79283e-14	-0.604836	0.004	0.011	1.87231e-10	Higher in Normal/Healthy Samples
MROH7	2.33611e-23	-0.612039	0.014	0.029	1.56613e-19	Higher in Normal/Healthy Samples
TSPAN16	9.69688e-14	-0.615163	0.008	0.016	6.50079e-10	Higher in Normal/Healthy Samples
LRTOMT	2.658e-25	-0.618326	0.015	0.031	1.78192e-21	Higher in Normal/Healthy Samples
AHCY	8.35439e-14	-0.619852	0.005	0.013	5.60079e-10	Higher in Normal/Healthy Samples
EGLN2	2.27403e-27	-0.619962	0.02	0.039	1.52451e-23	Higher in Normal/Healthy Samples
AC012594.1	1.03648e-27	-0.621304	0.014	0.031	6.94856e-24	Higher in Normal/Healthy Samples
USPL1	1.95241e-18	-0.627884	0.005	0.014	1.30889e-14	Higher in Normal/Healthy Samples
GLUL	2.99452e-103	-0.632516	0.088	0.161	2.00753e-99	Higher in Normal/Healthy Samples
DDX3X	2.99335e-39	-0.634046	0.022	0.047	2.00674e-35	Higher in Normal/Healthy Samples
ITCH	7.38547e-21	-0.634069	0.007	0.017	4.95122e-17	Higher in Normal/Healthy Samples
WBP2NL	1.10942e-30	-0.634491	0.017	0.037	7.43754e-27	Higher in Normal/Healthy Samples
RPL19	7.37563e-15	-0.634607	0.005	0.013	4.94462e-11	Higher in Normal/Healthy Samples
CAMLG	1.91337e-16	-0.638647	0.004	0.012	1.28272e-12	Higher in Normal/Healthy Samples
C2orf57	3.94211e-43	-0.640038	0.03	0.06	2.64279e-39	Higher in Normal/Healthy Samples
NBR1	1.80787e-21	-0.643407	0.005	0.016	1.212e-17	Higher in Normal/Healthy Samples
ARHGAP5	1.71203e-22	-0.644673	0.006	0.016	1.14775e-18	Higher in Normal/Healthy Samples
RAB3IP	4.2487e-35	-0.645174	0.016	0.037	2.84833e-31	Higher in Normal/Healthy Samples
IGSF11-AS1	1.4677e-28	-0.645377	0.014	0.031	9.83945e-25	Higher in Normal/Healthy Samples
SERF2	1.27482e-14	-0.648709	0.008	0.017	8.54639e-11	Higher in Normal/Healthy Samples
C6orf201	4.18316e-23	-0.649508	0.008	0.021	2.80439e-19	Higher in Normal/Healthy Samples
COL9A3	1.90547e-26	-0.651253	0.014	0.031	1.27743e-22	Higher in Normal/Healthy Samples
BRWD1-AS2	8.99723e-26	-0.651681	0.017	0.033	6.03174e-22	Higher in Normal/Healthy Samples
SMKR1	5.78419e-97	-0.65231	0.06	0.122	3.87772e-93	Higher in Normal/Healthy Samples
CENPU	1.27961e-29	-0.656746	0.012	0.028	8.57852e-26	Higher in Normal/Healthy Samples
TMEM215	2.43626e-19	-0.658601	0.007	0.017	1.63327e-15	Higher in Normal/Healthy Samples
PTP4A1	1.20977e-72	-0.659255	0.048	0.097	8.11031e-69	Higher in Normal/Healthy Samples
CCSER2	3.15481e-48	-0.65931	0.024	0.054	2.11498e-44	Higher in Normal/Healthy Samples
STT3B	1.2491e-18	-0.662527	0.004	0.012	8.37397e-15	Higher in Normal/Healthy Samples
DHX57	6.71256e-23	-0.667566	0.008	0.02	4.5001e-19	Higher in Normal/Healthy Samples
RMND5B	9.28494e-20	-0.669444	0.007	0.018	6.22462e-16	Higher in Normal/Healthy Samples
SKP1	4.84759e-38	-0.671383	0.022	0.047	3.24983e-34	Higher in Normal/Healthy Samples
SLC25A39	7.49337e-24	-0.672534	0.01	0.023	5.02356e-20	Higher in Normal/Healthy Samples
AQP5	3.82844e-69	-0.672807	0.049	0.095	2.56659e-65	Higher in Normal/Healthy Samples
CFAP221	4.74542e-18	-0.675438	0.003	0.011	3.18133e-14	Higher in Normal/Healthy Samples
PHACTR2-AS1	1.1491e-18	-0.676657	0.004	0.013	7.7036e-15	Higher in Normal/Healthy Samples
ZDHHC19	4.28485e-24	-0.677791	0.009	0.023	2.87256e-20	Higher in Normal/Healthy Samples
RPL15	7.99911e-19	-0.679302	0.006	0.015	5.3626e-15	Higher in Normal/Healthy Samples
MPC2	2.68374e-63	-0.679434	0.036	0.075	1.79918e-59	Higher in Normal/Healthy Samples
RGS22	3.67735e-67	-0.679703	0.039	0.081	2.4653e-63	Higher in Normal/Healthy Samples
ISG20L2	3.03561e-36	-0.681952	0.02	0.042	2.03507e-32	Higher in Normal/Healthy Samples
ESPN	6.15511e-20	-0.682989	0.01	0.021	4.12638e-16	Higher in Normal/Healthy Samples
PRKCZ	2.47508e-20	-0.683675	0.006	0.016	1.65929e-16	Higher in Normal/Healthy Samples
COPS5	3.51869e-17	-0.684744	0.004	0.011	2.35893e-13	Higher in Normal/Healthy Samples
TSPAN1	5.08911e-22	-0.685071	0.006	0.017	3.41174e-18	Higher in Normal/Healthy Samples
ZNF688	7.07219e-27	-0.690874	0.01	0.025	4.7412e-23	Higher in Normal/Healthy Samples
RP11-73G16.3	1.22782e-16	-0.691562	0.004	0.011	8.23128e-13	Higher in Normal/Healthy Samples
PKM	2.26772e-48	-0.691679	0.032	0.064	1.52028e-44	Higher in Normal/Healthy Samples
DCAF10	1.08595e-18	-0.695356	0.003	0.011	7.28022e-15	Higher in Normal/Healthy Samples
C17orf50	3.21268e-18	-0.695631	0.006	0.016	2.15378e-14	Higher in Normal/Healthy Samples
YPEL5	1.54516e-25	-0.696579	0.011	0.025	1.03588e-21	Higher in Normal/Healthy Samples
MOSPD3	2.40662e-63	-0.699925	0.046	0.089	1.6134e-59	Higher in Normal/Healthy Samples
CCDC136	1.35546e-35	-0.700787	0.015	0.035	9.08701e-32	Higher in Normal/Healthy Samples
AC012370.3	4.7557e-16	-0.701209	0.004	0.011	3.18822e-12	Higher in Normal/Healthy Samples
VTI1B	1.08218e-25	-0.703051	0.009	0.022	7.25494e-22	Higher in Normal/Healthy Samples
INCA1	4.98069e-18	-0.705562	0.005	0.013	3.33905e-14	Higher in Normal/Healthy Samples
SPATC1L	4.08555e-20	-0.710564	0.009	0.021	2.73895e-16	Higher in Normal/Healthy Samples
CXCL16	4.34222e-102	-0.714322	0.068	0.134	2.91103e-98	Higher in Normal/Healthy Samples
METAP1	2.30516e-42	-0.715035	0.019	0.044	1.54538e-38	Higher in Normal/Healthy Samples
USP25	6.00474e-37	-0.716304	0.014	0.034	4.02557e-33	Higher in Normal/Healthy Samples
SH3GL3	5.38651e-64	-0.718535	0.033	0.072	3.61112e-60	Higher in Normal/Healthy Samples
MAP2K2	1.23709e-36	-0.719385	0.019	0.042	8.29346e-33	Higher in Normal/Healthy Samples
CRAT	9.90193e-37	-0.719659	0.02	0.042	6.63825e-33	Higher in Normal/Healthy Samples
RPS27A	4.81331e-15	-0.719691	0.005	0.012	3.22685e-11	Higher in Normal/Healthy Samples
RPL29	9.77806e-16	-0.721877	0.005	0.013	6.55521e-12	Higher in Normal/Healthy Samples
RPL13	2.93101e-44	-0.731961	0.025	0.053	1.96495e-40	Higher in Normal/Healthy Samples
ANKRD12	1.23301e-19	-0.732641	0.003	0.011	8.26607e-16	Higher in Normal/Healthy Samples
TUBB4B	6.305e-21	-0.739892	0.007	0.017	4.22687e-17	Higher in Normal/Healthy Samples
NRAV	1.54844e-22	-0.741895	0.006	0.016	1.03807e-18	Higher in Normal/Healthy Samples
FAM220A	6.62018e-38	-0.742675	0.016	0.037	4.43817e-34	Higher in Normal/Healthy Samples
FXR1	2.39587e-33	-0.746654	0.012	0.029	1.60619e-29	Higher in Normal/Healthy Samples
BSG	1.41016e-30	-0.750218	0.012	0.029	9.45371e-27	Higher in Normal/Healthy Samples
TSPAN6	1.84765e-148	-0.750526	0.076	0.163	1.23866e-144	Higher in Normal/Healthy Samples
RPL12	8.52642e-23	-0.751616	0.006	0.016	5.71611e-19	Higher in Normal/Healthy Samples
PWRN1	2.38547e-27	-0.756585	0.007	0.02	1.59922e-23	Higher in Normal/Healthy Samples
SRP54	1.22287e-36	-0.759285	0.011	0.03	8.19813e-33	Higher in Normal/Healthy Samples
CCNY	7.18258e-98	-0.759468	0.045	0.101	4.8152e-94	Higher in Normal/Healthy Samples
PVRL3	7.40531e-19	-0.763093	0.004	0.013	4.96452e-15	Higher in Normal/Healthy Samples
BPIFA3	2.52265e-44	-0.765452	0.017	0.041	1.69119e-40	Higher in Normal/Healthy Samples
PTOV1	1.25598e-41	-0.76746	0.018	0.042	8.42006e-38	Higher in Normal/Healthy Samples
ADO	9.27141e-30	-0.773676	0.008	0.022	6.21556e-26	Higher in Normal/Healthy Samples
NSUN4	1.40512e-39	-0.773861	0.015	0.036	9.41995e-36	Higher in Normal/Healthy Samples
SRPK2	7.52499e-44	-0.777806	0.014	0.037	5.04475e-40	Higher in Normal/Healthy Samples
RIOK3	4.81011e-24	-0.777977	0.004	0.013	3.2247e-20	Higher in Normal/Healthy Samples
SPCS1	5.93877e-27	-0.781658	0.006	0.018	3.98135e-23	Higher in Normal/Healthy Samples
GPR137	1.83007e-46	-0.783907	0.019	0.045	1.22688e-42	Higher in Normal/Healthy Samples
UBE2N	2.69265e-51	-0.787861	0.017	0.044	1.80516e-47	Higher in Normal/Healthy Samples
RPL8	2.52785e-23	-0.790068	0.008	0.02	1.69467e-19	Higher in Normal/Healthy Samples
WASF1	3.63517e-47	-0.792085	0.016	0.041	2.43702e-43	Higher in Normal/Healthy Samples
FUNDC2	1.2605e-32	-0.795186	0.008	0.024	8.4504e-29	Higher in Normal/Healthy Samples
HDLBP	2.46972e-28	-0.798142	0.007	0.02	1.6557e-24	Higher in Normal/Healthy Samples
SPTBN2	9.31594e-23	-0.801133	0.006	0.017	6.24541e-19	Higher in Normal/Healthy Samples
SLFNL1	5.80317e-47	-0.803871	0.019	0.045	3.89044e-43	Higher in Normal/Healthy Samples
GSG1	1.19615e-30	-0.805296	0.008	0.022	8.01896e-27	Higher in Normal/Healthy Samples
NT5C1B	7.18371e-24	-0.80576	0.003	0.012	4.81596e-20	Higher in Normal/Healthy Samples
PPP2R5A	1.88977e-30	-0.807713	0.006	0.02	1.2669e-26	Higher in Normal/Healthy Samples
PHKG2	4.02033e-32	-0.808052	0.011	0.028	2.69523e-28	Higher in Normal/Healthy Samples
PROCA1	4.02858e-122	-0.818252	0.054	0.123	2.70076e-118	Higher in Normal/Healthy Samples
INPP5K	1.74799e-20	-0.82107	0.003	0.012	1.17185e-16	Higher in Normal/Healthy Samples
PDZD8	4.05853e-44	-0.821542	0.013	0.035	2.72084e-40	Higher in Normal/Healthy Samples
ABHD1	8.49819e-90	-0.82702	0.041	0.092	5.69719e-86	Higher in Normal/Healthy Samples
SLAIN2	9.83927e-29	-0.832241	0.004	0.016	6.59625e-25	Higher in Normal/Healthy Samples
SPATA3	5.72764e-53	-0.836841	0.017	0.045	3.83981e-49	Higher in Normal/Healthy Samples
TSSK6	0	-0.839651	0.258	0.471	0	Higher in Normal/Healthy Samples
UBE2D2	5.0519e-24	-0.841836	0.003	0.012	3.38679e-20	Higher in Normal/Healthy Samples
PRC1-AS1	3.64584e-25	-0.844563	0.003	0.012	2.44417e-21	Higher in Normal/Healthy Samples
VWA3B	3.73454e-30	-0.861013	0.005	0.017	2.50364e-26	Higher in Normal/Healthy Samples
HSPA4L	3.48979e-57	-0.868808	0.015	0.042	2.33955e-53	Higher in Normal/Healthy Samples
FKBP8	9.31601e-73	-0.869792	0.024	0.061	6.24545e-69	Higher in Normal/Healthy Samples
MFF	2.66794e-86	-0.880413	0.028	0.073	1.78859e-82	Higher in Normal/Healthy Samples
LINC00901	7.63153e-27	-0.891292	0.003	0.014	5.11618e-23	Higher in Normal/Healthy Samples
GNAS	2.74413e-80	-0.895254	0.026	0.067	1.83966e-76	Higher in Normal/Healthy Samples
RNF138	2.66386e-58	-0.900705	0.014	0.041	1.78585e-54	Higher in Normal/Healthy Samples
CABYR	3.40849e-57	-0.907252	0.013	0.039	2.28505e-53	Higher in Normal/Healthy Samples
TSSK1B	1.38678e-46	-0.912455	0.01	0.032	9.29698e-43	Higher in Normal/Healthy Samples
TSSK2	3.8776e-100	-0.92353	0.032	0.083	2.59954e-96	Higher in Normal/Healthy Samples
SPATA18	6.3749e-75	-0.924546	0.018	0.053	4.27373e-71	Higher in Normal/Healthy Samples
RPS18	5.80409e-26	-0.930149	0.003	0.013	3.89106e-22	Higher in Normal/Healthy Samples
SLC38A7	1.41615e-65	-0.957842	0.016	0.047	9.49384e-62	Higher in Normal/Healthy Samples
TPD52L3	2.31781e-64	-0.97302	0.015	0.044	1.55386e-60	Higher in Normal/Healthy Samples
ACSBG2	5.22994e-89	-0.974381	0.019	0.06	3.50616e-85	Higher in Normal/Healthy Samples
RP11-14J7.7	2.82499e-28	-0.978326	0.002	0.011	1.89388e-24	Higher in Normal/Healthy Samples
RPLP1	6.84618e-29	-0.988992	0.002	0.011	4.58968e-25	Higher in Normal/Healthy Samples
TPP2	5.72141e-38	-0.99774	0.004	0.018	3.83564e-34	Higher in Normal/Healthy Samples
PSMD6	4.91408e-51	-1.00759	0.01	0.033	3.2944e-47	Higher in Normal/Healthy Samples
PAFAH1B1	5.55093e-97	-1.00867	0.019	0.062	3.72134e-93	Higher in Normal/Healthy Samples
UBA5	1.06396e-33	-1.02551	0.002	0.013	7.1328e-30	Higher in Normal/Healthy Samples
RPL37A	2.12825e-31	-1.03668	0.002	0.012	1.42678e-27	Higher in Normal/Healthy Samples
GAPDH	1.65635e-111	-1.05562	0.025	0.076	1.11042e-107	Higher in Normal/Healthy Samples
RPS8	1.99318e-32	-1.07602	0.001	0.011	1.33623e-28	Higher in Normal/Healthy Samples
C17orf97	2.79897e-42	-1.07626	0.004	0.019	1.87643e-38	Higher in Normal/Healthy Samples
CCDC91	8.91876e-184	-1.11279	0.034	0.113	5.97914e-180	Higher in Normal/Healthy Samples
SEC14L1	1.72402e-44	-1.12672	0.004	0.02	1.15578e-40	Higher in Normal/Healthy Samples
MTFR1L	1.7158e-38	-1.13493	0.002	0.015	1.15027e-34	Higher in Normal/Healthy Samples
DCUN1D1	1.13841e-304	-1.14364	0.055	0.18	7.63193e-301	Higher in Normal/Healthy Samples
RAB1A	2.05554e-71	-1.16078	0.008	0.035	1.37804e-67	Higher in Normal/Healthy Samples
CRISP2	0	-1.16278	0.237	0.598	0	Higher in Normal/Healthy Samples
RPS6	3.57598e-55	-1.18916	0.005	0.025	2.39733e-51	Higher in Normal/Healthy Samples
PGK2	1.44373e-66	-1.19638	0.007	0.031	9.67874e-63	Higher in Normal/Healthy Samples
VRK3	1.54181e-113	-1.19898	0.017	0.064	1.03363e-109	Higher in Normal/Healthy Samples
BAZ1A	7.59134e-55	-1.21881	0.004	0.023	5.08924e-51	Higher in Normal/Healthy Samples
TPT1	1.66029e-41	-1.22667	0.002	0.014	1.11306e-37	Higher in Normal/Healthy Samples
AKAP1	2.69778e-126	-1.232	0.018	0.068	1.80859e-122	Higher in Normal/Healthy Samples
MS4A14	4.47844e-81	-1.30521	0.006	0.033	3.00234e-77	Higher in Normal/Healthy Samples
CCDC7	1.92094e-62	-1.38123	0.003	0.022	1.2878e-58	Higher in Normal/Healthy Samples
SEMG1	5.93114e-43	-1.41267	0	0.011	3.97624e-39	Higher in Normal/Healthy Samples
SARAF	1.67399e-100	-1.43076	0.008	0.042	1.12224e-96	Higher in Normal/Healthy Samples
RPL13A	9.71455e-54	-1.46902	0.001	0.017	6.51263e-50	Higher in Normal/Healthy Samples
FTH1	6.83096e-69	-1.46909	0.002	0.023	4.57948e-65	Higher in Normal/Healthy Samples
CUL3	1.76396e-78	-1.48331	0.003	0.027	1.18256e-74	Higher in Normal/Healthy Samples
POLR1D	2.18935e-81	-1.51691	0.004	0.029	1.46774e-77	Higher in Normal/Healthy Samples
MT-CO2	2.20089e-54	-1.57182	0	0.013	1.47547e-50	Higher in Normal/Healthy Samples
FSCB	2.52764e-100	-1.65855	0.003	0.033	1.69453e-96	Higher in Normal/Healthy Samples
RPS4X	1.64094e-62	-1.70058	0	0.016	1.10009e-58	Higher in Normal/Healthy Samples
CLU	1.8753e-91	-1.74363	0.003	0.031	1.2572e-87	Higher in Normal/Healthy Samples
RPL3	3.78925e-86	-1.78534	0.001	0.025	2.54031e-82	Higher in Normal/Healthy Samples
PLBD2	1.19657e-121	-1.92667	0.002	0.035	8.02178e-118	Higher in Normal/Healthy Samples
RPL10	7.63563e-89	-1.98553	0	0.022	5.11893e-85	Higher in Normal/Healthy Samples
