# Supplementary material for: Single-cell sperm transcriptomes and variants from fathers of children with and without autism spectrum disorder
Source: NPJ Genom Med. 2020 Feb 21;5:14. doi: 10.1038/s41525-020-0117-4 (PMC7035312; doi:10.1038/s41525-020-0117-4)
Supplement: Supplementary file 6 — Supplementary Data 5 [file 41525_2020_117_MOESM6_ESM.xlsx]

## Sheet: DEG_List_ASDvsCtrls_filt_set
	p_val	avg_logFC	pct.1	pct.2	p_val_adj
MED30	1.15583e-44	1.2894	0.014	0.001	1.41843e-40	Higher in Autistic Samples
RP11-17A4.2	6.51416e-83	1.20785	0.043	0.01	7.99418e-79	Higher in Autistic Samples
KRT15	1.38024e-61	1.18683	0.031	0.007	1.69383e-57	Higher in Autistic Samples
RP11-567M16.6	4.18753e-81	1.13725	0.047	0.013	5.13893e-77	Higher in Autistic Samples
RP11-403A21.3	3.50224e-37	1.06918	0.017	0.003	4.29795e-33	Higher in Autistic Samples
PELP1	5.4903e-31	1.03862	0.014	0.003	6.7377e-27	Higher in Autistic Samples
SRRM5	1.65178e-30	1.02451	0.011	0.002	2.02707e-26	Higher in Autistic Samples
TMSB4X	2.67267e-114	1.01288	0.079	0.025	3.2799e-110	Higher in Autistic Samples
ZNF445	2.05059e-45	1.00409	0.026	0.007	2.51649e-41	Higher in Autistic Samples
TDRP	2.88648e-26	0.994385	0.008	0.001	3.54229e-22	Higher in Autistic Samples
CLK3	6.15441e-34	0.990844	0.018	0.005	7.55269e-30	Higher in Autistic Samples
CDIP1	1.42873e-29	0.965567	0.016	0.004	1.75334e-25	Higher in Autistic Samples
TRMT5	1.9667e-42	0.96292	0.026	0.008	2.41354e-38	Higher in Autistic Samples
CSTL1	3.5217e-100	0.960051	0.078	0.027	4.32183e-96	Higher in Autistic Samples
RP11-345F18.1	1.64113e-26	0.954677	0.009	0.001	2.01399e-22	Higher in Autistic Samples
VGLL3	3.79026e-93	0.923976	0.073	0.025	4.65141e-89	Higher in Autistic Samples
C21orf91	4.53895e-37	0.916662	0.026	0.008	5.57019e-33	Higher in Autistic Samples
RP11-696N14.1	2.5128e-27	0.892687	0.015	0.004	3.08371e-23	Higher in Autistic Samples
FAM186A	2.10192e-31	0.891394	0.021	0.006	2.57948e-27	Higher in Autistic Samples
RP11-712B9.2	7.48935e-27	0.887916	0.013	0.003	9.19093e-23	Higher in Autistic Samples
CDIPT	1.62296e-65	0.88732	0.055	0.02	1.9917e-61	Higher in Autistic Samples
HDAC4	3.74182e-37	0.886997	0.028	0.01	4.59196e-33	Higher in Autistic Samples
STOML2	1.77188e-26	0.886475	0.016	0.004	2.17445e-22	Higher in Autistic Samples
DAG1	3.36006e-238	0.882607	0.204	0.079	4.12347e-234	Higher in Autistic Samples
WDR20	1.05727e-81	0.876545	0.077	0.031	1.29748e-77	Higher in Autistic Samples
SORCS3-AS1	2.69173e-109	0.861588	0.093	0.035	3.30329e-105	Higher in Autistic Samples
OVOS2	1.04805e-27	0.859467	0.018	0.006	1.28617e-23	Higher in Autistic Samples
FSCN1	2.92371e-20	0.857689	0.006	0.001	3.58798e-16	Higher in Autistic Samples
HSPB6	8.85108e-101	0.854393	0.089	0.034	1.0862e-96	Higher in Autistic Samples
NUMBL	9.58704e-24	0.85044	0.014	0.004	1.17652e-19	Higher in Autistic Samples
MAPKAPK5-AS1	1.17766e-24	0.844554	0.014	0.004	1.44523e-20	Higher in Autistic Samples
RP11-96K19.5	4.14812e-45	0.844404	0.037	0.013	5.09058e-41	Higher in Autistic Samples
SYNCRIP	6.94659e-22	0.84438	0.011	0.003	8.52485e-18	Higher in Autistic Samples
CFL1	6.9102e-32	0.843248	0.029	0.012	8.4802e-28	Higher in Autistic Samples
EIF4G1	4.99301e-24	0.843209	0.017	0.005	6.12742e-20	Higher in Autistic Samples
RP11-2F20.1	6.92189e-27	0.842356	0.014	0.003	8.49454e-23	Higher in Autistic Samples
KRTCAP3	1.33899e-42	0.833062	0.039	0.015	1.64321e-38	Higher in Autistic Samples
LAPTM4A	2.38199e-43	0.831034	0.037	0.014	2.92318e-39	Higher in Autistic Samples
NFIC	2.94742e-20	0.829966	0.007	0.001	3.61707e-16	Higher in Autistic Samples
GLRX2	2.16236e-122	0.829665	0.126	0.053	2.65365e-118	Higher in Autistic Samples
TRABD	4.38656e-28	0.821582	0.02	0.007	5.38318e-24	Higher in Autistic Samples
CTD-2196E14.5	4.15149e-44	0.819551	0.039	0.015	5.09471e-40	Higher in Autistic Samples
RP4-625H18.2	1.57796e-31	0.819159	0.023	0.007	1.93647e-27	Higher in Autistic Samples
RAB35	4.35211e-36	0.810707	0.028	0.01	5.34091e-32	Higher in Autistic Samples
RP11-168K9.1	1.0484e-35	0.810622	0.03	0.011	1.2866e-31	Higher in Autistic Samples
STOX2	3.74469e-19	0.810245	0.007	0.001	4.59548e-15	Higher in Autistic Samples
TMEM107	4.35997e-20	0.809224	0.006	0.001	5.35056e-16	Higher in Autistic Samples
RP11-991C1.2	1.55921e-39	0.808895	0.034	0.013	1.91346e-35	Higher in Autistic Samples
RP11-315I20.1	8.04008e-53	0.80862	0.05	0.019	9.86679e-49	Higher in Autistic Samples
C10orf82	1.3008e-18	0.805515	0.01	0.002	1.59634e-14	Higher in Autistic Samples
MAPK3	7.73634e-38	0.805211	0.033	0.012	9.49404e-34	Higher in Autistic Samples
TXNDC2	1.76955e-23	0.797652	0.015	0.005	2.1716e-19	Higher in Autistic Samples
FAM71F1	4.224e-23	0.797554	0.016	0.005	5.1837e-19	Higher in Autistic Samples
NOLC1	3.3613e-19	0.79752	0.011	0.003	4.12499e-15	Higher in Autistic Samples
GMFG	1.15223e-25	0.795147	0.016	0.005	1.41402e-21	Higher in Autistic Samples
DES	3.92119e-22	0.792368	0.015	0.005	4.81208e-18	Higher in Autistic Samples
TIGAR	1.39881e-53	0.78998	0.056	0.023	1.71662e-49	Higher in Autistic Samples
ACSS1	2.95968e-29	0.785321	0.025	0.009	3.63212e-25	Higher in Autistic Samples
SPANXN5	4.41765e-20	0.78178	0.012	0.003	5.42134e-16	Higher in Autistic Samples
C1orf233	4.69125e-18	0.779084	0.008	0.002	5.75711e-14	Higher in Autistic Samples
MEG3	1.14255e-15	0.775281	0.011	0.003	1.40214e-11	Higher in Autistic Samples
EVX2	3.91639e-19	0.765946	0.014	0.005	4.8062e-15	Higher in Autistic Samples
ATP6V1A	4.37513e-29	0.765056	0.028	0.011	5.36915e-25	Higher in Autistic Samples
IBA57-AS1	1.29802e-16	0.763402	0.009	0.003	1.59293e-12	Higher in Autistic Samples
RP11-557J10.5	1.13184e-24	0.761989	0.02	0.007	1.38899e-20	Higher in Autistic Samples
CTD-2083E4.6	1.09462e-26	0.76128	0.02	0.007	1.34332e-22	Higher in Autistic Samples
AC074391.1	6.83204e-21	0.761164	0.013	0.004	8.38428e-17	Higher in Autistic Samples
ADGRG1	1.51929e-19	0.759724	0.012	0.004	1.86447e-15	Higher in Autistic Samples
HSPH1	1.59659e-26	0.75864	0.022	0.008	1.95934e-22	Higher in Autistic Samples
RP11-669C19.1	9.20632e-25	0.758639	0.02	0.007	1.1298e-20	Higher in Autistic Samples
COX8C	6.40966e-33	0.757721	0.033	0.014	7.86593e-29	Higher in Autistic Samples
C9orf3	4.65597e-21	0.755015	0.013	0.004	5.71381e-17	Higher in Autistic Samples
MIR193BHG	6.61965e-17	0.752116	0.01	0.003	8.12364e-13	Higher in Autistic Samples
MGST3	4.43152e-19	0.750974	0.014	0.005	5.43836e-15	Higher in Autistic Samples
CDC42BPA	3.59371e-19	0.749649	0.017	0.006	4.4102e-15	Higher in Autistic Samples
EFCAB12	6.46164e-45	0.7461	0.051	0.022	7.92973e-41	Higher in Autistic Samples
DCC	8.55823e-27	0.743782	0.023	0.009	1.05027e-22	Higher in Autistic Samples
AL157902.3	6.56652e-25	0.739787	0.022	0.009	8.05843e-21	Higher in Autistic Samples
AC008937.3	1.54854e-26	0.738738	0.023	0.009	1.90037e-22	Higher in Autistic Samples
RFPL3S	1.31356e-21	0.737521	0.018	0.007	1.612e-17	Higher in Autistic Samples
TMCO2	1.91947e-68	0.729186	0.087	0.041	2.35558e-64	Higher in Autistic Samples
AC010649.1	7.22512e-16	0.728716	0.009	0.002	8.86666e-12	Higher in Autistic Samples
DYNLL2	3.74475e-29	0.728374	0.03	0.013	4.59555e-25	Higher in Autistic Samples
APOL6	3.96873e-21	0.728056	0.013	0.004	4.87043e-17	Higher in Autistic Samples
RNASE3	1.31516e-14	0.727977	0.008	0.002	1.61396e-10	Higher in Autistic Samples
EVX1-AS	3.52997e-39	0.727497	0.047	0.022	4.33198e-35	Higher in Autistic Samples
DNAJA4	6.13756e-14	0.727353	0.009	0.003	7.53201e-10	Higher in Autistic Samples
XXyac-YX155B6.5	1.21598e-21	0.727321	0.019	0.007	1.49225e-17	Higher in Autistic Samples
ERGIC3	7.41313e-15	0.724598	0.008	0.002	9.0974e-11	Higher in Autistic Samples
RP11-152N13.5	3.80166e-16	0.723762	0.007	0.001	4.6654e-12	Higher in Autistic Samples
RBBP6	2.56974e-21	0.721274	0.02	0.008	3.15359e-17	Higher in Autistic Samples
RP11-396C23.4	1.09177e-17	0.721086	0.011	0.003	1.33982e-13	Higher in Autistic Samples
MRPS7	1.83106e-21	0.720173	0.023	0.01	2.24708e-17	Higher in Autistic Samples
NRDE2	1.89202e-22	0.719326	0.017	0.006	2.32188e-18	Higher in Autistic Samples
FAM135B	3.47008e-18	0.717245	0.01	0.003	4.25848e-14	Higher in Autistic Samples
PSMD3	1.59529e-18	0.716776	0.014	0.005	1.95774e-14	Higher in Autistic Samples
UNC119B	5.81446e-34	0.715231	0.036	0.015	7.13551e-30	Higher in Autistic Samples
CEP152	1.57397e-22	0.715134	0.018	0.006	1.93158e-18	Higher in Autistic Samples
CCDC155	2.30008e-18	0.714787	0.012	0.004	2.82265e-14	Higher in Autistic Samples
ACAT1	6.84549e-16	0.713023	0.01	0.003	8.40079e-12	Higher in Autistic Samples
TCEB3B	2.96097e-16	0.712924	0.005	0	3.6337e-12	Higher in Autistic Samples
ATF3	9.32176e-44	0.709128	0.049	0.021	1.14397e-39	Higher in Autistic Samples
TPPP3	1.51403e-14	0.709115	0.007	0.001	1.85802e-10	Higher in Autistic Samples
PCGF1	4.61352e-15	0.70904	0.006	0.001	5.66172e-11	Higher in Autistic Samples
CDK19	7.3014e-21	0.708992	0.018	0.007	8.96028e-17	Higher in Autistic Samples
RP11-396F22.1	2.69725e-19	0.707783	0.015	0.005	3.31007e-15	Higher in Autistic Samples
CTC-543D15.8	2.40826e-27	0.707432	0.025	0.01	2.95542e-23	Higher in Autistic Samples
RAB3C	5.2708e-17	0.70571	0.008	0.002	6.46832e-13	Higher in Autistic Samples
AC007557.1	2.32279e-100	0.703443	0.139	0.069	2.85052e-96	Higher in Autistic Samples
PGRMC2	2.73317e-15	0.702139	0.01	0.003	3.35414e-11	Higher in Autistic Samples
RP11-1060J15.4	1.92855e-14	0.701995	0.009	0.003	2.36672e-10	Higher in Autistic Samples
TRIM11	1.37492e-31	0.697966	0.038	0.017	1.68731e-27	Higher in Autistic Samples
LINC01095	1.93254e-18	0.695587	0.017	0.007	2.37161e-14	Higher in Autistic Samples
KDM2B	5.85923e-35	0.695554	0.042	0.019	7.19045e-31	Higher in Autistic Samples
LINC00906	2.36996e-18	0.694957	0.019	0.008	2.90841e-14	Higher in Autistic Samples
RP11-489E7.4	1.64214e-22	0.694071	0.02	0.008	2.01523e-18	Higher in Autistic Samples
MALSU1	3.38231e-26	0.692556	0.027	0.012	4.15077e-22	Higher in Autistic Samples
PRSS37	1.86153e-14	0.691716	0.008	0.002	2.28447e-10	Higher in Autistic Samples
DNAJB4	5.87182e-25	0.690863	0.023	0.009	7.2059e-21	Higher in Autistic Samples
EPN3	1.47319e-15	0.689031	0.007	0.002	1.80789e-11	Higher in Autistic Samples
RP11-1060J15.7	2.14129e-14	0.686984	0.009	0.003	2.6278e-10	Higher in Autistic Samples
RP11-140K17.3	1.68069e-49	0.683898	0.064	0.03	2.06254e-45	Higher in Autistic Samples
PTPRD	1.0038e-18	0.683541	0.018	0.008	1.23187e-14	Higher in Autistic Samples
TEPP	1.14077e-15	0.683337	0.01	0.003	1.39995e-11	Higher in Autistic Samples
NECAP2	5.38968e-24	0.682593	0.023	0.009	6.61421e-20	Higher in Autistic Samples
GPC2	2.3622e-13	0.681755	0.005	0.001	2.8989e-09	Higher in Autistic Samples
FILIP1L	2.00797e-18	0.680405	0.017	0.007	2.46418e-14	Higher in Autistic Samples
RP11-375N15.2	1.44599e-18	0.680304	0.014	0.005	1.77451e-14	Higher in Autistic Samples
DHDDS	1.07779e-33	0.680143	0.038	0.017	1.32266e-29	Higher in Autistic Samples
PPP2R1B	1.36679e-15	0.679706	0.008	0.002	1.67732e-11	Higher in Autistic Samples
RERE	5.02389e-13	0.676469	0.008	0.002	6.16532e-09	Higher in Autistic Samples
FKBP7	4.89963e-15	0.672675	0.012	0.004	6.01282e-11	Higher in Autistic Samples
GABARAPL1	3.46597e-48	0.670424	0.067	0.032	4.25344e-44	Higher in Autistic Samples
P4HTM	8.72551e-16	0.66746	0.014	0.005	1.07079e-11	Higher in Autistic Samples
MIR762HG	3.21068e-76	0.666788	0.112	0.056	3.94014e-72	Higher in Autistic Samples
CLCN3	2.52145e-73	0.665181	0.095	0.044	3.09432e-69	Higher in Autistic Samples
CTD-2206N4.2	2.66014e-15	0.66193	0.012	0.005	3.26453e-11	Higher in Autistic Samples
ACTL7B	9.38204e-15	0.660827	0.012	0.004	1.15136e-10	Higher in Autistic Samples
RP5-971N18.3	2.71842e-16	0.660776	0.015	0.006	3.33604e-12	Higher in Autistic Samples
EAF1	4.50498e-25	0.660061	0.029	0.013	5.52852e-21	Higher in Autistic Samples
NRBP1	1.06209e-18	0.659739	0.02	0.008	1.3034e-14	Higher in Autistic Samples
RNF212	6.7393e-13	0.658275	0.008	0.002	8.27046e-09	Higher in Autistic Samples
AC093818.1	3.99239e-17	0.657844	0.015	0.006	4.89946e-13	Higher in Autistic Samples
XXbac-BPG249D20.9	1.20706e-13	0.657786	0.005	0.001	1.48131e-09	Higher in Autistic Samples
SPHK2	7.39398e-15	0.657548	0.009	0.003	9.07389e-11	Higher in Autistic Samples
RBM7	1.6448e-13	0.656095	0.007	0.002	2.0185e-09	Higher in Autistic Samples
ZZEF1	8.23373e-13	0.655152	0.007	0.002	1.01044e-08	Higher in Autistic Samples
ZNF24	5.75469e-12	0.654718	0.004	0.001	7.06215e-08	Higher in Autistic Samples
HM13	2.72905e-14	0.653567	0.007	0.002	3.34909e-10	Higher in Autistic Samples
RP11-356J5.12	4.5218e-25	0.653359	0.029	0.013	5.54915e-21	Higher in Autistic Samples
MTPAP	1.97095e-15	0.652661	0.02	0.01	2.41875e-11	Higher in Autistic Samples
RP11-106M3.3	1.02555e-12	0.652468	0.009	0.003	1.25856e-08	Higher in Autistic Samples
MRLN	1.02916e-15	0.65216	0.01	0.003	1.26299e-11	Higher in Autistic Samples
GPATCH2L	2.56082e-13	0.651302	0.007	0.002	3.14263e-09	Higher in Autistic Samples
RP11-831A10.2	1.61086e-12	0.651202	0.005	0.001	1.97685e-08	Higher in Autistic Samples
MRPL9	2.98743e-15	0.649376	0.015	0.006	3.66618e-11	Higher in Autistic Samples
UQCRB	1.30452e-21	0.649128	0.024	0.011	1.6009e-17	Higher in Autistic Samples
CCIN	3.0211e-14	0.646669	0.004	0	3.70749e-10	Higher in Autistic Samples
CCDC80	5.60234e-27	0.645963	0.035	0.016	6.87519e-23	Higher in Autistic Samples
NOL8	1.0348e-13	0.64551	0.006	0.001	1.2699e-09	Higher in Autistic Samples
AC004490.1	2.21628e-25	0.643343	0.033	0.016	2.71982e-21	Higher in Autistic Samples
SMIM6	1.35689e-13	0.642315	0.012	0.005	1.66517e-09	Higher in Autistic Samples
PCOLCE-AS1	1.12873e-31	0.641434	0.04	0.018	1.38518e-27	Higher in Autistic Samples
DDRGK1	9.24469e-14	0.64104	0.005	0.001	1.13451e-09	Higher in Autistic Samples
SSUH2	5.05889e-28	0.639636	0.029	0.012	6.20826e-24	Higher in Autistic Samples
RP11-258F1.1	1.20056e-13	0.637805	0.01	0.003	1.47333e-09	Higher in Autistic Samples
RP11-437J19.1	2.26457e-14	0.637212	0.009	0.003	2.77908e-10	Higher in Autistic Samples
AC093627.10	3.08325e-17	0.636846	0.016	0.006	3.78377e-13	Higher in Autistic Samples
MGAT4C	1.29945e-14	0.635859	0.011	0.004	1.59468e-10	Higher in Autistic Samples
FAM212B	7.3892e-13	0.635528	0.011	0.004	9.06802e-09	Higher in Autistic Samples
YTHDC1	1.1961e-12	0.633831	0.01	0.004	1.46786e-08	Higher in Autistic Samples
RP11-347D21.1	2.77748e-15	0.633653	0.014	0.006	3.40852e-11	Higher in Autistic Samples
AC007163.3	7.40745e-19	0.633479	0.019	0.008	9.09042e-15	Higher in Autistic Samples
POU6F1	3.8534e-13	0.633198	0.007	0.002	4.72889e-09	Higher in Autistic Samples
RP11-470L19.6	9.92816e-13	0.632405	0.009	0.003	1.21838e-08	Higher in Autistic Samples
RP11-639B1.1	3.13607e-11	0.630499	0.005	0.001	3.84859e-07	Higher in Autistic Samples
CTAGE1	2.33804e-12	0.629352	0.006	0.001	2.86924e-08	Higher in Autistic Samples
CMTR2	1.70432e-11	0.62865	0.007	0.002	2.09154e-07	Higher in Autistic Samples
TUBG1	2.55165e-10	0.626616	0.005	0.001	3.13139e-06	Higher in Autistic Samples
LTV1	7.38005e-13	0.625255	0.006	0.002	9.0568e-09	Higher in Autistic Samples
SLC9A1	1.265e-11	0.623889	0.005	0.001	1.55241e-07	Higher in Autistic Samples
RP11-152L7.2	3.02052e-12	0.622763	0.006	0.001	3.70679e-08	Higher in Autistic Samples
FANK1	2.83949e-16	0.618608	0.019	0.009	3.48462e-12	Higher in Autistic Samples
LINC00442	2.71379e-10	0.618025	0.009	0.004	3.33037e-06	Higher in Autistic Samples
PHF10	1.17776e-12	0.617523	0.01	0.003	1.44534e-08	Higher in Autistic Samples
JRKL	2.57389e-11	0.616862	0.008	0.003	3.15868e-07	Higher in Autistic Samples
RP11-369E15.3	5.46226e-21	0.612466	0.024	0.011	6.70329e-17	Higher in Autistic Samples
RANBP2	5.61938e-12	0.611984	0.012	0.005	6.89611e-08	Higher in Autistic Samples
ZFP36L1	5.8856e-39	0.6118	0.057	0.028	7.22281e-35	Higher in Autistic Samples
KMO	1.96378e-18	0.611752	0.024	0.011	2.40996e-14	Higher in Autistic Samples
HOXC6	3.23457e-14	0.610992	0.008	0.002	3.96947e-10	Higher in Autistic Samples
WTIP	9.49477e-15	0.609638	0.013	0.005	1.1652e-10	Higher in Autistic Samples
C10orf35	1.40618e-10	0.608582	0.007	0.003	1.72566e-06	Higher in Autistic Samples
CCSER1	5.11057e-19	0.608464	0.021	0.009	6.27169e-15	Higher in Autistic Samples
RP11-644K8.1	9.27089e-15	0.607977	0.019	0.009	1.13772e-10	Higher in Autistic Samples
OR2H1	1.67984e-21	0.605842	0.023	0.01	2.0615e-17	Higher in Autistic Samples
STK32C	5.02258e-18	0.603929	0.022	0.01	6.16371e-14	Higher in Autistic Samples
SF1	9.10432e-11	0.603062	0.009	0.003	1.11728e-06	Higher in Autistic Samples
MYH7B	2.85161e-14	0.599042	0.016	0.007	3.49949e-10	Higher in Autistic Samples
NNAT	5.11879e-23	0.59831	0.029	0.013	6.28178e-19	Higher in Autistic Samples
PTK7	1.37832e-22	0.597048	0.032	0.016	1.69147e-18	Higher in Autistic Samples
CCDC185	1.28435e-10	0.594056	0.004	0.001	1.57615e-06	Higher in Autistic Samples
TSPAN15	2.61069e-12	0.592823	0.005	0.001	3.20384e-08	Higher in Autistic Samples
RP11-98D18.16	6.60175e-28	0.592002	0.041	0.021	8.10167e-24	Higher in Autistic Samples
RP11-242D8.1	1.03246e-14	0.591137	0.017	0.008	1.26704e-10	Higher in Autistic Samples
DNAJA3	2.52147e-12	0.59038	0.004	0.001	3.09434e-08	Higher in Autistic Samples
RFX1	2.95156e-10	0.590165	0.008	0.003	3.62216e-06	Higher in Autistic Samples
ALKBH3	9.8321e-13	0.58966	0.004	0	1.2066e-08	Higher in Autistic Samples
XPNPEP3	5.84744e-16	0.589259	0.016	0.007	7.17597e-12	Higher in Autistic Samples
GOLGA6L10	8.85487e-13	0.589162	0.012	0.005	1.08667e-08	Higher in Autistic Samples
CTD-2568A17.1	1.76112e-101	0.58678	0.186	0.104	2.16125e-97	Higher in Autistic Samples
KIF5C	4.84485e-11	0.586499	0.006	0.002	5.94561e-07	Higher in Autistic Samples
RNF103	4.56396e-12	0.586002	0.01	0.004	5.60089e-08	Higher in Autistic Samples
BRD2	3.68305e-12	0.585223	0.015	0.007	4.51984e-08	Higher in Autistic Samples
EIF5A	5.21098e-11	0.585112	0.011	0.005	6.39492e-07	Higher in Autistic Samples
RP11-359G22.2	1.89104e-10	0.584574	0.005	0.002	2.32069e-06	Higher in Autistic Samples
AC004510.3	3.96182e-20	0.583885	0.029	0.014	4.86195e-16	Higher in Autistic Samples
LINC01554	1.14607e-10	0.583278	0.005	0.001	1.40646e-06	Higher in Autistic Samples
ELP5	1.49016e-10	0.582197	0.009	0.003	1.82872e-06	Higher in Autistic Samples
NRXN3	6.93871e-13	0.580836	0.006	0.001	8.51518e-09	Higher in Autistic Samples
RP13-401N8.1	9.62643e-11	0.580324	0.008	0.003	1.18136e-06	Higher in Autistic Samples
RP11-338I21.1	6.59346e-29	0.579441	0.038	0.018	8.09149e-25	Higher in Autistic Samples
ARL4C	1.32704e-18	0.57934	0.02	0.009	1.62854e-14	Higher in Autistic Samples
CFAP157	2.81927e-15	0.578665	0.022	0.011	3.45981e-11	Higher in Autistic Samples
GTSF1L	6.89051e-17	0.578066	0.018	0.008	8.45603e-13	Higher in Autistic Samples
TSPYL2	3.07812e-10	0.576386	0.004	0.001	3.77747e-06	Higher in Autistic Samples
SCRT1	1.48664e-12	0.575944	0.012	0.005	1.82441e-08	Higher in Autistic Samples
RP11-62H20.1	8.20235e-15	0.575347	0.015	0.006	1.00659e-10	Higher in Autistic Samples
TNP1	3.34492e-111	0.575232	0.187	0.1	4.10489e-107	Higher in Autistic Samples
OR4M1	5.10049e-10	0.575112	0.008	0.003	6.25933e-06	Higher in Autistic Samples
RP11-378J18.9	7.52894e-11	0.572005	0.005	0.001	9.23951e-07	Higher in Autistic Samples
AP006216.5	4.72932e-16	0.571919	0.019	0.009	5.80382e-12	Higher in Autistic Samples
PPP1R12B	6.13e-16	0.566925	0.017	0.007	7.52273e-12	Higher in Autistic Samples
NUP160	2.07867e-10	0.566668	0.004	0.001	2.55094e-06	Higher in Autistic Samples
FAM71A	4.46735e-11	0.566599	0.007	0.003	5.48233e-07	Higher in Autistic Samples
MARCKS	4.28794e-65	0.566314	0.119	0.065	5.26216e-61	Higher in Autistic Samples
RP11-684B21.1	3.80322e-12	0.565941	0.013	0.006	4.66732e-08	Higher in Autistic Samples
RHEB	9.03312e-11	0.564891	0.008	0.003	1.10854e-06	Higher in Autistic Samples
FLJ27354	2.1892e-09	0.563616	0.005	0.002	2.68658e-05	Higher in Autistic Samples
RP11-295M18.6	7.85764e-15	0.563343	0.017	0.008	9.6429e-11	Higher in Autistic Samples
NDUFA11	1.43124e-11	0.563188	0.011	0.005	1.75641e-07	Higher in Autistic Samples
RPRD1A	1.69261e-09	0.56245	0.01	0.005	2.07717e-05	Higher in Autistic Samples
CTD-2024I7.13	3.44128e-10	0.561591	0.005	0.002	4.22314e-06	Higher in Autistic Samples
MYH11	5.46732e-10	0.561035	0.006	0.002	6.7095e-06	Higher in Autistic Samples
PPIL1	1.59433e-11	0.560546	0.004	0.001	1.95656e-07	Higher in Autistic Samples
SYS1	5.12329e-11	0.559204	0.01	0.004	6.2873e-07	Higher in Autistic Samples
TMEM259	4.69351e-09	0.558338	0.006	0.002	5.75988e-05	Higher in Autistic Samples
ZFYVE28	1.55564e-12	0.558291	0.01	0.004	1.90909e-08	Higher in Autistic Samples
RP11-17M16.2	5.43022e-14	0.55751	0.02	0.01	6.66397e-10	Higher in Autistic Samples
RP11-1018N14.1	3.05439e-11	0.55701	0.01	0.004	3.74834e-07	Higher in Autistic Samples
COLCA2	7.02132e-11	0.555686	0.006	0.002	8.61656e-07	Higher in Autistic Samples
MCM6	3.51278e-10	0.555379	0.005	0.001	4.31088e-06	Higher in Autistic Samples
ARHGEF3	4.22728e-09	0.554517	0.004	0.001	5.18771e-05	Higher in Autistic Samples
AC084219.4	3.01025e-16	0.553962	0.019	0.009	3.69417e-12	Higher in Autistic Samples
UGT1A6	3.48526e-11	0.553805	0.012	0.005	4.27711e-07	Higher in Autistic Samples
KRTDAP	1.0486e-14	0.553556	0.019	0.009	1.28684e-10	Higher in Autistic Samples
TTLL1	8.31896e-11	0.553277	0.011	0.005	1.0209e-06	Higher in Autistic Samples
ZNF385A	1.25358e-10	0.551846	0.003	0	1.5384e-06	Higher in Autistic Samples
CA11	9.35569e-11	0.549922	0.005	0.001	1.14813e-06	Higher in Autistic Samples
ZNF32-AS3	7.23129e-12	0.549544	0.016	0.008	8.87424e-08	Higher in Autistic Samples
RP11-166P13.4	1.46416e-09	0.549421	0.004	0.001	1.79682e-05	Higher in Autistic Samples
RP11-360D2.1	1.6261e-10	0.549378	0.012	0.006	1.99555e-06	Higher in Autistic Samples
ATG3	1.6326e-09	0.548889	0.007	0.002	2.00352e-05	Higher in Autistic Samples
RP11-862G15.1	3.1284e-11	0.548805	0.013	0.006	3.83917e-07	Higher in Autistic Samples
SLC37A1	3.14213e-11	0.547817	0.013	0.006	3.85602e-07	Higher in Autistic Samples
KIAA1211	5.25608e-12	0.547221	0.011	0.004	6.45026e-08	Higher in Autistic Samples
RNFT2	2.48554e-10	0.547027	0.009	0.003	3.05025e-06	Higher in Autistic Samples
ATF7IP	3.40673e-11	0.545942	0.007	0.002	4.18074e-07	Higher in Autistic Samples
LRRC52	5.94693e-24	0.54432	0.041	0.022	7.29808e-20	Higher in Autistic Samples
DDX27	1.76646e-09	0.543152	0.004	0.001	2.16779e-05	Higher in Autistic Samples
FAM170B-AS1	4.22593e-22	0.542198	0.031	0.015	5.18606e-18	Higher in Autistic Samples
SETD9	6.79612e-16	0.540333	0.028	0.015	8.3402e-12	Higher in Autistic Samples
ZNF98	4.15327e-10	0.539959	0.004	0.001	5.0969e-06	Higher in Autistic Samples
SLC25A22	4.77393e-09	0.539772	0.005	0.002	5.85856e-05	Higher in Autistic Samples
HMGB4	3.44018e-14	0.539389	0.023	0.012	4.22179e-10	Higher in Autistic Samples
MRC2	3.39648e-09	0.53886	0.011	0.005	4.16816e-05	Higher in Autistic Samples
ATP6V0A1	3.47725e-10	0.538722	0.006	0.002	4.26728e-06	Higher in Autistic Samples
RP11-439E19.9	1.66988e-10	0.537204	0.012	0.006	2.04927e-06	Higher in Autistic Samples
CLEC2D	8.795e-10	0.534958	0.006	0.002	1.07932e-05	Higher in Autistic Samples
DDA1	6.76545e-09	0.534839	0.008	0.003	8.30256e-05	Higher in Autistic Samples
VN1R2	3.25855e-12	0.534823	0.014	0.007	3.99889e-08	Higher in Autistic Samples
HADH	3.29959e-09	0.533311	0.004	0.001	4.04925e-05	Higher in Autistic Samples
PCBP4	3.39207e-11	0.531362	0.01	0.004	4.16275e-07	Higher in Autistic Samples
RP11-80F22.15	1.38012e-08	0.531	0.007	0.003	0.000169369	Higher in Autistic Samples
PIBF1	3.38011e-09	0.530698	0.012	0.006	4.14807e-05	Higher in Autistic Samples
CCDC168	2.26011e-13	0.530206	0.019	0.01	2.77361e-09	Higher in Autistic Samples
AC015971.2	1.25839e-10	0.53006	0.015	0.007	1.54429e-06	Higher in Autistic Samples
DNAAF3	6.54871e-25	0.529698	0.048	0.026	8.03658e-21	Higher in Autistic Samples
C10orf111	2.05364e-10	0.528505	0.01	0.004	2.52023e-06	Higher in Autistic Samples
PIGF	2.21185e-07	0.527657	0.008	0.004	0.00271438	Higher in Autistic Samples
KCNMA1	3.86786e-09	0.52762	0.006	0.002	4.74663e-05	Higher in Autistic Samples
SRSF7	2.50234e-10	0.527392	0.006	0.002	3.07088e-06	Higher in Autistic Samples
TMEM229B	6.90609e-09	0.526828	0.005	0.002	8.47516e-05	Higher in Autistic Samples
FAM92A1	1.80517e-09	0.52579	0.007	0.003	2.2153e-05	Higher in Autistic Samples
RP11-381K20.4	4.9362e-09	0.523381	0.007	0.003	6.05771e-05	Higher in Autistic Samples
LIG3	5.00836e-08	0.521885	0.004	0.001	0.000614626	Higher in Autistic Samples
RP1-251M9.2	4.66245e-11	0.52133	0.015	0.008	5.72176e-07	Higher in Autistic Samples
CSRNP3	8.36069e-09	0.521245	0.004	0.001	0.000102602	Higher in Autistic Samples
PHLDB1	1.57931e-07	0.521063	0.005	0.002	0.00193812	Higher in Autistic Samples
EFCAB14	5.61199e-13	0.520555	0.02	0.011	6.88704e-09	Higher in Autistic Samples
TRA2B	5.26105e-09	0.520179	0.007	0.003	6.45636e-05	Higher in Autistic Samples
ITFG2	2.40188e-07	0.519931	0.007	0.003	0.00294759	Higher in Autistic Samples
C6orf62	1.54229e-08	0.518723	0.009	0.004	0.00018927	Higher in Autistic Samples
BDH1	2.06778e-09	0.518211	0.006	0.002	2.53758e-05	Higher in Autistic Samples
LZTS2	5.33319e-09	0.517267	0.004	0.001	6.54489e-05	Higher in Autistic Samples
CTD-2363C16.1	7.22921e-11	0.516914	0.008	0.003	8.87168e-07	Higher in Autistic Samples
HNRNPH1	3.18007e-09	0.516228	0.011	0.005	3.90259e-05	Higher in Autistic Samples
DCAF5	2.76816e-09	0.51612	0.008	0.003	3.39708e-05	Higher in Autistic Samples
HPCA	8.18327e-10	0.515249	0.013	0.007	1.00425e-05	Higher in Autistic Samples
CDH23	1.54569e-10	0.514673	0.006	0.002	1.89687e-06	Higher in Autistic Samples
RP5-1030M6.3	2.62137e-09	0.514339	0.008	0.003	3.21695e-05	Higher in Autistic Samples
VARS	1.24885e-07	0.513729	0.006	0.002	0.00153258	Higher in Autistic Samples
LDLRAD4	6.17021e-11	0.512736	0.016	0.008	7.57208e-07	Higher in Autistic Samples
RP11-152O14.4	6.2477e-08	0.512409	0.005	0.002	0.000766718	Higher in Autistic Samples
FAM26F	5.07261e-09	0.51179	0.003	0.001	6.22511e-05	Higher in Autistic Samples
CTNS	3.02944e-07	0.511635	0.005	0.002	0.00371773	Higher in Autistic Samples
KLHL7-AS1	6.26203e-09	0.511432	0.005	0.002	7.68476e-05	Higher in Autistic Samples
GSTO1	1.72515e-14	0.51098	0.027	0.015	2.11711e-10	Higher in Autistic Samples
RSRC2	6.28853e-10	0.510886	0.017	0.009	7.71729e-06	Higher in Autistic Samples
PPP1R11	5.3656e-08	0.510103	0.009	0.004	0.000658467	Higher in Autistic Samples
RP11-56N19.5	9.19913e-12	0.509558	0.003	0	1.12892e-07	Higher in Autistic Samples
FAM179A	2.6304e-09	0.508869	0.012	0.006	3.22803e-05	Higher in Autistic Samples
PPP1R18	1.34014e-09	0.508861	0.004	0.001	1.64462e-05	Higher in Autistic Samples
BACE1-AS	4.32779e-13	0.508177	0.019	0.01	5.31106e-09	Higher in Autistic Samples
LINC01184	1.88219e-09	0.507645	0.006	0.002	2.30982e-05	Higher in Autistic Samples
CHD1	1.15639e-08	0.507013	0.006	0.002	0.000141912	Higher in Autistic Samples
MAPK8IP1	3.85592e-09	0.506578	0.003	0.001	4.73198e-05	Higher in Autistic Samples
AC007563.1	2.90714e-14	0.506007	0.022	0.012	3.56765e-10	Higher in Autistic Samples
AC011518.1	5.62411e-08	0.504782	0.005	0.002	0.000690191	Higher in Autistic Samples
CKAP5	6.48598e-08	0.504709	0.008	0.003	0.00079596	Higher in Autistic Samples
COL11A2	4.44864e-08	0.50458	0.004	0.001	0.000545938	Higher in Autistic Samples
SLC38A2	1.83207e-08	0.504171	0.005	0.002	0.000224832	Higher in Autistic Samples
C3	3.52757e-13	0.504117	0.021	0.011	4.32904e-09	Higher in Autistic Samples
SMC2	1.26997e-07	0.503578	0.005	0.002	0.00155851	Higher in Autistic Samples
MORC2	4.33102e-08	0.503392	0.005	0.002	0.000531502	Higher in Autistic Samples
TBKBP1	1.42096e-09	0.502873	0.006	0.002	1.7438e-05	Higher in Autistic Samples
RP11-394A14.2	1.12275e-09	0.502089	0.011	0.005	1.37784e-05	Higher in Autistic Samples
SLC43A1	6.42707e-10	0.501668	0.004	0.001	7.8873e-06	Higher in Autistic Samples
PACRG-AS3	3.9102e-09	0.501434	0.005	0.001	4.7986e-05	Higher in Autistic Samples
CDKN1C	1.86298e-09	0.501346	0.01	0.004	2.28624e-05	Higher in Autistic Samples
ATP1B3	5.32074e-67	0.500839	0.161	0.097	6.52961e-63	Higher in Autistic Samples
CYP1B1-AS1	2.42501e-08	0.500623	0.007	0.003	0.000297597	Higher in Autistic Samples
TRA2A	8.31317e-09	0.498771	0.005	0.002	0.000102019	Higher in Autistic Samples
DDX5	1.53728e-12	0.49867	0.02	0.01	1.88655e-08	Higher in Autistic Samples
KATNBL1	5.62035e-18	0.498554	0.035	0.019	6.8973e-14	Higher in Autistic Samples
TMEM31	5.68977e-29	0.498445	0.065	0.038	6.98248e-25	Higher in Autistic Samples
AC125421.1	1.11903e-08	0.498272	0.003	0.001	0.000137327	Higher in Autistic Samples
CTD-2297D10.1	1.11806e-08	0.497488	0.006	0.002	0.000137208	Higher in Autistic Samples
STARD9	1.01113e-07	0.497419	0.007	0.003	0.00124086	Higher in Autistic Samples
DGCR8	1.64686e-10	0.497178	0.017	0.009	2.02102e-06	Higher in Autistic Samples
FAM209A	1.52066e-08	0.496982	0.011	0.005	0.000186615	Higher in Autistic Samples
FAM71B	9.5076e-10	0.495982	0.007	0.002	1.16677e-05	Higher in Autistic Samples
FER1L6-AS1	6.28096e-08	0.494889	0.007	0.003	0.0007708	Higher in Autistic Samples
IZUMO2	1.02018e-07	0.494535	0.005	0.002	0.00125197	Higher in Autistic Samples
ZNF646	1.22263e-07	0.494055	0.006	0.002	0.00150041	Higher in Autistic Samples
ATAD2	1.1395e-07	0.493141	0.004	0.001	0.0013984	Higher in Autistic Samples
RILPL2	4.23598e-11	0.492669	0.003	0	5.1984e-07	Higher in Autistic Samples
SIPA1L1	8.60838e-14	0.492522	0.02	0.01	1.05642e-09	Higher in Autistic Samples
ADSL	3.71997e-08	0.4925	0.009	0.004	0.000456515	Higher in Autistic Samples
RP11-1136G4.1	5.2696e-09	0.491331	0.005	0.002	6.46686e-05	Higher in Autistic Samples
MDK	1.89111e-08	0.491195	0.01	0.005	0.000232077	Higher in Autistic Samples
TPT1-AS1	1.7466e-08	0.490618	0.008	0.003	0.000214343	Higher in Autistic Samples
AC018890.4	1.63785e-08	0.489864	0.003	0.001	0.000200998	Higher in Autistic Samples
RP11-762H8.3	5.89804e-07	0.489779	0.007	0.003	0.00723808	Higher in Autistic Samples
ZNF513	1.10316e-08	0.48915	0.008	0.003	0.000135379	Higher in Autistic Samples
SPANXN2	4.29962e-09	0.487493	0.004	0.001	5.2765e-05	Higher in Autistic Samples
RP11-179A9.3	2.59933e-08	0.487042	0.006	0.002	0.00031899	Higher in Autistic Samples
CTD-2135D7.2	1.66768e-18	0.486652	0.034	0.019	2.04658e-14	Higher in Autistic Samples
MAMDC2-AS1	1.85129e-10	0.486466	0.014	0.007	2.27191e-06	Higher in Autistic Samples
PRKAR1A	2.2763e-07	0.48622	0.004	0.001	0.00279347	Higher in Autistic Samples
FAM71C	2.1005e-07	0.486127	0.008	0.004	0.00257774	Higher in Autistic Samples
RP11-666A8.9	7.21567e-09	0.485835	0.009	0.004	8.85507e-05	Higher in Autistic Samples
TNP2	2.31418e-08	0.485756	0.007	0.003	0.000283996	Higher in Autistic Samples
METTL13	7.25768e-11	0.485721	0.003	0	8.90662e-07	Higher in Autistic Samples
CCDC82	1.01922e-08	0.485351	0.004	0.001	0.000125078	Higher in Autistic Samples
PLCE1-AS2	8.54994e-11	0.484396	0.016	0.008	1.04925e-06	Higher in Autistic Samples
MEIS1	4.62384e-13	0.484131	0.022	0.012	5.67437e-09	Higher in Autistic Samples
DPM1	8.33611e-07	0.484122	0.004	0.001	0.0102301	Higher in Autistic Samples
CRY2	8.32123e-09	0.48372	0.003	0.001	0.000102118	Higher in Autistic Samples
BRD4	2.28127e-07	0.483555	0.006	0.002	0.00279958	Higher in Autistic Samples
FAM153B	6.48034e-08	0.481775	0.008	0.004	0.000795268	Higher in Autistic Samples
MRFAP1	2.67871e-10	0.481724	0.012	0.006	3.28731e-06	Higher in Autistic Samples
NR2C2	1.59409e-08	0.481094	0.005	0.001	0.000195626	Higher in Autistic Samples
ZNF217	6.97189e-08	0.480724	0.003	0.001	0.00085559	Higher in Autistic Samples
RP5-1004I9.1	2.06098e-07	0.480061	0.006	0.002	0.00252924	Higher in Autistic Samples
AC004448.5	1.70534e-09	0.479867	0.008	0.003	2.0928e-05	Higher in Autistic Samples
CHMP5	6.91563e-08	0.479508	0.003	0.001	0.000848687	Higher in Autistic Samples
RP11-3L23.2	2.52704e-08	0.479298	0.005	0.002	0.000310119	Higher in Autistic Samples
CRADD	8.70838e-08	0.479035	0.006	0.002	0.00106869	Higher in Autistic Samples
PSD	2.04366e-07	0.478853	0.005	0.002	0.00250799	Higher in Autistic Samples
DHRS9	1.95326e-07	0.477198	0.006	0.002	0.00239705	Higher in Autistic Samples
BHLHE40	1.44037e-07	0.476019	0.004	0.001	0.00176762	Higher in Autistic Samples
SLC22A18	2.60153e-08	0.475646	0.009	0.004	0.000319259	Higher in Autistic Samples
RTP5	2.78486e-08	0.474636	0.004	0.001	0.000341758	Higher in Autistic Samples
C1orf100	1.99711e-07	0.473521	0.004	0.001	0.00245085	Higher in Autistic Samples
MIDN	5.9361e-07	0.470217	0.006	0.003	0.00728478	Higher in Autistic Samples
HIPK1	5.40933e-07	0.470093	0.006	0.002	0.00663833	Higher in Autistic Samples
MAP3K14-AS1	8.09437e-08	0.470039	0.013	0.007	0.000993341	Higher in Autistic Samples
BBC3	1.59626e-07	0.468813	0.005	0.002	0.00195893	Higher in Autistic Samples
PIWIL3	5.81598e-07	0.46876	0.006	0.002	0.00713736	Higher in Autistic Samples
FARP2	6.02301e-11	0.468161	0.019	0.011	7.39144e-07	Higher in Autistic Samples
LINC01198	3.11817e-09	0.467025	0.011	0.006	3.82661e-05	Higher in Autistic Samples
APLP1	6.96099e-08	0.46702	0.003	0.001	0.000854252	Higher in Autistic Samples
ALLC	5.18497e-09	0.465887	0.004	0.001	6.36299e-05	Higher in Autistic Samples
RP11-796E2.4	3.28552e-07	0.465447	0.009	0.005	0.00403199	Higher in Autistic Samples
KIAA1217	7.70145e-10	0.465326	0.011	0.005	9.45122e-06	Higher in Autistic Samples
HIST1H2AG	4.23046e-08	0.46452	0.008	0.003	0.000519161	Higher in Autistic Samples
AC007557.4	9.62782e-08	0.464302	0.008	0.004	0.00118153	Higher in Autistic Samples
CYTH2	4.06376e-07	0.463815	0.005	0.002	0.00498705	Higher in Autistic Samples
COL3A1	1.61648e-07	0.463234	0.003	0.001	0.00198374	Higher in Autistic Samples
RP11-61G19.2	2.06978e-08	0.462773	0.006	0.002	0.000254003	Higher in Autistic Samples
C20orf195	2.64172e-07	0.462348	0.004	0.001	0.00324192	Higher in Autistic Samples
LINC00358	2.5948e-07	0.462234	0.004	0.001	0.00318434	Higher in Autistic Samples
FAM153A	3.57007e-10	0.461702	0.015	0.008	4.38119e-06	Higher in Autistic Samples
CALCOCO1	1.03299e-06	0.459133	0.005	0.002	0.0126769	Higher in Autistic Samples
RP11-21B23.3	1.63256e-07	0.457685	0.003	0.001	0.00200348	Higher in Autistic Samples
E2F4	8.82827e-07	0.457654	0.007	0.003	0.0108341	Higher in Autistic Samples
FAM229A	6.33525e-11	0.45734	0.021	0.012	7.77462e-07	Higher in Autistic Samples
WDR37	4.72831e-08	0.456942	0.003	0.001	0.000580258	Higher in Autistic Samples
LNX1-AS1	2.74729e-07	0.45652	0.003	0.001	0.00337148	Higher in Autistic Samples
TMEM260	5.59394e-14	0.455802	0.025	0.013	6.86489e-10	Higher in Autistic Samples
CAPN3	1.58167e-06	0.455486	0.004	0.002	0.0194103	Higher in Autistic Samples
SLC25A41	8.06058e-07	0.45521	0.005	0.002	0.00989195	Higher in Autistic Samples
HSPA1A	1.172e-06	0.453596	0.005	0.002	0.0143827	Higher in Autistic Samples
RNF148	1.39737e-07	0.453474	0.011	0.006	0.00171485	Higher in Autistic Samples
WRNIP1	7.36161e-07	0.452918	0.005	0.002	0.00903417	Higher in Autistic Samples
IPO5	2.1651e-06	0.452806	0.012	0.007	0.0265701	Higher in Autistic Samples
CCDC9	6.0973e-07	0.452213	0.007	0.003	0.0074826	Higher in Autistic Samples
ATP2B4	1.62689e-07	0.451408	0.007	0.003	0.00199652	Higher in Autistic Samples
AC096570.1	1.39815e-07	0.451176	0.004	0.001	0.00171581	Higher in Autistic Samples
RP11-357K6.1	3.6278e-07	0.450357	0.003	0.001	0.00445204	Higher in Autistic Samples
PLEKHB2	1.85851e-07	0.450156	0.003	0.001	0.00228076	Higher in Autistic Samples
PCNA	1.44436e-06	0.450089	0.006	0.002	0.0177252	Higher in Autistic Samples
KIF1C	9.98377e-07	0.449553	0.008	0.004	0.0122521	Higher in Autistic Samples
GPR182	4.08446e-09	0.448556	0.002	0	5.01245e-05	Higher in Autistic Samples
PRM1	0	0.448521	0.638	0.421	0	Higher in Autistic Samples
RP11-496I9.1	1.0956e-13	0.448443	0.022	0.012	1.34452e-09	Higher in Autistic Samples
RP11-313A24.1	1.3557e-07	0.448412	0.006	0.002	0.00166371	Higher in Autistic Samples
NDNF	1.94062e-08	0.447463	0.004	0.001	0.000238152	Higher in Autistic Samples
ZCCHC6	3.73187e-07	0.446751	0.006	0.002	0.00457975	Higher in Autistic Samples
EIF5A2	6.92338e-07	0.446725	0.008	0.004	0.00849637	Higher in Autistic Samples
AFF4	1.34308e-06	0.446707	0.004	0.001	0.0164822	Higher in Autistic Samples
RP11-15I11.3	1.49512e-07	0.445335	0.003	0.001	0.00183482	Higher in Autistic Samples
TEX36-AS1	2.20678e-06	0.445038	0.005	0.002	0.0270815	Higher in Autistic Samples
TRABD2A	1.73721e-06	0.444083	0.004	0.001	0.0213191	Higher in Autistic Samples
DGKI	3.65208e-07	0.44353	0.004	0.001	0.00448184	Higher in Autistic Samples
C10orf90	2.7301e-09	0.443061	0.008	0.003	3.35037e-05	Higher in Autistic Samples
THAP6	3.28067e-08	0.443007	0.003	0	0.000402603	Higher in Autistic Samples
COL15A1	1.26377e-08	0.442896	0.003	0.001	0.00015509	Higher in Autistic Samples
CTD-2020K17.4	2.76422e-12	0.442663	0.025	0.014	3.39225e-08	Higher in Autistic Samples
RP11-545G3.1	2.17961e-11	0.442261	0.034	0.022	2.67482e-07	Higher in Autistic Samples
PHF12	3.20257e-07	0.441622	0.003	0.001	0.00393019	Higher in Autistic Samples
FER1L5	1.18671e-08	0.441136	0.003	0	0.000145633	Higher in Autistic Samples
CAND2	4.16489e-07	0.440959	0.004	0.001	0.00511115	Higher in Autistic Samples
HNRNPL	9.18813e-07	0.439817	0.006	0.002	0.0112757	Higher in Autistic Samples
AC016912.3	1.96249e-06	0.439398	0.007	0.003	0.0240837	Higher in Autistic Samples
DRD3	7.61028e-08	0.439357	0.005	0.002	0.000933934	Higher in Autistic Samples
ATF7	6.53264e-07	0.439039	0.005	0.002	0.00801686	Higher in Autistic Samples
ZNF160	4.64907e-07	0.438755	0.004	0.001	0.00570534	Higher in Autistic Samples
HSD17B12	1.36089e-07	0.438612	0.002	0	0.00167009	Higher in Autistic Samples
MIR7515HG	1.29485e-12	0.438601	0.031	0.019	1.58904e-08	Higher in Autistic Samples
DCDC2C	3.12525e-07	0.437915	0.003	0.001	0.00383531	Higher in Autistic Samples
AKNAD1	2.46539e-07	0.437747	0.006	0.003	0.00302553	Higher in Autistic Samples
RP5-1051H14.2	1.9981e-10	0.437645	0.018	0.01	2.45207e-06	Higher in Autistic Samples
RP11-157J13.1	3.8569e-08	0.437603	0.004	0.001	0.000473318	Higher in Autistic Samples
CCDC28A	6.58369e-07	0.43677	0.003	0.001	0.00807951	Higher in Autistic Samples
VMAC	2.0297e-07	0.436399	0.004	0.001	0.00249084	Higher in Autistic Samples
AK2	5.80339e-07	0.43563	0.006	0.002	0.00712192	Higher in Autistic Samples
SPIRE1	4.96075e-09	0.434806	0.014	0.007	6.08783e-05	Higher in Autistic Samples
FAM53C	2.25667e-06	0.434778	0.006	0.003	0.0276939	Higher in Autistic Samples
NELFCD	3.44149e-10	0.434635	0.002	0	4.22339e-06	Higher in Autistic Samples
CCDC180	6.80985e-07	0.434194	0.004	0.001	0.00835704	Higher in Autistic Samples
MGAT3	1.88427e-06	0.43414	0.005	0.002	0.0231238	Higher in Autistic Samples
RP11-402G3.5	1.45161e-06	0.433057	0.006	0.002	0.0178142	Higher in Autistic Samples
FAM209B	2.52896e-06	0.432721	0.008	0.004	0.0310353	Higher in Autistic Samples
TPCN1	3.71772e-11	0.432314	0.022	0.013	4.56238e-07	Higher in Autistic Samples
RP11-600L4.1	1.4826e-06	0.43193	0.006	0.002	0.0181945	Higher in Autistic Samples
RP11-567M16.5	1.5491e-07	0.43132	0.005	0.002	0.00190105	Higher in Autistic Samples
CTD-2184C24.2	2.19407e-06	0.430701	0.007	0.003	0.0269256	Higher in Autistic Samples
SERPINB6	7.00194e-07	0.430646	0.008	0.004	0.00859278	Higher in Autistic Samples
FBXO34	2.88902e-08	0.429889	0.016	0.009	0.000354541	Higher in Autistic Samples
ZNF546	1.61824e-07	0.429868	0.003	0.001	0.00198591	Higher in Autistic Samples
RP4-539M6.22	1.00025e-06	0.428901	0.004	0.001	0.012275	Higher in Autistic Samples
ZNF683	2.31184e-06	0.428809	0.006	0.003	0.0283709	Higher in Autistic Samples
CFAP44	1.31837e-07	0.428582	0.012	0.006	0.0016179	Higher in Autistic Samples
SPANXD	1.77742e-07	0.428456	0.005	0.002	0.00218126	Higher in Autistic Samples
COPS7B	6.87051e-08	0.428312	0.003	0	0.000843149	Higher in Autistic Samples
H1FX	5.53581e-07	0.428233	0.006	0.002	0.00679355	Higher in Autistic Samples
TMEM139	9.5264e-07	0.42808	0.006	0.003	0.0116908	Higher in Autistic Samples
EVX1	3.18773e-07	0.427765	0.008	0.004	0.00391198	Higher in Autistic Samples
RGPD3	1.40021e-06	0.427212	0.003	0.001	0.0171834	Higher in Autistic Samples
FUS	1.29306e-06	0.426902	0.005	0.002	0.0158684	Higher in Autistic Samples
RP11-307O10.1	1.00362e-06	0.426883	0.004	0.001	0.0123164	Higher in Autistic Samples
TCF7L2	1.87437e-07	0.425527	0.002	0	0.00230023	Higher in Autistic Samples
DICER1	7.43318e-07	0.424391	0.003	0.001	0.009122	Higher in Autistic Samples
PDE5A	4.7902e-07	0.424323	0.003	0.001	0.00587854	Higher in Autistic Samples
FGD2	2.05902e-06	0.423644	0.005	0.002	0.0252683	Higher in Autistic Samples
CTB-55O6.13	2.5677e-07	0.4231	0.014	0.008	0.00315108	Higher in Autistic Samples
RP11-544A12.8	1.38575e-10	0.422315	0.012	0.005	1.7006e-06	Higher in Autistic Samples
PCAT6	4.33099e-07	0.421946	0.013	0.007	0.00531499	Higher in Autistic Samples
C1orf43	5.51181e-07	0.420767	0.012	0.007	0.00676409	Higher in Autistic Samples
JUP	2.30566e-06	0.420028	0.005	0.002	0.0282951	Higher in Autistic Samples
RP5-1136G13.2	1.0544e-06	0.419957	0.003	0.001	0.0129396	Higher in Autistic Samples
RP5-1022J11.2	3.50746e-06	0.419895	0.005	0.002	0.0430435	Higher in Autistic Samples
RPL37	5.34404e-08	0.419892	0.014	0.008	0.00065582	Higher in Autistic Samples
ZBTB47	2.18245e-06	0.419276	0.003	0.001	0.0267831	Higher in Autistic Samples
RP11-164O23.7	3.42461e-07	0.418944	0.006	0.002	0.00420268	Higher in Autistic Samples
PURA	8.22934e-07	0.418775	0.008	0.004	0.010099	Higher in Autistic Samples
CNKSR3	3.10837e-06	0.416398	0.005	0.002	0.038146	Higher in Autistic Samples
C22orf46	3.95934e-07	0.416015	0.002	0	0.0048589	Higher in Autistic Samples
AC003101.1	2.34429e-06	0.415246	0.003	0.001	0.0287691	Higher in Autistic Samples
CTD-2008P7.1	3.9307e-07	0.415091	0.003	0.001	0.00482376	Higher in Autistic Samples
FAM83C	2.87804e-08	0.41439	0.015	0.008	0.000353193	Higher in Autistic Samples
BCL2L11	2.32356e-06	0.414108	0.003	0.001	0.0285147	Higher in Autistic Samples
RP11-288L9.4	2.67795e-06	0.411252	0.003	0.001	0.0328638	Higher in Autistic Samples
RP11-63A1.2	7.60945e-09	0.409109	0.002	0	9.33832e-05	Higher in Autistic Samples
MEST	6.10592e-15	0.408734	0.038	0.023	7.49318e-11	Higher in Autistic Samples
SPTY2D1-AS1	6.80207e-46	0.408508	0.152	0.1	8.3475e-42	Higher in Autistic Samples
TBX5-AS1	1.00604e-06	0.408268	0.004	0.001	0.0123462	Higher in Autistic Samples
AP001462.6	1.65736e-07	0.407964	0.007	0.003	0.00203392	Higher in Autistic Samples
SHOX2	1.27628e-07	0.407299	0.003	0.001	0.00156625	Higher in Autistic Samples
COPZ1	2.14136e-08	0.407062	0.002	0	0.000262787	Higher in Autistic Samples
ST8SIA2	9.47978e-08	0.405243	0.003	0.001	0.00116336	Higher in Autistic Samples
GANAB	2.31594e-06	0.405196	0.004	0.001	0.0284212	Higher in Autistic Samples
RP11-700H13.1	1.50685e-06	0.405128	0.006	0.003	0.0184921	Higher in Autistic Samples
MRPS21	3.69617e-06	0.403788	0.006	0.002	0.0453595	Higher in Autistic Samples
C6orf163	3.67861e-07	0.402344	0.003	0.001	0.0045144	Higher in Autistic Samples
CDS2	1.49316e-06	0.401858	0.006	0.003	0.018324	Higher in Autistic Samples
RP11-73K9.2	3.4681e-06	0.401165	0.009	0.005	0.0425606	Higher in Autistic Samples
CRAMP1	2.89915e-17	0.400011	0.054	0.035	3.55783e-13	Higher in Autistic Samples
RP11-687M24.8	3.26683e-08	0.399291	0.003	0.001	0.000400906	Higher in Autistic Samples
CTC-518B2.8	7.94897e-07	0.397795	0.004	0.001	0.00975497	Higher in Autistic Samples
LINC00700	2.57803e-06	0.397023	0.003	0.001	0.0316376	Higher in Autistic Samples
RP11-81H14.2	5.74103e-08	0.396893	0.002	0	0.00070454	Higher in Autistic Samples
CALD1	7.18412e-08	0.396725	0.002	0	0.000881636	Higher in Autistic Samples
CCDC59	6.45128e-08	0.395973	0.003	0.001	0.000791701	Higher in Autistic Samples
CPS1	2.73409e-06	0.3944	0.007	0.004	0.0335527	Higher in Autistic Samples
OSBP2	1.25521e-09	0.394328	0.023	0.014	1.54039e-05	Higher in Autistic Samples
WDR55	6.79535e-11	0.394242	0.024	0.014	8.33926e-07	Higher in Autistic Samples
SMYD4	1.70306e-06	0.393866	0.003	0.001	0.0209	Higher in Autistic Samples
LYSMD2	8.5101e-07	0.393145	0.01	0.006	0.0104436	Higher in Autistic Samples
PIN1	1.80716e-08	0.391351	0.018	0.011	0.000221775	Higher in Autistic Samples
NAT14	1.81746e-07	0.390356	0.002	0	0.00223039	Higher in Autistic Samples
FAM71D	1.35092e-06	0.388679	0.011	0.006	0.0165785	Higher in Autistic Samples
FAM65A	9.02689e-07	0.388124	0.003	0.001	0.0110778	Higher in Autistic Samples
MAGI1	4.43376e-08	0.387165	0.002	0	0.000544111	Higher in Autistic Samples
RBM15B	3.36394e-06	0.386858	0.009	0.005	0.0412823	Higher in Autistic Samples
TNKS	1.22405e-07	0.384811	0.015	0.009	0.00150216	Higher in Autistic Samples
SEPT3	2.89645e-07	0.384369	0.015	0.009	0.00355452	Higher in Autistic Samples
RP1-266L20.2	2.00047e-07	0.384077	0.013	0.007	0.00245498	Higher in Autistic Samples
RP11-23F23.2	3.68476e-06	0.383199	0.003	0.001	0.0452194	Higher in Autistic Samples
H1FX-AS1	4.82539e-07	0.381182	0.003	0.001	0.00592172	Higher in Autistic Samples
GNAI2	4.15482e-08	0.380763	0.021	0.013	0.000509879	Higher in Autistic Samples
RAC3	3.27529e-06	0.379964	0.002	0	0.0401944	Higher in Autistic Samples
ZNRD1	7.83923e-07	0.376978	0.011	0.006	0.00962031	Higher in Autistic Samples
PACS2	6.96309e-07	0.375764	0.013	0.008	0.00854511	Higher in Autistic Samples
IL15	1.41764e-06	0.375555	0.003	0.001	0.0173973	Higher in Autistic Samples
LMX1A	2.36858e-08	0.374232	0.012	0.006	0.000290672	Higher in Autistic Samples
CLIC5	7.75775e-10	0.373574	0.014	0.007	9.52031e-06	Higher in Autistic Samples
RP11-63A1.1	1.86917e-07	0.373238	0.003	0.001	0.00229384	Higher in Autistic Samples
SLC3A2	2.29151e-06	0.372748	0.002	0	0.0281215	Higher in Autistic Samples
FLJ43879	1.5264e-06	0.372718	0.006	0.003	0.018732	Higher in Autistic Samples
CTD-2228A4.1	7.89959e-07	0.370503	0.002	0	0.00969437	Higher in Autistic Samples
LINC01350	1.90169e-06	0.370101	0.003	0.001	0.0233375	Higher in Autistic Samples
ZNF71	2.55969e-07	0.366746	0.003	0.001	0.00314125	Higher in Autistic Samples
KLHL12	1.57576e-06	0.36285	0.008	0.004	0.0193377	Higher in Autistic Samples
PCGF6	4.38592e-07	0.361035	0.002	0	0.00538241	Higher in Autistic Samples
KLF11	2.68677e-06	0.360885	0.003	0.001	0.032972	Higher in Autistic Samples
RP4-591C20.9	3.15e-18	0.360646	0.064	0.042	3.86568e-14	Higher in Autistic Samples
HNRNPR	1.65143e-06	0.360612	0.011	0.006	0.0202664	Higher in Autistic Samples
OSTM1-AS1	2.29463e-06	0.360142	0.002	0	0.0281597	Higher in Autistic Samples
RAPGEF6	1.77095e-06	0.360097	0.003	0.001	0.0217331	Higher in Autistic Samples
C19orf68	2.83745e-06	0.359299	0.004	0.001	0.0348211	Higher in Autistic Samples
TAF10	2.68052e-06	0.357853	0.019	0.013	0.0328954	Higher in Autistic Samples
RP11-493E12.1	4.06713e-07	0.353825	0.012	0.007	0.00499118	Higher in Autistic Samples
DNAJB7	1.03236e-07	0.352414	0.025	0.017	0.00126691	Higher in Autistic Samples
KCNJ13	5.66999e-07	0.351008	0.002	0	0.00695821	Higher in Autistic Samples
S100A7A	1.59108e-08	0.345791	0.016	0.009	0.000195258	Higher in Autistic Samples
FHL2	7.94465e-07	0.345161	0.002	0	0.00974968	Higher in Autistic Samples
EQTN	1.6679e-07	0.342667	0.017	0.01	0.00204685	Higher in Autistic Samples
RP1-177I10.1	1.07404e-06	0.342399	0.002	0	0.0131807	Higher in Autistic Samples
IRX6	1.75783e-06	0.339763	0.002	0	0.0215721	Higher in Autistic Samples
ERCC5	3.28643e-06	0.33924	0.002	0	0.0403311	Higher in Autistic Samples
AC097495.2	1.98608e-07	0.337071	0.023	0.015	0.00243732	Higher in Autistic Samples
NOTCH2	3.87656e-07	0.334513	0.002	0	0.00475731	Higher in Autistic Samples
RP5-944M2.3	2.11091e-06	0.332938	0.002	0	0.0259051	Higher in Autistic Samples
CTDSPL	1.16297e-06	0.331411	0.003	0.001	0.014272	Higher in Autistic Samples
C22orf31	1.75816e-06	0.330287	0.002	0	0.0215761	Higher in Autistic Samples
FGFR3	2.30519e-06	0.325186	0.002	0	0.0282893	Higher in Autistic Samples
RP1-239B22.5	9.74319e-07	0.317282	0.001	0	0.0119568	Higher in Autistic Samples
RP5-1157M23.2	7.52292e-07	0.310809	0.003	0.001	0.00923213	Higher in Autistic Samples
ESR1	8.28376e-07	0.309594	0.002	0	0.0101658	Higher in Autistic Samples
SLC17A7	1.76081e-06	0.306831	0.002	0	0.0216087	Higher in Autistic Samples
IL6R	7.16411e-08	0.299755	0.026	0.017	0.00087918	Higher in Autistic Samples
ACAP1	4.94142e-08	0.290411	0.046	0.034	0.000606411	Higher in Autistic Samples
LRAT	8.49257e-07	0.289047	0.001	0	0.0104221	Higher in Autistic Samples
TADA2A	1.42569e-12	0.278101	0.055	0.038	1.7496e-08	Higher in Autistic Samples
PAG1	9.74389e-07	0.273954	0.001	0	0.0119577	Higher in Autistic Samples
GPX4	1.8448e-08	0.196027	0.112	0.093	0.000226394	Higher in Autistic Samples
DNAJC4	1.2683e-17	-0.205314	0.193	0.232	1.55646e-13
C16orf82	2.21123e-14	-0.22446	0.095	0.123	2.71362e-10	Higher in Normal/Healthy Samples
DGCR6L	9.82624e-18	-0.243842	0.135	0.17	1.20588e-13	Higher in Normal/Healthy Samples
NUPR2	3.59481e-35	-0.246242	0.362	0.42	4.41155e-31	Higher in Normal/Healthy Samples
ARPP19	2.20784e-06	-0.247972	0.026	0.035	0.0270947	Higher in Normal/Healthy Samples
AURKAIP1	1.08726e-06	-0.251554	0.033	0.044	0.0133428	Higher in Normal/Healthy Samples
STARD10	2.95098e-06	-0.26956	0.021	0.029	0.0362144	Higher in Normal/Healthy Samples
TPPP2	3.64519e-09	-0.280625	0.041	0.056	4.47337e-05	Higher in Normal/Healthy Samples
ZDHHC19	3.40867e-06	-0.283927	0.011	0.017	0.0418312	Higher in Normal/Healthy Samples
RANGAP1	4.00978e-12	-0.285442	0.051	0.07	4.9208e-08	Higher in Normal/Healthy Samples
C9orf16	7.76864e-08	-0.301527	0.025	0.036	0.000953367	Higher in Normal/Healthy Samples
AF131216.1	2.13179e-06	-0.303116	0.013	0.02	0.0261613	Higher in Normal/Healthy Samples
LRTOMT	2.96932e-06	-0.307719	0.018	0.026	0.0364395	Higher in Normal/Healthy Samples
SORBS3	2.9569e-06	-0.307828	0.015	0.023	0.0362871	Higher in Normal/Healthy Samples
PKM	2.54925e-10	-0.310131	0.033	0.047	3.12844e-06	Higher in Normal/Healthy Samples
C3orf22	1.47173e-08	-0.311402	0.031	0.043	0.00018061	Higher in Normal/Healthy Samples
TNFAIP8L1	1.19433e-10	-0.314496	0.033	0.047	1.46568e-06	Higher in Normal/Healthy Samples
CTSF	3.63279e-06	-0.318746	0.011	0.017	0.0445817	Higher in Normal/Healthy Samples
GABRG3-AS1	1.10544e-07	-0.325909	0.014	0.022	0.0013566	Higher in Normal/Healthy Samples
GLUL	7.50833e-26	-0.326151	0.092	0.13	9.21422e-22	Higher in Normal/Healthy Samples
BOD1L2	3.86937e-23	-0.326915	0.076	0.109	4.74849e-19	Higher in Normal/Healthy Samples
C10orf62	9.33007e-12	-0.328062	0.031	0.046	1.14499e-07	Higher in Normal/Healthy Samples
TPGS2	6.04841e-13	-0.329339	0.038	0.055	7.42261e-09	Higher in Normal/Healthy Samples
SLC25A39	8.94796e-07	-0.330153	0.011	0.018	0.0109809	Higher in Normal/Healthy Samples
PCYT2	7.35165e-29	-0.335104	0.109	0.152	9.02195e-25	Higher in Normal/Healthy Samples
PPDPF	7.10782e-10	-0.336896	0.02	0.031	8.72271e-06	Higher in Normal/Healthy Samples
MAPK6	1.24449e-06	-0.337958	0.009	0.016	0.0152724	Higher in Normal/Healthy Samples
TP53I11	8.94815e-10	-0.338079	0.02	0.032	1.09812e-05	Higher in Normal/Healthy Samples
NRDC	2.96146e-09	-0.338081	0.019	0.029	3.6343e-05	Higher in Normal/Healthy Samples
SMCP	8.17783e-66	-0.340654	0.318	0.402	1.00358e-61	Higher in Normal/Healthy Samples
RIMKLB	8.07185e-09	-0.342374	0.023	0.033	9.90577e-05	Higher in Normal/Healthy Samples
TTLL10	1.66936e-06	-0.343147	0.01	0.017	0.0204864	Higher in Normal/Healthy Samples
TTC7A	6.59066e-08	-0.343837	0.017	0.027	0.000808806	Higher in Normal/Healthy Samples
RNF38	1.01244e-09	-0.348697	0.02	0.031	1.24246e-05	Higher in Normal/Healthy Samples
TCP11	2.78199e-17	-0.350782	0.049	0.072	3.41406e-13	Higher in Normal/Healthy Samples
WBP2NL	3.5513e-08	-0.351557	0.018	0.028	0.000435816	Higher in Normal/Healthy Samples
GRINA	3.64612e-07	-0.352338	0.015	0.023	0.00447452	Higher in Normal/Healthy Samples
UBAC1	6.6895e-07	-0.356612	0.006	0.011	0.00820935	Higher in Normal/Healthy Samples
DDX3Y	2.05676e-07	-0.360193	0.01	0.017	0.00252406	Higher in Normal/Healthy Samples
RP11-613D13.5	3.29313e-06	-0.360733	0	0.003	0.0404133	Higher in Normal/Healthy Samples
LPIN1	4.3765e-15	-0.361056	0.034	0.053	5.37084e-11	Higher in Normal/Healthy Samples
TLK2	3.43568e-06	-0.362746	0.005	0.009	0.0421627	Higher in Normal/Healthy Samples
ZNF706	1.20011e-13	-0.363461	0.028	0.043	1.47278e-09	Higher in Normal/Healthy Samples
ZC3H14	2.2858e-06	-0.363566	0.004	0.008	0.0280513	Higher in Normal/Healthy Samples
GINM1	1.14464e-07	-0.363687	0.009	0.015	0.00140471	Higher in Normal/Healthy Samples
MOSPD3	3.46495e-18	-0.363791	0.048	0.072	4.25218e-14	Higher in Normal/Healthy Samples
RNF19A	4.16979e-08	-0.365442	0.005	0.01	0.000511716	Higher in Normal/Healthy Samples
ZDHHC3	2.18222e-09	-0.3656	0.017	0.027	2.67802e-05	Higher in Normal/Healthy Samples
SPZ1	7.48193e-10	-0.367352	0.015	0.025	9.18183e-06	Higher in Normal/Healthy Samples
NDUFA13	1.31227e-13	-0.367603	0.027	0.043	1.61042e-09	Higher in Normal/Healthy Samples
ERICH3	8.85041e-07	-0.367811	0.005	0.01	0.0108612	Higher in Normal/Healthy Samples
ABHD8	1.27946e-06	-0.37526	0.007	0.013	0.0157015	Higher in Normal/Healthy Samples
RP11-100N20.1	4.84525e-07	-0.375408	0.005	0.01	0.00594609	Higher in Normal/Healthy Samples
USP2	2.17658e-09	-0.378363	0.017	0.027	2.67109e-05	Higher in Normal/Healthy Samples
CCDC7.1	1.05786e-06	-0.378707	0.007	0.013	0.0129821	Higher in Normal/Healthy Samples
PPM1G	6.64984e-10	-0.378768	0.018	0.028	8.16068e-06	Higher in Normal/Healthy Samples
SLC2A8	9.27663e-08	-0.378913	0.011	0.018	0.00113843	Higher in Normal/Healthy Samples
MT1G	3.00955e-06	-0.378937	0	0.002	0.0369332	Higher in Normal/Healthy Samples
POC1B	2.87052e-06	-0.379019	0	0.002	0.035227	Higher in Normal/Healthy Samples
CSMD2-AS1	1.21153e-07	-0.379973	0.006	0.012	0.00148679	Higher in Normal/Healthy Samples
ELAVL4	3.93444e-06	-0.380378	0.001	0.004	0.0482834	Higher in Normal/Healthy Samples
KCMF1	3.68605e-06	-0.381957	0.005	0.009	0.0452352	Higher in Normal/Healthy Samples
ACTL10	1.00631e-06	-0.382148	0.009	0.015	0.0123495	Higher in Normal/Healthy Samples
CTD-2024D23.1	2.13222e-06	-0.384105	0	0.002	0.0261666	Higher in Normal/Healthy Samples
LINC01304	2.13702e-06	-0.386223	0.004	0.009	0.0262255	Higher in Normal/Healthy Samples
SPDYA	1.13743e-06	-0.389385	0.001	0.003	0.0139585	Higher in Normal/Healthy Samples
CCDC136	4.99078e-11	-0.389476	0.019	0.031	6.12469e-07	Higher in Normal/Healthy Samples
TSPAN1	1.23565e-07	-0.389907	0.006	0.012	0.00151639	Higher in Normal/Healthy Samples
ODC1	1.433e-07	-0.390099	0.011	0.018	0.00175857	Higher in Normal/Healthy Samples
PTDSS2	5.47918e-08	-0.394876	0.012	0.02	0.000672404	Higher in Normal/Healthy Samples
PMS1	3.96863e-06	-0.397492	0.002	0.006	0.048703	Higher in Normal/Healthy Samples
GGN	1.25122e-06	-0.398018	0.006	0.011	0.0153549	Higher in Normal/Healthy Samples
CHPT1	5.50316e-12	-0.401981	0.02	0.032	6.75348e-08	Higher in Normal/Healthy Samples
NSUN4	4.66927e-11	-0.402599	0.016	0.028	5.73013e-07	Higher in Normal/Healthy Samples
RPL14	3.51415e-06	-0.405718	0	0.002	0.0431257	Higher in Normal/Healthy Samples
CDV3	5.20882e-08	-0.405953	0.009	0.016	0.000639227	Higher in Normal/Healthy Samples
OAZ3	9.92686e-16	-0.407342	0.028	0.046	1.21822e-11	Higher in Normal/Healthy Samples
RP11-452D21.1	3.20677e-06	-0.409106	0.001	0.004	0.0393535	Higher in Normal/Healthy Samples
PWRN1	1.32963e-08	-0.409229	0.011	0.018	0.000163173	Higher in Normal/Healthy Samples
SREK1IP1	1.20786e-06	-0.411476	0.002	0.005	0.0148229	Higher in Normal/Healthy Samples
HBP1	9.87028e-07	-0.411674	0.008	0.014	0.0121128	Higher in Normal/Healthy Samples
ACTR3	9.08595e-07	-0.411728	0.001	0.003	0.0111503	Higher in Normal/Healthy Samples
C7orf31	3.45278e-06	-0.412545	0.005	0.009	0.0423726	Higher in Normal/Healthy Samples
ZC3H15	5.3334e-07	-0.413357	0.009	0.015	0.00654514	Higher in Normal/Healthy Samples
RPL8	1.44114e-06	-0.414897	0.007	0.013	0.0176856	Higher in Normal/Healthy Samples
COL9A3	6.82899e-11	-0.415605	0.013	0.024	8.38054e-07	Higher in Normal/Healthy Samples
CCNY	1.49827e-28	-0.416149	0.052	0.085	1.83868e-24	Higher in Normal/Healthy Samples
RPS17	1.53528e-06	-0.416627	0.001	0.003	0.0188409	Higher in Normal/Healthy Samples
SKAP2	1.89691e-07	-0.417468	0.002	0.006	0.00232789	Higher in Normal/Healthy Samples
ICA1	4.44712e-09	-0.419767	0.009	0.017	5.45751e-05	Higher in Normal/Healthy Samples
SPATC1L	1.48556e-07	-0.42043	0.009	0.016	0.00182307	Higher in Normal/Healthy Samples
EGLN2	2.57447e-13	-0.420964	0.02	0.033	3.15938e-09	Higher in Normal/Healthy Samples
NUCB2	1.21294e-06	-0.421223	0.002	0.006	0.0148852	Higher in Normal/Healthy Samples
C12orf54	3.02656e-07	-0.421717	0.003	0.008	0.0037142	Higher in Normal/Healthy Samples
PCSK4	1.46582e-21	-0.421885	0.051	0.077	1.79885e-17	Higher in Normal/Healthy Samples
ISG20L2	3.82989e-13	-0.423681	0.023	0.037	4.70004e-09	Higher in Normal/Healthy Samples
MAP2K2	2.4527e-12	-0.425155	0.022	0.036	3.00995e-08	Higher in Normal/Healthy Samples
LCA5L	5.94177e-09	-0.425763	0.005	0.012	7.29174e-05	Higher in Normal/Healthy Samples
BBIP1	3.18032e-06	-0.426514	0.001	0.003	0.0390288	Higher in Normal/Healthy Samples
ATP1A3	3.66986e-06	-0.426981	0.003	0.007	0.0450365	Higher in Normal/Healthy Samples
AMZ2	1.4141e-06	-0.428837	0.006	0.011	0.0173539	Higher in Normal/Healthy Samples
FBXL13	3.03982e-08	-0.429409	0.007	0.013	0.000373046	Higher in Normal/Healthy Samples
RP11-1338A24.1	2.55535e-07	-0.429783	0.003	0.008	0.00313593	Higher in Normal/Healthy Samples
TSPAN6	1.35386e-42	-0.430968	0.092	0.143	1.66146e-38	Higher in Normal/Healthy Samples
OVOL1	3.63543e-06	-0.431637	0.001	0.004	0.044614	Higher in Normal/Healthy Samples
TEX26	1.85412e-11	-0.434057	0.015	0.026	2.27538e-07	Higher in Normal/Healthy Samples
LRRD1	1.60079e-19	-0.434106	0.025	0.045	1.96449e-15	Higher in Normal/Healthy Samples
TMCO5A	1.21661e-06	-0.434928	0.003	0.007	0.0149303	Higher in Normal/Healthy Samples
RPL18	3.32385e-06	-0.435407	0	0.003	0.0407903	Higher in Normal/Healthy Samples
MT-ND5	3.12923e-06	-0.435814	0	0.002	0.0384019	Higher in Normal/Healthy Samples
PHF11	3.65248e-07	-0.43663	0.001	0.004	0.00448233	Higher in Normal/Healthy Samples
AC012594.1	1.13887e-15	-0.436633	0.016	0.031	1.39762e-11	Higher in Normal/Healthy Samples
CDNF	6.35158e-08	-0.436729	0.003	0.008	0.000779466	Higher in Normal/Healthy Samples
PTEN	1.34176e-07	-0.437121	0.001	0.003	0.00164661	Higher in Normal/Healthy Samples
CABS1	1.67809e-19	-0.437335	0.028	0.049	2.05935e-15	Higher in Normal/Healthy Samples
ADAT1	1.36196e-06	-0.437719	0.001	0.004	0.016714	Higher in Normal/Healthy Samples
GSG1	2.21296e-07	-0.439445	0.008	0.014	0.00271574	Higher in Normal/Healthy Samples
SPATA42	1.25923e-71	-0.439704	0.176	0.259	1.54533e-67	Higher in Normal/Healthy Samples
RPS3	4.1715e-08	-0.439919	0	0.003	0.000511927	Higher in Normal/Healthy Samples
ZNHIT2	1.36495e-17	-0.440068	0.033	0.053	1.67507e-13	Higher in Normal/Healthy Samples
PHKG2	2.40575e-09	-0.440558	0.011	0.019	2.95234e-05	Higher in Normal/Healthy Samples
NRAV	5.08509e-08	-0.44135	0.006	0.012	0.000624042	Higher in Normal/Healthy Samples
C17orf50	2.05086e-07	-0.441422	0.006	0.012	0.00251681	Higher in Normal/Healthy Samples
RTN4	3.09092e-13	-0.441469	0.018	0.031	3.79318e-09	Higher in Normal/Healthy Samples
CAMLG	1.77314e-08	-0.441501	0.005	0.012	0.000217599	Higher in Normal/Healthy Samples
MEIOC	2.48874e-12	-0.441584	0.016	0.028	3.05418e-08	Higher in Normal/Healthy Samples
ADO	3.97867e-10	-0.441883	0.011	0.02	4.88263e-06	Higher in Normal/Healthy Samples
RPL21	1.54489e-06	-0.442657	0.002	0.005	0.0189589	Higher in Normal/Healthy Samples
HK1	7.7411e-07	-0.443397	0.002	0.006	0.00949988	Higher in Normal/Healthy Samples
GPR137	1.82275e-15	-0.443415	0.023	0.039	2.23687e-11	Higher in Normal/Healthy Samples
AGPAT2	2.49429e-09	-0.443856	0.01	0.018	3.06099e-05	Higher in Normal/Healthy Samples
CFAP221	2.37603e-07	-0.444546	0.006	0.011	0.00291587	Higher in Normal/Healthy Samples
CCDC187	1.14238e-10	-0.447098	0.014	0.025	1.40193e-06	Higher in Normal/Healthy Samples
ZMYM2	4.86526e-09	-0.447122	0.007	0.014	5.97065e-05	Higher in Normal/Healthy Samples
BSG	1.25833e-09	-0.448532	0.014	0.024	1.54423e-05	Higher in Normal/Healthy Samples
CARHSP1	4.89951e-57	-0.448635	0.117	0.182	6.01268e-53	Higher in Normal/Healthy Samples
STT3B	7.09733e-08	-0.449275	0.007	0.014	0.000870984	Higher in Normal/Healthy Samples
KIF2A	4.0376e-06	-0.450763	0.002	0.005	0.0495495	Higher in Normal/Healthy Samples
POLR1D	7.56979e-12	-0.452354	0.014	0.025	9.28965e-08	Higher in Normal/Healthy Samples
LINC00690	3.84399e-07	-0.452426	0.001	0.005	0.00471734	Higher in Normal/Healthy Samples
CSNK1G2	1.43317e-18	-0.453686	0.034	0.055	1.75879e-14	Higher in Normal/Healthy Samples
RPLP0	2.49717e-07	-0.455903	0	0.003	0.00306453	Higher in Normal/Healthy Samples
TAPT1	4.69106e-07	-0.456698	0.003	0.008	0.00575686	Higher in Normal/Healthy Samples
SNX13	7.12884e-10	-0.456933	0.008	0.016	8.74851e-06	Higher in Normal/Healthy Samples
C2orf57	1.96044e-20	-0.457231	0.028	0.049	2.40585e-16	Higher in Normal/Healthy Samples
GNB2L1	1.39747e-07	-0.457638	0	0.003	0.00171497	Higher in Normal/Healthy Samples
CHID1	3.38307e-08	-0.457873	0.005	0.011	0.000415171	Higher in Normal/Healthy Samples
FAM161A	8.00355e-08	-0.459192	0.003	0.008	0.000982195	Higher in Normal/Healthy Samples
GYG1	9.11583e-07	-0.459386	0.002	0.006	0.0111869	Higher in Normal/Healthy Samples
ZFAND4	6.43695e-10	-0.459823	0.006	0.012	7.89943e-06	Higher in Normal/Healthy Samples
DPP7	8.98797e-13	-0.460445	0.018	0.031	1.103e-08	Higher in Normal/Healthy Samples
FBXW5	2.02433e-37	-0.46049	0.069	0.112	2.48425e-33	Higher in Normal/Healthy Samples
RAB3IP	5.0866e-17	-0.460999	0.019	0.035	6.24227e-13	Higher in Normal/Healthy Samples
DYRK1B	2.02344e-15	-0.461221	0.019	0.034	2.48316e-11	Higher in Normal/Healthy Samples
DDX3X	1.0221e-20	-0.461696	0.027	0.048	1.25433e-16	Higher in Normal/Healthy Samples
ST13	7.81116e-09	-0.462066	0.006	0.013	9.58585e-05	Higher in Normal/Healthy Samples
PTP4A1	5.04627e-37	-0.463168	0.048	0.086	6.19278e-33	Higher in Normal/Healthy Samples
LINC00113	3.74541e-08	-0.46399	0.001	0.004	0.000459636	Higher in Normal/Healthy Samples
MAATS1	4.13209e-08	-0.464063	0.006	0.012	0.000507091	Higher in Normal/Healthy Samples
HIP1	3.30723e-07	-0.465252	0.002	0.006	0.00405863	Higher in Normal/Healthy Samples
ZNF571-AS1	1.34911e-09	-0.465319	0.011	0.019	1.65563e-05	Higher in Normal/Healthy Samples
AP2M1	2.13307e-06	-0.46587	0.002	0.005	0.026177	Higher in Normal/Healthy Samples
UBA52	2.23545e-37	-0.467767	0.076	0.12	2.74334e-33	Higher in Normal/Healthy Samples
MTMR2	8.62637e-08	-0.470901	0.003	0.007	0.00105863	Higher in Normal/Healthy Samples
FAM200B	1.19338e-06	-0.4712	0.002	0.005	0.0146452	Higher in Normal/Healthy Samples
C17orf97	1.69708e-14	-0.472123	0.014	0.027	2.08266e-10	Higher in Normal/Healthy Samples
KLHL10	4.46956e-07	-0.47257	0.002	0.005	0.00548505	Higher in Normal/Healthy Samples
PRM2	0	-0.473178	0.761	0.876	0	Higher in Normal/Healthy Samples
ABHD1	1.99419e-26	-0.474804	0.041	0.068	2.44728e-22	Higher in Normal/Healthy Samples
CRAT	6.49784e-17	-0.4763	0.018	0.034	7.97415e-13	Higher in Normal/Healthy Samples
RPL29	6.91264e-07	-0.476442	0.003	0.007	0.0084832	Higher in Normal/Healthy Samples
RAB1A	3.65463e-14	-0.477127	0.01	0.021	4.48497e-10	Higher in Normal/Healthy Samples
RIOK3	1.82533e-09	-0.478082	0.005	0.012	2.24004e-05	Higher in Normal/Healthy Samples
CDKL3	1.36535e-07	-0.479133	0.002	0.006	0.00167556	Higher in Normal/Healthy Samples
DDI1	4.1846e-08	-0.479592	0.001	0.005	0.000513534	Higher in Normal/Healthy Samples
FAM220A	3.26174e-16	-0.480351	0.019	0.034	4.00281e-12	Higher in Normal/Healthy Samples
RAB13	3.09282e-07	-0.481047	0.001	0.004	0.00379551	Higher in Normal/Healthy Samples
TSPYL5	4.63227e-08	-0.4823	0.004	0.009	0.000568472	Higher in Normal/Healthy Samples
F11-AS1	2.89094e-07	-0.48277	0.001	0.004	0.00354777	Higher in Normal/Healthy Samples
PRKCZ	1.8531e-09	-0.483417	0.007	0.014	2.27412e-05	Higher in Normal/Healthy Samples
PDXDC1	2.24236e-10	-0.484811	0.005	0.012	2.75182e-06	Higher in Normal/Healthy Samples
IPO13	1.40092e-06	-0.485192	0.003	0.007	0.0171921	Higher in Normal/Healthy Samples
CD200R1L	8.8414e-07	-0.485612	0	0.003	0.0108502	Higher in Normal/Healthy Samples
DBI	3.64181e-08	-0.485617	0	0.003	0.000446923	Higher in Normal/Healthy Samples
DCAF10	2.29303e-07	-0.486533	0.004	0.009	0.00281401	Higher in Normal/Healthy Samples
CYB5R4	1.74017e-14	-0.48654	0.015	0.027	2.13553e-10	Higher in Normal/Healthy Samples
MT-CYB	3.28993e-07	-0.487587	0	0.003	0.0040374	Higher in Normal/Healthy Samples
SLC38A7	4.99775e-16	-0.492574	0.018	0.032	6.13324e-12	Higher in Normal/Healthy Samples
RPS18	3.93557e-07	-0.49284	0.002	0.006	0.00482973	Higher in Normal/Healthy Samples
LYPLA1	1.71422e-08	-0.494057	0.002	0.005	0.000210369	Higher in Normal/Healthy Samples
PDE1A	5.68615e-11	-0.495143	0.004	0.011	6.97805e-07	Higher in Normal/Healthy Samples
RPS29	4.46085e-07	-0.497264	0.001	0.005	0.00547436	Higher in Normal/Healthy Samples
C6orf201	1.75797e-13	-0.498663	0.011	0.022	2.15738e-09	Higher in Normal/Healthy Samples
RPL30	7.28096e-09	-0.498791	0.001	0.004	8.9352e-05	Higher in Normal/Healthy Samples
PHACTR2-AS1	6.87176e-10	-0.498841	0.006	0.013	8.43302e-06	Higher in Normal/Healthy Samples
TSPAN16	1.32676e-09	-0.499334	0.007	0.014	1.6282e-05	Higher in Normal/Healthy Samples
AP3S1	5.73704e-08	-0.501339	0.003	0.008	0.00070405	Higher in Normal/Healthy Samples
CYB5R2	7.87541e-08	-0.502835	0.004	0.009	0.000966471	Higher in Normal/Healthy Samples
RNF32	8.04743e-12	-0.505224	0.008	0.016	9.87581e-08	Higher in Normal/Healthy Samples
FAM76B	6.03263e-09	-0.505539	0.007	0.014	7.40324e-05	Higher in Normal/Healthy Samples
BACE1	5.97857e-07	-0.505779	0.002	0.005	0.0073369	Higher in Normal/Healthy Samples
SKP1	7.95037e-21	-0.505943	0.026	0.047	9.7567e-17	Higher in Normal/Healthy Samples
GTF2A2	2.79902e-08	-0.506374	0.004	0.009	0.000343496	Higher in Normal/Healthy Samples
AC012370.3	1.08373e-08	-0.506828	0.004	0.009	0.000132995	Higher in Normal/Healthy Samples
GTSF1	2.00588e-10	-0.507237	0.005	0.012	2.46162e-06	Higher in Normal/Healthy Samples
C19orf45	1.22504e-08	-0.512338	0.002	0.006	0.000150337	Higher in Normal/Healthy Samples
WASF1	7.84046e-18	-0.513865	0.021	0.037	9.62181e-14	Higher in Normal/Healthy Samples
RPL26	3.0039e-07	-0.514516	0.002	0.006	0.00368638	Higher in Normal/Healthy Samples
TSSK2	7.75762e-28	-0.51468	0.036	0.064	9.52015e-24	Higher in Normal/Healthy Samples
RP11-981G7.3	1.08318e-09	-0.514789	0.004	0.01	1.32928e-05	Higher in Normal/Healthy Samples
CXCL16	4.1312e-48	-0.516518	0.071	0.121	5.06981e-44	Higher in Normal/Healthy Samples
LVRN	1.56514e-07	-0.516611	0.001	0.004	0.00192074	Higher in Normal/Healthy Samples
PHYHIPL	5.78212e-08	-0.518525	0.002	0.007	0.000709581	Higher in Normal/Healthy Samples
RAB11FIP5	1.11868e-12	-0.521587	0.012	0.023	1.37284e-08	Higher in Normal/Healthy Samples
MLF1	2.72789e-18	-0.521693	0.016	0.032	3.34766e-14	Higher in Normal/Healthy Samples
ESPN	4.13044e-12	-0.522379	0.009	0.018	5.06887e-08	Higher in Normal/Healthy Samples
RPL31	5.01854e-08	-0.52301	0.001	0.005	0.000615875	Higher in Normal/Healthy Samples
RNF11	5.53418e-10	-0.524089	0.005	0.012	6.79155e-06	Higher in Normal/Healthy Samples
TEX38	5.5206e-19	-0.525988	0.023	0.041	6.77488e-15	Higher in Normal/Healthy Samples
USP3	1.64514e-07	-0.526035	0.001	0.004	0.00201891	Higher in Normal/Healthy Samples
METAP1	1.60345e-21	-0.527283	0.023	0.043	1.96776e-17	Higher in Normal/Healthy Samples
SHOC2	2.18468e-09	-0.528127	0.004	0.009	2.68104e-05	Higher in Normal/Healthy Samples
SLC25A46	5.7785e-10	-0.535914	0.002	0.007	7.09138e-06	Higher in Normal/Healthy Samples
POMZP3	2.71504e-10	-0.538471	0.003	0.009	3.3319e-06	Higher in Normal/Healthy Samples
ATAD1	4.94721e-12	-0.539361	0.008	0.016	6.07121e-08	Higher in Normal/Healthy Samples
APLF	1.15654e-08	-0.540058	0.001	0.005	0.00014193	Higher in Normal/Healthy Samples
SMAD2	1.10617e-08	-0.540203	0.003	0.008	0.000135749	Higher in Normal/Healthy Samples
IQUB	7.55159e-09	-0.540409	0.002	0.006	9.26731e-05	Higher in Normal/Healthy Samples
PYURF	7.60014e-10	-0.540666	0.002	0.007	9.32689e-06	Higher in Normal/Healthy Samples
TUBB4B	2.08474e-10	-0.542279	0.007	0.014	2.5584e-06	Higher in Normal/Healthy Samples
PRKRA	5.54918e-10	-0.54287	0.004	0.01	6.80996e-06	Higher in Normal/Healthy Samples
RPS28	2.19893e-08	-0.542905	0.001	0.005	0.000269853	Higher in Normal/Healthy Samples
VTI1B	2.95862e-15	-0.543308	0.012	0.024	3.63082e-11	Higher in Normal/Healthy Samples
RP11-400L8.2	5.14523e-10	-0.545101	0.002	0.008	6.31423e-06	Higher in Normal/Healthy Samples
AC007325.4	1.1842e-13	-0.547077	0.009	0.019	1.45326e-09	Higher in Normal/Healthy Samples
RPS20	8.76331e-09	-0.54835	0	0.003	0.000107543	Higher in Normal/Healthy Samples
USPL1	4.54296e-13	-0.548649	0.006	0.015	5.57513e-09	Higher in Normal/Healthy Samples
ZFAND3	1.27395e-14	-0.54898	0.008	0.018	1.56339e-10	Higher in Normal/Healthy Samples
FUNDC2	3.82792e-14	-0.549215	0.01	0.021	4.69763e-10	Higher in Normal/Healthy Samples
COPS5	7.76649e-09	-0.550686	0.004	0.009	9.53104e-05	Higher in Normal/Healthy Samples
CCDC169	2.45695e-14	-0.551534	0.008	0.018	3.01517e-10	Higher in Normal/Healthy Samples
SH3GL3	3.25952e-33	-0.551705	0.038	0.07	4.00008e-29	Higher in Normal/Healthy Samples
BRWD1-AS2	7.90617e-19	-0.552627	0.016	0.031	9.70246e-15	Higher in Normal/Healthy Samples
GKAP1	1.08901e-12	-0.553099	0.008	0.018	1.33643e-08	Higher in Normal/Healthy Samples
RP11-983G14.1	2.12902e-09	-0.554412	0.001	0.005	2.61274e-05	Higher in Normal/Healthy Samples
IGSF11-AS1	6.66554e-18	-0.556538	0.017	0.032	8.17995e-14	Higher in Normal/Healthy Samples
VWA3B	6.18311e-13	-0.559657	0.008	0.017	7.58791e-09	Higher in Normal/Healthy Samples
GUCA1A	1.86804e-11	-0.561667	0.005	0.013	2.29246e-07	Higher in Normal/Healthy Samples
CLU	3.43317e-17	-0.561875	0.018	0.033	4.21319e-13	Higher in Normal/Healthy Samples
MIPOL1	3.28794e-09	-0.562232	0.003	0.008	4.03495e-05	Higher in Normal/Healthy Samples
RPL6	1.45341e-09	-0.562461	0	0.003	1.78363e-05	Higher in Normal/Healthy Samples
SRPK1	1.05941e-10	-0.562767	0.004	0.01	1.3001e-06	Higher in Normal/Healthy Samples
RPL7A	1.82292e-08	-0.563342	0.001	0.004	0.000223708	Higher in Normal/Healthy Samples
DDX20	1.11478e-12	-0.563991	0.007	0.015	1.36806e-08	Higher in Normal/Healthy Samples
FAM104A	2.12567e-13	-0.564643	0.007	0.016	2.60862e-09	Higher in Normal/Healthy Samples
AQP5	3.14697e-40	-0.566148	0.047	0.085	3.86196e-36	Higher in Normal/Healthy Samples
RPL35A	1.42394e-08	-0.566946	0.001	0.004	0.000174746	Higher in Normal/Healthy Samples
TCEA1	5.94994e-10	-0.568538	0.001	0.005	7.30177e-06	Higher in Normal/Healthy Samples
TSSK1B	8.41188e-16	-0.568594	0.012	0.024	1.03231e-11	Higher in Normal/Healthy Samples
SUMO2	1.60586e-11	-0.568732	0.003	0.009	1.97071e-07	Higher in Normal/Healthy Samples
LINC00658	8.68819e-11	-0.56905	0.001	0.006	1.06621e-06	Higher in Normal/Healthy Samples
YPEL5	4.05324e-16	-0.569798	0.011	0.023	4.97414e-12	Higher in Normal/Healthy Samples
ARL4A	2.68211e-52	-0.571108	0.06	0.11	3.29149e-48	Higher in Normal/Healthy Samples
PPP1CB	6.33911e-10	-0.571671	0.002	0.007	7.77935e-06	Higher in Normal/Healthy Samples
ITCH	6.01706e-14	-0.573376	0.008	0.018	7.38414e-10	Higher in Normal/Healthy Samples
UBE2D2	1.46852e-10	-0.573935	0.004	0.01	1.80217e-06	Higher in Normal/Healthy Samples
AP2B1	7.48513e-14	-0.574869	0.006	0.015	9.18576e-10	Higher in Normal/Healthy Samples
RPS3A	2.90404e-09	-0.576324	0.001	0.004	3.56383e-05	Higher in Normal/Healthy Samples
RP11-147C23.1	7.53818e-09	-0.576476	0.003	0.008	9.25086e-05	Higher in Normal/Healthy Samples
ANKRD13A	1.32585e-09	-0.579152	0.002	0.007	1.62708e-05	Higher in Normal/Healthy Samples
TRAPPC6A	1.65979e-10	-0.579701	0.003	0.009	2.0369e-06	Higher in Normal/Healthy Samples
AGFG1	3.73445e-16	-0.581611	0.01	0.022	4.58292e-12	Higher in Normal/Healthy Samples
ZNF667-AS1	1.29009e-09	-0.582406	0.002	0.007	1.5832e-05	Higher in Normal/Healthy Samples
SLFNL1	2.69536e-23	-0.58504	0.019	0.038	3.30774e-19	Higher in Normal/Healthy Samples
MIS12	2.57392e-12	-0.587629	0.007	0.015	3.15871e-08	Higher in Normal/Healthy Samples
C15orf39	3.90497e-09	-0.587871	0.002	0.006	4.79219e-05	Higher in Normal/Healthy Samples
DHX57	4.15318e-15	-0.58861	0.009	0.02	5.09678e-11	Higher in Normal/Healthy Samples
BCL2L14	1.68143e-09	-0.588802	0.003	0.009	2.06345e-05	Higher in Normal/Healthy Samples
RANBP9	1.21409e-09	-0.58888	0.003	0.008	1.48994e-05	Higher in Normal/Healthy Samples
RP11-961A15.3	7.79518e-10	-0.589959	0.001	0.004	9.56625e-06	Higher in Normal/Healthy Samples
PDCD5	5.62457e-12	-0.591664	0.004	0.01	6.90247e-08	Higher in Normal/Healthy Samples
UBE2N	4.4099e-27	-0.593308	0.021	0.043	5.41183e-23	Higher in Normal/Healthy Samples
CCPG1	2.38879e-14	-0.596454	0.006	0.016	2.93152e-10	Higher in Normal/Healthy Samples
INPP5K	4.7479e-12	-0.597669	0.003	0.009	5.82662e-08	Higher in Normal/Healthy Samples
NT5C1B	1.07969e-11	-0.598349	0.004	0.011	1.325e-07	Higher in Normal/Healthy Samples
RGS22	1.76452e-46	-0.600466	0.045	0.087	2.16542e-42	Higher in Normal/Healthy Samples
STK33	8.40031e-10	-0.601205	0.004	0.01	1.03089e-05	Higher in Normal/Healthy Samples
RP11-73G16.3	3.62582e-12	-0.60269	0.004	0.011	4.44961e-08	Higher in Normal/Healthy Samples
SARAF	2.09523e-22	-0.603237	0.017	0.035	2.57127e-18	Higher in Normal/Healthy Samples
SMKR1	1.87886e-73	-0.603597	0.071	0.136	2.30574e-69	Higher in Normal/Healthy Samples
TMA7	2.29509e-13	-0.605445	0.004	0.012	2.81654e-09	Higher in Normal/Healthy Samples
FBF1	1.94115e-08	-0.605658	0.002	0.007	0.000238218	Higher in Normal/Healthy Samples
AHCY	1.25059e-11	-0.60874	0.004	0.011	1.53472e-07	Higher in Normal/Healthy Samples
EIF4E	1.65628e-26	-0.609498	0.018	0.039	2.03259e-22	Higher in Normal/Healthy Samples
PPP2R2B	3.11814e-13	-0.61133	0.006	0.015	3.82658e-09	Higher in Normal/Healthy Samples
RPL34	1.15677e-09	-0.616433	0.001	0.006	1.41959e-05	Higher in Normal/Healthy Samples
YIPF3	2.46467e-08	-0.617704	0.001	0.005	0.000302465	Higher in Normal/Healthy Samples
TMED5	9.7914e-13	-0.619534	0.003	0.009	1.2016e-08	Higher in Normal/Healthy Samples
ANKRD12	1.16273e-10	-0.62043	0.004	0.011	1.42691e-06	Higher in Normal/Healthy Samples
B4GALT1-AS1	9.50631e-12	-0.622877	0.001	0.006	1.16661e-07	Higher in Normal/Healthy Samples
SPAG17	3.17339e-11	-0.623488	0.004	0.011	3.89439e-07	Higher in Normal/Healthy Samples
CTD-2118P12.1	2.48528e-12	-0.623663	0.004	0.011	3.04994e-08	Higher in Normal/Healthy Samples
CCDC186	7.27139e-10	-0.627502	0.002	0.006	8.92345e-06	Higher in Normal/Healthy Samples
SRPK2	1.19429e-28	-0.630844	0.019	0.041	1.46564e-24	Higher in Normal/Healthy Samples
OPLAH	8.83059e-15	-0.635939	0.01	0.021	1.08369e-10	Higher in Normal/Healthy Samples
RPL37A	1.41416e-11	-0.636324	0.003	0.009	1.73546e-07	Higher in Normal/Healthy Samples
MFF	5.13432e-38	-0.636801	0.034	0.067	6.30083e-34	Higher in Normal/Healthy Samples
FAM234A	1.8504e-12	-0.637111	0.006	0.014	2.27081e-08	Higher in Normal/Healthy Samples
RNF138	1.13963e-28	-0.637596	0.018	0.039	1.39855e-24	Higher in Normal/Healthy Samples
ACSBG2	1.39558e-38	-0.639432	0.025	0.055	1.71266e-34	Higher in Normal/Healthy Samples
PROCA1	4.86942e-63	-0.641331	0.056	0.11	5.97575e-59	Higher in Normal/Healthy Samples
USP25	9.06528e-26	-0.642877	0.015	0.034	1.11249e-21	Higher in Normal/Healthy Samples
SPPL2B	6.97544e-13	-0.644435	0.005	0.013	8.56025e-09	Higher in Normal/Healthy Samples
RPL3	4.09083e-11	-0.644679	0.001	0.006	5.02027e-07	Higher in Normal/Healthy Samples
FKBP8	7.8558e-33	-0.645623	0.022	0.048	9.64064e-29	Higher in Normal/Healthy Samples
RP11-38F22.1	1.102e-09	-0.647324	0.002	0.007	1.35238e-05	Higher in Normal/Healthy Samples
CMTM2	2.15439e-10	-0.648425	0.001	0.005	2.64386e-06	Higher in Normal/Healthy Samples
GNAS	5.51524e-37	-0.65449	0.028	0.058	6.7683e-33	Higher in Normal/Healthy Samples
EPS15	2.1869e-11	-0.655813	0.002	0.007	2.68377e-07	Higher in Normal/Healthy Samples
PVRL3	7.99322e-13	-0.656604	0.004	0.011	9.80928e-09	Higher in Normal/Healthy Samples
MROH7	1.35541e-24	-0.658411	0.014	0.031	1.66335e-20	Higher in Normal/Healthy Samples
SPATA18	1.42826e-31	-0.658752	0.019	0.042	1.75276e-27	Higher in Normal/Healthy Samples
CPTP	5.76306e-14	-0.661452	0.007	0.016	7.07242e-10	Higher in Normal/Healthy Samples
MPC2	1.21548e-51	-0.661821	0.038	0.08	1.49164e-47	Higher in Normal/Healthy Samples
EEF1A1	3.31117e-12	-0.664146	0.001	0.007	4.06346e-08	Higher in Normal/Healthy Samples
PTPMT1	4.83464e-15	-0.66517	0.003	0.011	5.93307e-11	Higher in Normal/Healthy Samples
BRAP	2.38876e-11	-0.669811	0.001	0.006	2.93148e-07	Higher in Normal/Healthy Samples
TPT1	5.96759e-12	-0.67585	0.002	0.007	7.32343e-08	Higher in Normal/Healthy Samples
RPS14	3.88714e-11	-0.676701	0.001	0.005	4.77029e-07	Higher in Normal/Healthy Samples
RPS6	1.81438e-13	-0.677805	0.004	0.011	2.22661e-09	Higher in Normal/Healthy Samples
RPS15A	1.15393e-10	-0.681479	0.001	0.005	1.4161e-06	Higher in Normal/Healthy Samples
ZP3	2.89438e-13	-0.681738	0.001	0.007	3.55198e-09	Higher in Normal/Healthy Samples
BZW1	1.15258e-16	-0.682402	0.005	0.014	1.41444e-12	Higher in Normal/Healthy Samples
SRP54	5.49449e-28	-0.683132	0.013	0.033	6.74283e-24	Higher in Normal/Healthy Samples
MFSD14A	3.9675e-15	-0.685096	0.006	0.015	4.86892e-11	Higher in Normal/Healthy Samples
UBA5	3.20364e-14	-0.690061	0.003	0.011	3.93151e-10	Higher in Normal/Healthy Samples
FXR1	1.46818e-25	-0.690349	0.014	0.033	1.80176e-21	Higher in Normal/Healthy Samples
RPS2	3.51493e-11	-0.692688	0	0.004	4.31352e-07	Higher in Normal/Healthy Samples
C16orf45	9.23143e-12	-0.693766	0.001	0.006	1.13288e-07	Higher in Normal/Healthy Samples
SPATA3	3.5554e-31	-0.701822	0.019	0.043	4.36319e-27	Higher in Normal/Healthy Samples
TPD52L3	2.93501e-32	-0.703857	0.016	0.039	3.60184e-28	Higher in Normal/Healthy Samples
C9orf153	7.5265e-13	-0.70447	0.003	0.01	9.23652e-09	Higher in Normal/Healthy Samples
SPTBN2	1.68183e-14	-0.706085	0.006	0.015	2.06394e-10	Higher in Normal/Healthy Samples
PRC1-AS1	1.86429e-14	-0.707808	0.003	0.011	2.28785e-10	Higher in Normal/Healthy Samples
CABYR	1.31842e-30	-0.708734	0.017	0.039	1.61797e-26	Higher in Normal/Healthy Samples
MT-ND1	3.12002e-11	-0.709154	0	0.004	3.82888e-07	Higher in Normal/Healthy Samples
ARHGAP28	1.53558e-13	-0.709187	0.003	0.01	1.88447e-09	Higher in Normal/Healthy Samples
TMF1	5.37013e-15	-0.71261	0.002	0.009	6.59023e-11	Higher in Normal/Healthy Samples
GAPDH	1.0604e-42	-0.71276	0.027	0.06	1.30132e-38	Higher in Normal/Healthy Samples
CUL3	2.24867e-28	-0.713861	0.013	0.032	2.75957e-24	Higher in Normal/Healthy Samples
RNASE11	6.01352e-17	-0.716302	0.003	0.012	7.3798e-13	Higher in Normal/Healthy Samples
CENPU	4.0828e-30	-0.716602	0.017	0.038	5.01041e-26	Higher in Normal/Healthy Samples
TSSK6	8.37568e-254	-0.717861	0.233	0.405	1.02786e-249	Higher in Normal/Healthy Samples
LINC00347	1.8031e-13	-0.721763	0.002	0.008	2.21276e-09	Higher in Normal/Healthy Samples
IL13	9.16583e-17	-0.724981	0.006	0.016	1.12483e-12	Higher in Normal/Healthy Samples
NBR1	6.78048e-20	-0.725912	0.006	0.018	8.321e-16	Higher in Normal/Healthy Samples
BPIFA3	2.09971e-30	-0.726608	0.016	0.038	2.57677e-26	Higher in Normal/Healthy Samples
PPP2R2A	2.0623e-13	-0.727914	0.001	0.007	2.53085e-09	Higher in Normal/Healthy Samples
ST7L	8.14578e-14	-0.739881	0.002	0.008	9.9965e-10	Higher in Normal/Healthy Samples
LINC00901	3.52788e-14	-0.746274	0.004	0.012	4.32942e-10	Higher in Normal/Healthy Samples
KTN1	6.17696e-20	-0.756388	0.007	0.019	7.58037e-16	Higher in Normal/Healthy Samples
MTFR1L	1.27991e-15	-0.761537	0.004	0.012	1.5707e-11	Higher in Normal/Healthy Samples
PAFAH1B1	7.3174e-51	-0.764385	0.025	0.061	8.97992e-47	Higher in Normal/Healthy Samples
MS4A14	2.17906e-27	-0.765895	0.008	0.025	2.67414e-23	Higher in Normal/Healthy Samples
RP11-14J7.7	2.4243e-15	-0.769559	0.002	0.01	2.9751e-11	Higher in Normal/Healthy Samples
CCSER2	6.89893e-51	-0.769944	0.027	0.064	8.46637e-47	Higher in Normal/Healthy Samples
RPLP1	3.49546e-14	-0.772674	0.002	0.008	4.28963e-10	Higher in Normal/Healthy Samples
RPS4X	2.97481e-14	-0.781384	0	0.005	3.65068e-10	Higher in Normal/Healthy Samples
SNTG1	8.22874e-15	-0.785735	0	0.005	1.00983e-10	Higher in Normal/Healthy Samples
HDLBP	8.63023e-21	-0.786976	0.007	0.02	1.0591e-16	Higher in Normal/Healthy Samples
CCDC7	3.65401e-28	-0.787025	0.011	0.029	4.4842e-24	Higher in Normal/Healthy Samples
C12orf75	2.46708e-16	-0.788218	0.003	0.012	3.0276e-12	Higher in Normal/Healthy Samples
MT-ND3	2.34902e-12	-0.79299	0.001	0.005	2.88271e-08	Higher in Normal/Healthy Samples
PDZD8	5.65808e-33	-0.793893	0.013	0.034	6.94359e-29	Higher in Normal/Healthy Samples
FSCB	1.9516e-37	-0.805611	0.015	0.039	2.39501e-33	Higher in Normal/Healthy Samples
PGK2	9.831e-29	-0.814821	0.008	0.025	1.20646e-24	Higher in Normal/Healthy Samples
FTH1	6.19747e-19	-0.815491	0.002	0.011	7.60554e-15	Higher in Normal/Healthy Samples
RPS8	3.45957e-15	-0.835682	0.001	0.007	4.24558e-11	Higher in Normal/Healthy Samples
SEMG1	7.53784e-12	-0.849126	0.001	0.005	9.25043e-08	Higher in Normal/Healthy Samples
MTRNR2L1	2.13224e-15	-0.851491	0	0.005	2.61669e-11	Higher in Normal/Healthy Samples
HSPA4L	1.22393e-44	-0.857562	0.015	0.043	1.502e-40	Higher in Normal/Healthy Samples
SPCS1	8.351e-26	-0.857637	0.006	0.021	1.02483e-21	Higher in Normal/Healthy Samples
CCDC91	8.39705e-90	-0.860112	0.042	0.103	1.03049e-85	Higher in Normal/Healthy Samples
PPP2R5A	6.80458e-26	-0.862593	0.008	0.023	8.35058e-22	Higher in Normal/Healthy Samples
ARHGAP5	4.3294e-35	-0.868396	0.009	0.028	5.31304e-31	Higher in Normal/Healthy Samples
CRISP2	0	-0.871423	0.304	0.562	0	Higher in Normal/Healthy Samples
SLAIN2	1.61697e-26	-0.890053	0.005	0.02	1.98434e-22	Higher in Normal/Healthy Samples
MT-CO2	6.7698e-16	-0.898213	0	0.006	8.3079e-12	Higher in Normal/Healthy Samples
MT-CO3	2.85974e-15	-0.904042	0.001	0.007	3.50947e-11	Higher in Normal/Healthy Samples
TPP2	9.46886e-29	-0.912198	0.005	0.02	1.16202e-24	Higher in Normal/Healthy Samples
SNX16	7.8442e-20	-0.917786	0.001	0.008	9.6264e-16	Higher in Normal/Healthy Samples
RPL13A	8.78105e-18	-0.924134	0.001	0.008	1.07761e-13	Higher in Normal/Healthy Samples
VRK3	2.07416e-58	-0.941601	0.019	0.055	2.54541e-54	Higher in Normal/Healthy Samples
MT-ATP6	3.5634e-17	-0.942162	0	0.006	4.373e-13	Higher in Normal/Healthy Samples
MT-ND2	3.03169e-16	-0.94363	0.001	0.007	3.72049e-12	Higher in Normal/Healthy Samples
DCUN1D1	4.35542e-197	-1.05414	0.063	0.177	5.34497e-193	Higher in Normal/Healthy Samples
RPL10	4.40038e-23	-1.05548	0.001	0.009	5.40014e-19	Higher in Normal/Healthy Samples
MT-ND4	5.38594e-21	-1.06737	0.001	0.008	6.60963e-17	Higher in Normal/Healthy Samples
AKAP1	2.27932e-76	-1.08844	0.019	0.062	2.79718e-72	Higher in Normal/Healthy Samples
PSMD6	7.46215e-48	-1.12642	0.008	0.033	9.15755e-44	Higher in Normal/Healthy Samples
PLBD2	5.39595e-75	-1.92496	0.001	0.027	6.6219e-71	Higher in Normal/Healthy Samples
