# Supplementary material for: Single-cell sperm transcriptomes and variants from fathers of children with and without autism spectrum disorder
Source: NPJ Genom Med. 2020 Feb 21;5:14. doi: 10.1038/s41525-020-0117-4 (PMC7035312; doi:10.1038/s41525-020-0117-4)
Supplement: Supplementary file 7 — Supplementary Data 6 [file 41525_2020_117_MOESM7_ESM.xlsx]

## Sheet: gsea_report
NAME	GS<br> follow link to MSigDB	GS DETAILS	SIZE	ES	NES	NOM p-val	FDR q-val	FWER p-val	RANK AT MAX	LEADING EDGE		DIRECTION	INTERPRETATION	REPORT	GENE SET
HALLMARK_SPERMATOGENESIS	HALLMARK_SPERMATOGENESIS	Details ...	108	0.272124	3.32737	0	0	0	3730	tags=57%, list=30%, signal=82%		Control Upregulated	Control Positively Correlated	"GSEA Report for_na_pos_15635842"	Hallmark symbols v.6.2
HALLMARK_MYC_TARGETS_V1	HALLMARK_MYC_TARGETS_V1	Details ...	156	0.196728	2.84839	0	0	0	2333	tags=38%, list=19%, signal=47%		Control Upregulated	Control Positively Correlated	"GSEA Report for_na_pos_15635842"	Hallmark symbols v.6.2
HALLMARK_OXIDATIVE_PHOSPHORYLATION	HALLMARK_OXIDATIVE_PHOSPHORYLATION	Details ...	144	0.202016	2.77571	0	0	0	4277	tags=55%, list=35%, signal=83%		Control Upregulated	Control Positively Correlated	"GSEA Report for_na_pos_15635842"	Hallmark symbols v.6.2
HALLMARK_ANDROGEN_RESPONSE	HALLMARK_ANDROGEN_RESPONSE	Details ...	70	0.18164	1.80394	0.0254902	0.11474	0.334	4615	tags=56%, list=38%, signal=89%		Control Upregulated	Control Positively Correlated	"GSEA Report for_na_pos_15635842"	Hallmark symbols v.6.2
HALLMARK_E2F_TARGETS	HALLMARK_E2F_TARGETS	Details ...	140	0.120797	1.68561	0.0189474	0.164093	0.502	4577	tags=49%, list=37%, signal=78%		Control Upregulated	Control Positively Correlated	"GSEA Report for_na_pos_15635842"	Hallmark symbols v.6.2
HALLMARK_PEROXISOME	HALLMARK_PEROXISOME	Details ...	61	0.176037	1.64241	0.0446809	0.17068	0.583	8302	tags=85%, list=68%, signal=263%		Control Upregulated	Control Positively Correlated	"GSEA Report for_na_pos_15635842"	Hallmark symbols v.6.2
HALLMARK_PROTEIN_SECRETION	HALLMARK_PROTEIN_SECRETION	Details ...	71	0.165525	1.63009	0.0383838	0.154998	0.607	6960	tags=73%, list=57%, signal=168%		Control Upregulated	Control Positively Correlated	"GSEA Report for_na_pos_15635842"	Hallmark symbols v.6.2
HALLMARK_NOTCH_SIGNALING	HALLMARK_NOTCH_SIGNALING	Details ...	14	0.338926	1.50149	0.0684647	0.250496	0.84	2854	tags=57%, list=23%, signal=74%		Control Upregulated	Control Positively Correlated	"GSEA Report for_na_pos_15635842"	Hallmark symbols v.6.2
HALLMARK_HEME_METABOLISM	HALLMARK_HEME_METABOLISM	Details ...	113	0.121718	1.4836	0.0680934	0.242786	0.859	3511	tags=41%, list=29%, signal=57%		Control Upregulated	Control Positively Correlated	"GSEA Report for_na_pos_15635842"	Hallmark symbols v.6.2
HALLMARK_PANCREAS_BETA_CELLS	HALLMARK_PANCREAS_BETA_CELLS	Details ...	13	0.333987	1.46059	0.0819328	0.241766	0.888	7225	tags=92%, list=59%, signal=225%		Control Upregulated	Control Positively Correlated	"GSEA Report for_na_pos_15635842"	Hallmark symbols v.6.2
HALLMARK_MTORC1_SIGNALING	HALLMARK_MTORC1_SIGNALING	Details ...	129	0.106094	1.40298	0.114519	0.278056	0.933	4604	tags=48%, list=38%, signal=76%		Control Upregulated	Control Positively Correlated	"GSEA Report for_na_pos_15635842"	Hallmark symbols v.6.2
HALLMARK_FATTY_ACID_METABOLISM	HALLMARK_FATTY_ACID_METABOLISM	Details ...	88	0.126736	1.39287	0.102296	0.263726	0.937	4586	tags=50%, list=37%, signal=79%		Control Upregulated	Control Positively Correlated	"GSEA Report for_na_pos_15635842"	Hallmark symbols v.6.2
HALLMARK_PI3K_AKT_MTOR_SIGNALING	HALLMARK_PI3K_AKT_MTOR_SIGNALING	Details ...	67	0.141184	1.36293	0.122677	0.275941	0.959	2486	tags=34%, list=20%, signal=43%		Control Upregulated	Control Positively Correlated	"GSEA Report for_na_pos_15635842"	Hallmark symbols v.6.2
HALLMARK_CHOLESTEROL_HOMEOSTASIS	HALLMARK_CHOLESTEROL_HOMEOSTASIS	Details ...	42	0.175111	1.3185	0.150794	0.304111	0.983	1946	tags=33%, list=16%, signal=39%		Control Upregulated	Control Positively Correlated	"GSEA Report for_na_pos_15635842"	Hallmark symbols v.6.2
HALLMARK_XENOBIOTIC_METABOLISM	HALLMARK_XENOBIOTIC_METABOLISM	Details ...	95	0.111003	1.26918	0.168699	0.339998	0.993	8585	tags=81%, list=70%, signal=268%		Control Upregulated	Control Positively Correlated	"GSEA Report for_na_pos_15635842"	Hallmark symbols v.6.2
HALLMARK_GLYCOLYSIS	HALLMARK_GLYCOLYSIS	Details ...	87	0.115044	1.26643	0.16632	0.321956	0.993	5785	tags=59%, list=47%, signal=110%		Control Upregulated	Control Positively Correlated	"GSEA Report for_na_pos_15635842"	Hallmark symbols v.6.2
HALLMARK_DNA_REPAIR	HALLMARK_DNA_REPAIR	Details ...	99	0.104996	1.23299	0.229645	0.340313	0.995	4666	tags=48%, list=38%, signal=78%		Control Upregulated	Control Positively Correlated	"GSEA Report for_na_pos_15635842"	Hallmark symbols v.6.2
HALLMARK_BILE_ACID_METABOLISM	HALLMARK_BILE_ACID_METABOLISM	Details ...	54	0.131708	1.14202	0.271368	0.440048	1	4521	tags=50%, list=37%, signal=79%		Control Upregulated	Control Positively Correlated	"GSEA Report for_na_pos_15635842"	Hallmark symbols v.6.2
HALLMARK_REACTIVE_OXIGEN_SPECIES_PATHWAY	HALLMARK_REACTIVE_OXIGEN_SPECIES_PATHWAY	Details ...	32	0.157226	1.06499	0.354709	0.532235	1	3823	tags=47%, list=31%, signal=68%		Control Upregulated	Control Positively Correlated	"GSEA Report for_na_pos_15635842"	Hallmark symbols v.6.2
HALLMARK_UNFOLDED_PROTEIN_RESPONSE	HALLMARK_UNFOLDED_PROTEIN_RESPONSE	Details ...	71	0.107995	1.05911	0.356137	0.515284	1	2136	tags=28%, list=17%, signal=34%		Control Upregulated	Control Positively Correlated	"GSEA Report for_na_pos_15635842"	Hallmark symbols v.6.2
HALLMARK_G2M_CHECKPOINT	HALLMARK_G2M_CHECKPOINT	Details ...	143	0.0748672	1.03865	0.382591	0.522447	1	4407	tags=43%, list=36%, signal=67%		Control Upregulated	Control Positively Correlated	"GSEA Report for_na_pos_15635842"	Hallmark symbols v.6.2
HALLMARK_ALLOGRAFT_REJECTION	HALLMARK_ALLOGRAFT_REJECTION	Details ...	75	0.0948523	0.948991	0.510436	0.639121	1	5218	tags=52%, list=43%, signal=90%		Control Upregulated	Control Positively Correlated	"GSEA Report for_na_pos_15635842"	Hallmark symbols v.6.2
HALLMARK_MITOTIC_SPINDLE	HALLMARK_MITOTIC_SPINDLE	Details ...	153	0.0558152	0.805126	0.730693	0.853251	1	4291	tags=41%, list=35%, signal=62%		Control Upregulated	Control Positively Correlated	"GSEA Report for_na_pos_15635842"	Hallmark symbols v.6.2
HALLMARK_INTERFERON_ALPHA_RESPONSE	HALLMARK_INTERFERON_ALPHA_RESPONSE	Details ...	38	0.108071	0.789355	0.705769	0.845248	1	7066	tags=68%, list=58%, signal=161%		Control Upregulated	Control Positively Correlated	"GSEA Report for_na_pos_15635842"	Hallmark symbols v.6.2
HALLMARK_ADIPOGENESIS	HALLMARK_ADIPOGENESIS	Details ...	113	0.063305	0.774395	0.763006	0.834239	1	4112	tags=40%, list=34%, signal=59%		Control Upregulated	Control Positively Correlated	"GSEA Report for_na_pos_15635842"	Hallmark symbols v.6.2
HALLMARK_P53_PATHWAY	HALLMARK_P53_PATHWAY	Details ...	109	0.0600136	0.724873	0.807851	0.874846	1	2194	tags=24%, list=18%, signal=29%		Control Upregulated	Control Positively Correlated	"GSEA Report for_na_pos_15635842"	Hallmark symbols v.6.2
HALLMARK_ESTROGEN_RESPONSE_EARLY	HALLMARK_ESTROGEN_RESPONSE_EARLY	Details ...	106	0.0577278	0.691984	0.872	0.885961	1	7393	tags=66%, list=60%, signal=165%		Control Upregulated	Control Positively Correlated	"GSEA Report for_na_pos_15635842"	Hallmark symbols v.6.2
HALLMARK_COAGULATION	HALLMARK_COAGULATION	Details ...	50	0.0841559	0.688099	0.863265	0.858623	1	10495	tags=94%, list=86%, signal=651%		Control Upregulated	Control Positively Correlated	"GSEA Report for_na_pos_15635842"	Hallmark symbols v.6.2
NAME	GS<br> follow link to MSigDB	GS DETAILS	SIZE	ES	NES	NOM p-val	FDR q-val	FWER p-val	RANK AT MAX	LEADING EDGE		DIRECTION	INTERPRETATION	REPORT	GENE SET
HALLMARK_EPITHELIAL_MESENCHYMAL_TRANSITION	HALLMARK_EPITHELIAL_MESENCHYMAL_TRANSITION	Details ...	78	-0.232137	-2.39279	0	0.00488059	0.006	6289	tags=74%, list=51%, signal=152%		ASD Upregulated	ASD Positively Correlated	"GSEA Report for na_neg_1563584201490"	Hallmark symbols v.6.2
HALLMARK_INFLAMMATORY_RESPONSE	HALLMARK_INFLAMMATORY_RESPONSE	Details ...	57	-0.208303	-1.87577	0.00795229	0.117789	0.239	8858	tags=93%, list=72%, signal=334%		ASD Upregulated	ASD Positively Correlated	"GSEA Report for na_neg_1563584201490"	Hallmark symbols v.6.2
HALLMARK_UV_RESPONSE_DN	HALLMARK_UV_RESPONSE_DN	Details ...	88	-0.170743	-1.8548	0.0180723	0.0887455	0.263	4331	tags=52%, list=35%, signal=80%		ASD Upregulated	ASD Positively Correlated	"GSEA Report for na_neg_1563584201490"	Hallmark symbols v.6.2
HALLMARK_WNT_BETA_CATENIN_SIGNALING	HALLMARK_WNT_BETA_CATENIN_SIGNALING	Details ...	18	-0.332698	-1.6787	0.0247619	0.169047	0.536	2739	tags=56%, list=22%, signal=71%		ASD Upregulated	ASD Positively Correlated	"GSEA Report for na_neg_1563584201490"	Hallmark symbols v.6.2
HALLMARK_KRAS_SIGNALING_UP	HALLMARK_KRAS_SIGNALING_UP	Details ...	74	-0.163326	-1.64264	0.0344828	0.161351	0.606	5797	tags=64%, list=47%, signal=120%		ASD Upregulated	ASD Positively Correlated	"GSEA Report for na_neg_1563584201490"	Hallmark symbols v.6.2
HALLMARK_TNFA_SIGNALING_VIA_NFKB	HALLMARK_TNFA_SIGNALING_VIA_NFKB	Details ...	93	-0.134686	-1.54577	0.0597302	0.216051	0.787	4426	tags=49%, list=36%, signal=77%		ASD Upregulated	ASD Positively Correlated	"GSEA Report for na_neg_1563584201490"	Hallmark symbols v.6.2
HALLMARK_COMPLEMENT	HALLMARK_COMPLEMENT	Details ...	85	-0.139565	-1.49783	0.0738523	0.224426	0.845	4792	tags=53%, list=39%, signal=86%		ASD Upregulated	ASD Positively Correlated	"GSEA Report for na_neg_1563584201490"	Hallmark symbols v.6.2
HALLMARK_MYOGENESIS	HALLMARK_MYOGENESIS	Details ...	105	-0.119214	-1.44064	0.0934394	0.250436	0.901	7075	tags=70%, list=58%, signal=163%		ASD Upregulated	ASD Positively Correlated	"GSEA Report for na_neg_1563584201490"	Hallmark symbols v.6.2
HALLMARK_KRAS_SIGNALING_DN	HALLMARK_KRAS_SIGNALING_DN	Details ...	68	-0.135696	-1.29167	0.153846	0.404038	0.993	3034	tags=38%, list=25%, signal=51%		ASD Upregulated	ASD Positively Correlated	"GSEA Report for na_neg_1563584201490"	Hallmark symbols v.6.2
HALLMARK_UV_RESPONSE_UP	HALLMARK_UV_RESPONSE_UP	Details ...	89	-0.11564	-1.26916	0.189024	0.394459	0.995	5343	tags=55%, list=44%, signal=97%		ASD Upregulated	ASD Positively Correlated	"GSEA Report for na_neg_1563584201490"	Hallmark symbols v.6.2
HALLMARK_IL6_JAK_STAT3_SIGNALING	HALLMARK_IL6_JAK_STAT3_SIGNALING	Details ...	33	-0.180289	-1.26678	0.172147	0.361794	0.995	4855	tags=58%, list=40%, signal=95%		ASD Upregulated	ASD Positively Correlated	"GSEA Report for na_neg_1563584201490"	Hallmark symbols v.6.2
HALLMARK_APICAL_SURFACE	HALLMARK_APICAL_SURFACE	Details ...	21	-0.225648	-1.21072	0.214145	0.409193	1	8331	tags=90%, list=68%, signal=282%		ASD Upregulated	ASD Positively Correlated	"GSEA Report for na_neg_1563584201490"	Hallmark symbols v.6.2
HALLMARK_ANGIOGENESIS	HALLMARK_ANGIOGENESIS	Details ...	10	-0.309429	-1.16539	0.278455	0.44137	1	6018	tags=80%, list=49%, signal=157%		ASD Upregulated	ASD Positively Correlated	"GSEA Report for na_neg_1563584201490"	Hallmark symbols v.6.2
HALLMARK_IL2_STAT5_SIGNALING	HALLMARK_IL2_STAT5_SIGNALING	Details ...	100	-0.0997919	-1.15863	0.292543	0.417915	1	4059	tags=43%, list=33%, signal=64%		ASD Upregulated	ASD Positively Correlated	"GSEA Report for na_neg_1563584201490"	Hallmark symbols v.6.2
HALLMARK_APOPTOSIS	HALLMARK_APOPTOSIS	Details ...	85	-0.106679	-1.14361	0.277457	0.408106	1	3029	tags=35%, list=25%, signal=47%		ASD Upregulated	ASD Positively Correlated	"GSEA Report for na_neg_1563584201490"	Hallmark symbols v.6.2
HALLMARK_HEDGEHOG_SIGNALING	HALLMARK_HEDGEHOG_SIGNALING	Details ...	14	-0.244537	-1.10471	0.313883	0.43267	1	8390	tags=93%, list=68%, signal=294%		ASD Upregulated	ASD Positively Correlated	"GSEA Report for na_neg_1563584201490"	Hallmark symbols v.6.2
HALLMARK_HYPOXIA	HALLMARK_HYPOXIA	Details ...	93	-0.0902488	-1.03941	0.401575	0.500216	1	3253	tags=35%, list=27%, signal=48%		ASD Upregulated	ASD Positively Correlated	"GSEA Report for na_neg_1563584201490"	Hallmark symbols v.6.2
HALLMARK_ESTROGEN_RESPONSE_LATE	HALLMARK_ESTROGEN_RESPONSE_LATE	Details ...	103	-0.0841312	-1.00195	0.424901	0.528447	1	3263	tags=35%, list=27%, signal=47%		ASD Upregulated	ASD Positively Correlated	"GSEA Report for na_neg_1563584201490"	Hallmark symbols v.6.2
HALLMARK_MYC_TARGETS_V2	HALLMARK_MYC_TARGETS_V2	Details ...	35	-0.129553	-0.913085	0.534021	0.642235	1	6123	tags=63%, list=50%, signal=125%		ASD Upregulated	ASD Positively Correlated	"GSEA Report for na_neg_1563584201490"	Hallmark symbols v.6.2
HALLMARK_APICAL_JUNCTION	HALLMARK_APICAL_JUNCTION	Details ...	101	-0.0685382	-0.815163	0.689861	0.762591	1	2809	tags=30%, list=23%, signal=38%		ASD Upregulated	ASD Positively Correlated	"GSEA Report for na_neg_1563584201490"	Hallmark symbols v.6.2
HALLMARK_INTERFERON_GAMMA_RESPONSE	HALLMARK_INTERFERON_GAMMA_RESPONSE	Details ...	75	-0.0670639	-0.662032	0.883269	0.929947	1	9318	tags=83%, list=76%, signal=342%		ASD Upregulated	ASD Positively Correlated	"GSEA Report for na_neg_1563584201490"	Hallmark symbols v.6.2
HALLMARK_TGF_BETA_SIGNALING	HALLMARK_TGF_BETA_SIGNALING	Details ...	30	-0.0961131	-0.62296	0.920755	0.92421	1	10676	tags=97%, list=87%, signal=747%		ASD Upregulated	ASD Positively Correlated	"GSEA Report for na_neg_1563584201490"	Hallmark symbols v.6.2
NAME	GS<br> follow link to MSigDB	GS DETAILS	SIZE	ES	NES	NOM p-val	FDR q-val	FWER p-val	RANK AT MAX	LEADING EDGE		DIRECTION	INTERPRETATION	REPORT	GENE SET
GO_ESTABLISHMENT_OF_PROTEIN_LOCALIZATION_TO_ENDOPLASMIC_RETICULUM	GO_ESTABLISHMENT_OF_PROTEIN_LOCALIZATION_TO_ENDOPLASMIC_RETICULUM	Details ...	94	0.658873	7.50333	0	0	0	2417	tags=85%, list=20%, signal=105%		Control Upregulated	Control Positively Correlated	"GSEA Report for na_pos_1563584607440"	Biological Process v.6.2
GO_NUCLEAR_TRANSCRIBED_MRNA_CATABOLIC_PROCESS_NONSENSE_MEDIATED_DECAY	GO_NUCLEAR_TRANSCRIBED_MRNA_CATABOLIC_PROCESS_NONSENSE_MEDIATED_DECAY	Details ...	108	0.563513	6.89215	0	0	0	2346	tags=75%, list=19%, signal=92%		Control Upregulated	Control Positively Correlated	"GSEA Report for na_pos_1563584607440"	Biological Process v.6.2
GO_PROTEIN_LOCALIZATION_TO_ENDOPLASMIC_RETICULUM	GO_PROTEIN_LOCALIZATION_TO_ENDOPLASMIC_RETICULUM	Details ...	109	0.56003	6.78782	0	0	0	2417	tags=75%, list=20%, signal=93%		Control Upregulated	Control Positively Correlated	"GSEA Report for na_pos_1563584607440"	Biological Process v.6.2
GO_PROTEIN_TARGETING_TO_MEMBRANE	GO_PROTEIN_TARGETING_TO_MEMBRANE	Details ...	128	0.52258	6.71124	0	0	0	1513	tags=64%, list=12%, signal=72%		Control Upregulated	Control Positively Correlated	"GSEA Report for na_pos_1563584607440"	Biological Process v.6.2
GO_TRANSLATIONAL_INITIATION	GO_TRANSLATIONAL_INITIATION	Details ...	125	0.502736	6.61971	0	0	0	2333	tags=69%, list=19%, signal=84%		Control Upregulated	Control Positively Correlated	"GSEA Report for na_pos_1563584607440"	Biological Process v.6.2
GO_MULTI_ORGANISM_METABOLIC_PROCESS	GO_MULTI_ORGANISM_METABOLIC_PROCESS	Details ...	121	0.498497	6.24519	0	0	0	2256	tags=68%, list=18%, signal=82%		Control Upregulated	Control Positively Correlated	"GSEA Report for na_pos_1563584607440"	Biological Process v.6.2
GO_ESTABLISHMENT_OF_PROTEIN_LOCALIZATION_TO_MEMBRANE	GO_ESTABLISHMENT_OF_PROTEIN_LOCALIZATION_TO_MEMBRANE	Details ...	195	0.3645	5.88929	0	0	0	2517	tags=56%, list=21%, signal=70%		Control Upregulated	Control Positively Correlated	"GSEA Report for na_pos_1563584607440"	Biological Process v.6.2
GO_PROTEIN_TARGETING	GO_PROTEIN_TARGETING	Details ...	284	0.287419	5.71038	0	0	0	2514	tags=49%, list=21%, signal=60%		Control Upregulated	Control Positively Correlated	"GSEA Report for na_pos_1563584607440"	Biological Process v.6.2
GO_RNA_CATABOLIC_PROCESS	GO_RNA_CATABOLIC_PROCESS	Details ...	175	0.356495	5.52769	0	0	0	2346	tags=54%, list=19%, signal=66%		Control Upregulated	Control Positively Correlated	"GSEA Report for na_pos_1563584607440"	Biological Process v.6.2
GO_ESTABLISHMENT_OF_PROTEIN_LOCALIZATION_TO_ORGANELLE	GO_ESTABLISHMENT_OF_PROTEIN_LOCALIZATION_TO_ORGANELLE	Details ...	251	0.29481	5.43611	0	0	0	2564	tags=50%, list=21%, signal=62%		Control Upregulated	Control Positively Correlated	"GSEA Report for na_pos_1563584607440"	Biological Process v.6.2
GO_PEPTIDE_METABOLIC_PROCESS	GO_PEPTIDE_METABOLIC_PROCESS	Details ...	354	0.244223	5.26461	0	0	0	3879	tags=55%, list=32%, signal=79%		Control Upregulated	Control Positively Correlated	"GSEA Report for na_pos_1563584607440"	Biological Process v.6.2
GO_PROTEIN_LOCALIZATION_TO_MEMBRANE	GO_PROTEIN_LOCALIZATION_TO_MEMBRANE	Details ...	254	0.275084	5.2282	0	0	0	1523	tags=39%, list=12%, signal=44%		Control Upregulated	Control Positively Correlated	"GSEA Report for na_pos_1563584607440"	Biological Process v.6.2
GO_AMIDE_BIOSYNTHETIC_PROCESS	GO_AMIDE_BIOSYNTHETIC_PROCESS	Details ...	327	0.246652	5.12369	0	0	0	3879	tags=56%, list=32%, signal=79%		Control Upregulated	Control Positively Correlated	"GSEA Report for na_pos_1563584607440"	Biological Process v.6.2
GO_VIRAL_LIFE_CYCLE	GO_VIRAL_LIFE_CYCLE	Details ...	212	0.292649	5.01788	0	0	0	2256	tags=47%, list=18%, signal=57%		Control Upregulated	Control Positively Correlated	"GSEA Report for na_pos_1563584607440"	Biological Process v.6.2
GO_PROTEIN_LOCALIZATION_TO_ORGANELLE	GO_PROTEIN_LOCALIZATION_TO_ORGANELLE	Details ...	378	0.219341	4.95663	0	0	0	2582	tags=42%, list=21%, signal=52%		Control Upregulated	Control Positively Correlated	"GSEA Report for na_pos_1563584607440"	Biological Process v.6.2
GO_CELLULAR_AMIDE_METABOLIC_PROCESS	GO_CELLULAR_AMIDE_METABOLIC_PROCESS	Details ...	429	0.206358	4.84668	0	0	0	3673	tags=50%, list=30%, signal=69%		Control Upregulated	Control Positively Correlated	"GSEA Report for na_pos_1563584607440"	Biological Process v.6.2
GO_RRNA_METABOLIC_PROCESS	GO_RRNA_METABOLIC_PROCESS	Details ...	186	0.28676	4.54509	0	0	0	2271	tags=47%, list=19%, signal=57%		Control Upregulated	Control Positively Correlated	"GSEA Report for na_pos_1563584607440"	Biological Process v.6.2
GO_ORGANIC_CYCLIC_COMPOUND_CATABOLIC_PROCESS	GO_ORGANIC_CYCLIC_COMPOUND_CATABOLIC_PROCESS	Details ...	258	0.229204	4.29843	0	0	0	2380	tags=42%, list=19%, signal=51%		Control Upregulated	Control Positively Correlated	"GSEA Report for na_pos_1563584607440"	Biological Process v.6.2
GO_RIBOSOME_BIOGENESIS	GO_RIBOSOME_BIOGENESIS	Details ...	217	0.247621	4.21828	0	0	0	2271	tags=43%, list=19%, signal=52%		Control Upregulated	Control Positively Correlated	"GSEA Report for na_pos_1563584607440"	Biological Process v.6.2
GO_NCRNA_PROCESSING	GO_NCRNA_PROCESSING	Details ...	248	0.228383	4.21268	0	0	0	1507	tags=35%, list=12%, signal=39%		Control Upregulated	Control Positively Correlated	"GSEA Report for na_pos_1563584607440"	Biological Process v.6.2
GO_INTERSPECIES_INTERACTION_BETWEEN_ORGANISMS	GO_INTERSPECIES_INTERACTION_BETWEEN_ORGANISMS	Details ...	444	0.156261	3.79278	0	0	0	4089	tags=48%, list=33%, signal=70%		Control Upregulated	Control Positively Correlated	"GSEA Report for na_pos_1563584607440"	Biological Process v.6.2
GO_RIBONUCLEOPROTEIN_COMPLEX_BIOGENESIS	GO_RIBONUCLEOPROTEIN_COMPLEX_BIOGENESIS	Details ...	301	0.188785	3.71907	0	0	0	2303	tags=37%, list=19%, signal=45%		Control Upregulated	Control Positively Correlated	"GSEA Report for na_pos_1563584607440"	Biological Process v.6.2
GO_MRNA_METABOLIC_PROCESS	GO_MRNA_METABOLIC_PROCESS	Details ...	426	0.147779	3.50095	0	0	0	2423	tags=34%, list=20%, signal=41%		Control Upregulated	Control Positively Correlated	"GSEA Report for na_pos_1563584607440"	Biological Process v.6.2
GO_NCRNA_METABOLIC_PROCESS	GO_NCRNA_METABOLIC_PROCESS	Details ...	339	0.16392	3.47003	0	0	0	1372	tags=27%, list=11%, signal=30%		Control Upregulated	Control Positively Correlated	"GSEA Report for na_pos_1563584607440"	Biological Process v.6.2
GO_RIBOSOME_ASSEMBLY	GO_RIBOSOME_ASSEMBLY	Details ...	40	0.417252	3.1668	0	0	0	2256	tags=60%, list=18%, signal=73%		Control Upregulated	Control Positively Correlated	"GSEA Report for na_pos_1563584607440"	Biological Process v.6.2
GO_CYTOPLASMIC_TRANSLATION	GO_CYTOPLASMIC_TRANSLATION	Details ...	36	0.43734	3.12886	0	0	0	2145	tags=61%, list=17%, signal=74%		Control Upregulated	Control Positively Correlated	"GSEA Report for na_pos_1563584607440"	Biological Process v.6.2
GO_CELLULAR_MACROMOLECULAR_COMPLEX_ASSEMBLY	GO_CELLULAR_MACROMOLECULAR_COMPLEX_ASSEMBLY	Details ...	423	0.131045	3.08753	0	0	0	4505	tags=49%, list=37%, signal=75%		Control Upregulated	Control Positively Correlated	"GSEA Report for na_pos_1563584607440"	Biological Process v.6.2
GO_ELECTRON_TRANSPORT_CHAIN	GO_ELECTRON_TRANSPORT_CHAIN	Details ...	71	0.293907	2.87068	0	0.000408602	0.012	3496	tags=58%, list=29%, signal=80%		Control Upregulated	Control Positively Correlated	"GSEA Report for na_pos_1563584607440"	Biological Process v.6.2
GO_GENERATION_OF_PRECURSOR_METABOLITES_AND_ENERGY	GO_GENERATION_OF_PRECURSOR_METABOLITES_AND_ENERGY	Details ...	173	0.185176	2.83137	0	0.000594284	0.018	3359	tags=46%, list=27%, signal=62%		Control Upregulated	Control Positively Correlated	"GSEA Report for na_pos_1563584607440"	Biological Process v.6.2
GO_ORGANOPHOSPHATE_METABOLIC_PROCESS	GO_ORGANOPHOSPHATE_METABOLIC_PROCESS	Details ...	467	0.116253	2.79719	0	0.000734887	0.023	4062	tags=44%, list=33%, signal=64%		Control Upregulated	Control Positively Correlated	"GSEA Report for na_pos_1563584607440"	Biological Process v.6.2
GO_OXIDATIVE_PHOSPHORYLATION	GO_OXIDATIVE_PHOSPHORYLATION	Details ...	64	0.294402	2.79531	0	0.000711181	0.023	3496	tags=58%, list=29%, signal=80%		Control Upregulated	Control Positively Correlated	"GSEA Report for na_pos_1563584607440"	Biological Process v.6.2
GO_POSITIVE_REGULATION_OF_PROTEOLYSIS	GO_POSITIVE_REGULATION_OF_PROTEOLYSIS	Details ...	216	0.160579	2.76925	0	0.000836495	0.028	5500	tags=61%, list=45%, signal=108%		Control Upregulated	Control Positively Correlated	"GSEA Report for na_pos_1563584607440"	Biological Process v.6.2
GO_PROTEIN_CATABOLIC_PROCESS	GO_PROTEIN_CATABOLIC_PROCESS	Details ...	381	0.122916	2.73733	0	0.00101659	0.035	4942	tags=52%, list=40%, signal=85%		Control Upregulated	Control Positively Correlated	"GSEA Report for na_pos_1563584607440"	Biological Process v.6.2
GO_MALE_GAMETE_GENERATION	GO_MALE_GAMETE_GENERATION	Details ...	314	0.129797	2.69747	0	0.00132388	0.046	2626	tags=34%, list=21%, signal=42%		Control Upregulated	Control Positively Correlated	"GSEA Report for na_pos_1563584607440"	Biological Process v.6.2
GO_NUCLEOSIDE_TRIPHOSPHATE_METABOLIC_PROCESS	GO_NUCLEOSIDE_TRIPHOSPHATE_METABOLIC_PROCESS	Details ...	138	0.192476	2.65835	0	0.00180541	0.063	4062	tags=52%, list=33%, signal=77%		Control Upregulated	Control Positively Correlated	"GSEA Report for na_pos_1563584607440"	Biological Process v.6.2
GO_ENERGY_DERIVATION_BY_OXIDATION_OF_ORGANIC_COMPOUNDS	GO_ENERGY_DERIVATION_BY_OXIDATION_OF_ORGANIC_COMPOUNDS	Details ...	132	0.197742	2.65126	0	0.00186309	0.066	3359	tags=47%, list=27%, signal=64%		Control Upregulated	Control Positively Correlated	"GSEA Report for na_pos_1563584607440"	Biological Process v.6.2
GO_GERM_CELL_DEVELOPMENT	GO_GERM_CELL_DEVELOPMENT	Details ...	133	0.19873	2.63998	0	0.00207247	0.075	4410	tags=56%, list=36%, signal=86%		Control Upregulated	Control Positively Correlated	"GSEA Report for na_pos_1563584607440"	Biological Process v.6.2
GO_SPERMATID_DIFFERENTIATION	GO_SPERMATID_DIFFERENTIATION	Details ...	97	0.227068	2.61692	0	0.00252395	0.094	4062	tags=56%, list=33%, signal=83%		Control Upregulated	Control Positively Correlated	"GSEA Report for na_pos_1563584607440"	Biological Process v.6.2
GO_ORGANELLE_ASSEMBLY	GO_ORGANELLE_ASSEMBLY	Details ...	346	0.12045	2.59126	0	0.00302922	0.115	4481	tags=48%, list=37%, signal=74%		Control Upregulated	Control Positively Correlated	"GSEA Report for na_pos_1563584607440"	Biological Process v.6.2
GO_NUCLEOSIDE_MONOPHOSPHATE_METABOLIC_PROCESS	GO_NUCLEOSIDE_MONOPHOSPHATE_METABOLIC_PROCESS	Details ...	144	0.179499	2.56204	0	0.00367023	0.141	4039	tags=51%, list=33%, signal=75%		Control Upregulated	Control Positively Correlated	"GSEA Report for na_pos_1563584607440"	Biological Process v.6.2
GO_RIBOSOMAL_SMALL_SUBUNIT_ASSEMBLY	GO_RIBOSOMAL_SMALL_SUBUNIT_ASSEMBLY	Details ...	14	0.566004	2.53455	0	0.00413861	0.162	3576	tags=86%, list=29%, signal=121%		Control Upregulated	Control Positively Correlated	"GSEA Report for na_pos_1563584607440"	Biological Process v.6.2
GO_CELLULAR_PROCESS_INVOLVED_IN_REPRODUCTION_IN_MULTICELLULAR_ORGANISM	GO_CELLULAR_PROCESS_INVOLVED_IN_REPRODUCTION_IN_MULTICELLULAR_ORGANISM	Details ...	156	0.173394	2.51967	0	0.00458773	0.183	2694	tags=39%, list=22%, signal=49%		Control Upregulated	Control Positively Correlated	"GSEA Report for na_pos_1563584607440"	Biological Process v.6.2
GO_POSTTRANSCRIPTIONAL_REGULATION_OF_GENE_EXPRESSION	GO_POSTTRANSCRIPTIONAL_REGULATION_OF_GENE_EXPRESSION	Details ...	285	0.127415	2.5022	0	0.00499208	0.199	3592	tags=42%, list=29%, signal=58%		Control Upregulated	Control Positively Correlated	"GSEA Report for na_pos_1563584607440"	Biological Process v.6.2
GO_REGULATION_OF_CELLULAR_PROTEIN_CATABOLIC_PROCESS	GO_REGULATION_OF_CELLULAR_PROTEIN_CATABOLIC_PROCESS	Details ...	187	0.156059	2.48689	0	0.0053766	0.22	4474	tags=52%, list=36%, signal=80%		Control Upregulated	Control Positively Correlated	"GSEA Report for na_pos_1563584607440"	Biological Process v.6.2
GO_POSITIVE_REGULATION_OF_CELLULAR_PROTEIN_CATABOLIC_PROCESS	GO_POSITIVE_REGULATION_OF_CELLULAR_PROTEIN_CATABOLIC_PROCESS	Details ...	131	0.182568	2.47214	0	0.00602186	0.248	4429	tags=54%, list=36%, signal=84%		Control Upregulated	Control Positively Correlated	"GSEA Report for na_pos_1563584607440"	Biological Process v.6.2
GO_CELLULAR_PROTEIN_COMPLEX_ASSEMBLY	GO_CELLULAR_PROTEIN_COMPLEX_ASSEMBLY	Details ...	218	0.14635	2.47032	0	0.00599498	0.251	4535	tags=51%, list=37%, signal=80%		Control Upregulated	Control Positively Correlated	"GSEA Report for na_pos_1563584607440"	Biological Process v.6.2
GO_MITOCHONDRIAL_RESPIRATORY_CHAIN_COMPLEX_I_BIOGENESIS	GO_MITOCHONDRIAL_RESPIRATORY_CHAIN_COMPLEX_I_BIOGENESIS	Details ...	37	0.33738	2.45854	0	0.00658141	0.276	3496	tags=62%, list=29%, signal=87%		Control Upregulated	Control Positively Correlated	"GSEA Report for na_pos_1563584607440"	Biological Process v.6.2
GO_MITOCHONDRION_ORGANIZATION	GO_MITOCHONDRION_ORGANIZATION	Details ...	336	0.117071	2.45765	0	0.00648356	0.277	5134	tags=53%, list=42%, signal=89%		Control Upregulated	Control Positively Correlated	"GSEA Report for na_pos_1563584607440"	Biological Process v.6.2
GO_MEIOSIS_I	GO_MEIOSIS_I	Details ...	57	0.27714	2.45744	0	0.00637091	0.278	4790	tags=67%, list=39%, signal=109%		Control Upregulated	Control Positively Correlated	"GSEA Report for na_pos_1563584607440"	Biological Process v.6.2
GO_RIBOSOMAL_LARGE_SUBUNIT_ASSEMBLY	GO_RIBOSOMAL_LARGE_SUBUNIT_ASSEMBLY	Details ...	16	0.513115	2.44903	0	0.00660831	0.293	2145	tags=69%, list=17%, signal=83%		Control Upregulated	Control Positively Correlated	"GSEA Report for na_pos_1563584607440"	Biological Process v.6.2
GO_DOUBLE_STRAND_BREAK_REPAIR	GO_DOUBLE_STRAND_BREAK_REPAIR	Details ...	104	0.201944	2.43605	0	0.00717416	0.317	4499	tags=57%, list=37%, signal=89%		Control Upregulated	Control Positively Correlated	"GSEA Report for na_pos_1563584607440"	Biological Process v.6.2
GO_GAMETE_GENERATION	GO_GAMETE_GENERATION	Details ...	362	0.111223	2.42285	0	0.00801241	0.349	2875	tags=34%, list=23%, signal=43%		Control Upregulated	Control Positively Correlated	"GSEA Report for na_pos_1563584607440"	Biological Process v.6.2
GO_RIBONUCLEOPROTEIN_COMPLEX_SUBUNIT_ORGANIZATION	GO_RIBONUCLEOPROTEIN_COMPLEX_SUBUNIT_ORGANIZATION	Details ...	134	0.181699	2.41508	0	0.00827909	0.358	3285	tags=45%, list=27%, signal=60%		Control Upregulated	Control Positively Correlated	"GSEA Report for na_pos_1563584607440"	Biological Process v.6.2
GO_REGULATION_OF_CELLULAR_AMIDE_METABOLIC_PROCESS	GO_REGULATION_OF_CELLULAR_AMIDE_METABOLIC_PROCESS	Details ...	224	0.138305	2.40816	0	0.0086205	0.371	3862	tags=45%, list=32%, signal=65%		Control Upregulated	Control Positively Correlated	"GSEA Report for na_pos_1563584607440"	Biological Process v.6.2
GO_RIBOSOMAL_LARGE_SUBUNIT_BIOGENESIS	GO_RIBOSOMAL_LARGE_SUBUNIT_BIOGENESIS	Details ...	34	0.345035	2.40067	0	0.00889933	0.384	2271	tags=53%, list=19%, signal=65%		Control Upregulated	Control Positively Correlated	"GSEA Report for na_pos_1563584607440"	Biological Process v.6.2
GO_MEIOTIC_CHROMOSOME_SEGREGATION	GO_MEIOTIC_CHROMOSOME_SEGREGATION	Details ...	46	0.290715	2.3915	0	0.00925478	0.403	5243	tags=72%, list=43%, signal=125%		Control Upregulated	Control Positively Correlated	"GSEA Report for na_pos_1563584607440"	Biological Process v.6.2
GO_CELLULAR_RESPONSE_TO_ZINC_ION	GO_CELLULAR_RESPONSE_TO_ZINC_ION	Details ...	10	0.612801	2.38876	0	0.0092436	0.408	2300	tags=80%, list=19%, signal=98%		Control Upregulated	Control Positively Correlated	"GSEA Report for na_pos_1563584607440"	Biological Process v.6.2
GO_RIBOSOMAL_SMALL_SUBUNIT_BIOGENESIS	GO_RIBOSOMAL_SMALL_SUBUNIT_BIOGENESIS	Details ...	35	0.33775	2.38242	0	0.00951542	0.423	3576	tags=63%, list=29%, signal=88%		Control Upregulated	Control Positively Correlated	"GSEA Report for na_pos_1563584607440"	Biological Process v.6.2
GO_PROTEIN_LOCALIZATION_TO_MITOCHONDRION	GO_PROTEIN_LOCALIZATION_TO_MITOCHONDRION	Details ...	38	0.327351	2.3691	0	0.0104627	0.457	5354	tags=76%, list=44%, signal=135%		Control Upregulated	Control Positively Correlated	"GSEA Report for na_pos_1563584607440"	Biological Process v.6.2
GO_POSITIVE_REGULATION_OF_CELLULAR_AMIDE_METABOLIC_PROCESS	GO_POSITIVE_REGULATION_OF_CELLULAR_AMIDE_METABOLIC_PROCESS	Details ...	67	0.245565	2.36895	0	0.0102883	0.457	3592	tags=54%, list=29%, signal=76%		Control Upregulated	Control Positively Correlated	"GSEA Report for na_pos_1563584607440"	Biological Process v.6.2
GO_PROTEIN_POLYUBIQUITINATION	GO_PROTEIN_POLYUBIQUITINATION	Details ...	177	0.155535	2.36095	0	0.0107669	0.48	4561	tags=53%, list=37%, signal=82%		Control Upregulated	Control Positively Correlated	"GSEA Report for na_pos_1563584607440"	Biological Process v.6.2
GO_PROTEIN_UBIQUITINATION	GO_PROTEIN_UBIQUITINATION	Details ...	404	0.102243	2.3577	0	0.0108579	0.494	4704	tags=48%, list=38%, signal=76%		Control Upregulated	Control Positively Correlated	"GSEA Report for na_pos_1563584607440"	Biological Process v.6.2
GO_SEXUAL_REPRODUCTION	GO_SEXUAL_REPRODUCTION	Details ...	434	0.100901	2.35746	0	0.010701	0.495	3636	tags=39%, list=30%, signal=54%		Control Upregulated	Control Positively Correlated	"GSEA Report for na_pos_1563584607440"	Biological Process v.6.2
GO_MULTICELLULAR_ORGANISM_REPRODUCTION	GO_MULTICELLULAR_ORGANISM_REPRODUCTION	Details ...	432	0.0975377	2.34121	0	0.0119877	0.537	2875	tags=33%, list=23%, signal=41%		Control Upregulated	Control Positively Correlated	"GSEA Report for na_pos_1563584607440"	Biological Process v.6.2
GO_PROTEASOMAL_PROTEIN_CATABOLIC_PROCESS	GO_PROTEASOMAL_PROTEIN_CATABOLIC_PROCESS	Details ...	199	0.141104	2.33833	0	0.0120531	0.544	4704	tags=52%, list=38%, signal=83%		Control Upregulated	Control Positively Correlated	"GSEA Report for na_pos_1563584607440"	Biological Process v.6.2
GO_REGULATION_OF_CATABOLIC_PROCESS	GO_REGULATION_OF_CATABOLIC_PROCESS	Details ...	454	0.0970336	2.3309	0	0.0123353	0.565	4767	tags=48%, list=39%, signal=76%		Control Upregulated	Control Positively Correlated	"GSEA Report for na_pos_1563584607440"	Biological Process v.6.2
GO_REGULATION_OF_CELLULAR_AMINE_METABOLIC_PROCESS	GO_REGULATION_OF_CELLULAR_AMINE_METABOLIC_PROCESS	Details ...	56	0.26751	2.31079	0	0.0140272	0.622	5491	tags=71%, list=45%, signal=129%		Control Upregulated	Control Positively Correlated	"GSEA Report for na_pos_1563584607440"	Biological Process v.6.2
GO_NEGATIVE_REGULATION_OF_TRANSFERASE_ACTIVITY	GO_NEGATIVE_REGULATION_OF_TRANSFERASE_ACTIVITY	Details ...	210	0.138926	2.30875	0	0.0140483	0.627	6381	tags=66%, list=52%, signal=135%		Control Upregulated	Control Positively Correlated	"GSEA Report for na_pos_1563584607440"	Biological Process v.6.2
GO_PROTEIN_TRANSMEMBRANE_TRANSPORT	GO_PROTEIN_TRANSMEMBRANE_TRANSPORT	Details ...	29	0.359684	2.3018	0	0.0146934	0.649	4900	tags=76%, list=40%, signal=126%		Control Upregulated	Control Positively Correlated	"GSEA Report for na_pos_1563584607440"	Biological Process v.6.2
GO_DNA_RECOMBINATION	GO_DNA_RECOMBINATION	Details ...	131	0.17292	2.30132	0	0.0145376	0.651	7447	tags=78%, list=61%, signal=196%		Control Upregulated	Control Positively Correlated	"GSEA Report for na_pos_1563584607440"	Biological Process v.6.2
GO_RECIPROCAL_DNA_RECOMBINATION	GO_RECIPROCAL_DNA_RECOMBINATION	Details ...	29	0.349953	2.28921	0	0.01562	0.691	5019	tags=76%, list=41%, signal=128%		Control Upregulated	Control Positively Correlated	"GSEA Report for na_pos_1563584607440"	Biological Process v.6.2
GO_AUTOPHAGY	GO_AUTOPHAGY	Details ...	231	0.12901	2.28757	0	0.0155628	0.696	5134	tags=55%, list=42%, signal=92%		Control Upregulated	Control Positively Correlated	"GSEA Report for na_pos_1563584607440"	Biological Process v.6.2
GO_ORGANOPHOSPHATE_BIOSYNTHETIC_PROCESS	GO_ORGANOPHOSPHATE_BIOSYNTHETIC_PROCESS	Details ...	238	0.12537	2.24038	0.00210084	0.0214843	0.809	8124	tags=79%, list=66%, signal=228%		Control Upregulated	Control Positively Correlated	"GSEA Report for na_pos_1563584607440"	Biological Process v.6.2
GO_REGULATION_OF_PROTEIN_STABILITY	GO_REGULATION_OF_PROTEIN_STABILITY	Details ...	130	0.16853	2.22937	0	0.0226169	0.831	5216	tags=59%, list=43%, signal=102%		Control Upregulated	Control Positively Correlated	"GSEA Report for na_pos_1563584607440"	Biological Process v.6.2
GO_POSITIVE_REGULATION_OF_INTRINSIC_APOPTOTIC_SIGNALING_PATHWAY	GO_POSITIVE_REGULATION_OF_INTRINSIC_APOPTOTIC_SIGNALING_PATHWAY	Details ...	33	0.317743	2.22132	0	0.0237868	0.841	2801	tags=55%, list=23%, signal=71%		Control Upregulated	Control Positively Correlated	"GSEA Report for na_pos_1563584607440"	Biological Process v.6.2
GO_CELLULAR_RESPIRATION	GO_CELLULAR_RESPIRATION	Details ...	92	0.195097	2.21294	0	0.0248127	0.853	3355	tags=47%, list=27%, signal=64%		Control Upregulated	Control Positively Correlated	"GSEA Report for na_pos_1563584607440"	Biological Process v.6.2
GO_VESICLE_LOCALIZATION	GO_VESICLE_LOCALIZATION	Details ...	135	0.160427	2.21158	0.0018797	0.0247147	0.856	5591	tags=61%, list=46%, signal=112%		Control Upregulated	Control Positively Correlated	"GSEA Report for na_pos_1563584607440"	Biological Process v.6.2
GO_REGULATION_OF_PROTEIN_CATABOLIC_PROCESS	GO_REGULATION_OF_PROTEIN_CATABOLIC_PROCESS	Details ...	258	0.118784	2.18821	0.00207039	0.0286518	0.898	4798	tags=51%, list=39%, signal=82%		Control Upregulated	Control Positively Correlated	"GSEA Report for na_pos_1563584607440"	Biological Process v.6.2
GO_MITOCHONDRIAL_ELECTRON_TRANSPORT_UBIQUINOL_TO_CYTOCHROME_C	GO_MITOCHONDRIAL_ELECTRON_TRANSPORT_UBIQUINOL_TO_CYTOCHROME_C	Details ...	10	0.562266	2.16292	0	0.0332833	0.935	2919	tags=80%, list=24%, signal=105%		Control Upregulated	Control Positively Correlated	"GSEA Report for na_pos_1563584607440"	Biological Process v.6.2
GO_DNA_BIOSYNTHETIC_PROCESS	GO_DNA_BIOSYNTHETIC_PROCESS	Details ...	76	0.208349	2.16178	0	0.0331078	0.936	4558	tags=58%, list=37%, signal=92%		Control Upregulated	Control Positively Correlated	"GSEA Report for na_pos_1563584607440"	Biological Process v.6.2
GO_ZINC_II_ION_TRANSPORT	GO_ZINC_II_ION_TRANSPORT	Details ...	12	0.508485	2.15117	0	0.0352859	0.948	5009	tags=92%, list=41%, signal=155%		Control Upregulated	Control Positively Correlated	"GSEA Report for na_pos_1563584607440"	Biological Process v.6.2
GO_GLYCEROLIPID_CATABOLIC_PROCESS	GO_GLYCEROLIPID_CATABOLIC_PROCESS	Details ...	15	0.441844	2.13934	0.0040568	0.0375937	0.959	3579	tags=73%, list=29%, signal=103%		Control Upregulated	Control Positively Correlated	"GSEA Report for na_pos_1563584607440"	Biological Process v.6.2
GO_POSITIVE_REGULATION_OF_PEPTIDASE_ACTIVITY	GO_POSITIVE_REGULATION_OF_PEPTIDASE_ACTIVITY	Details ...	77	0.203529	2.12833	0.00590551	0.0399764	0.967	5480	tags=65%, list=45%, signal=117%		Control Upregulated	Control Positively Correlated	"GSEA Report for na_pos_1563584607440"	Biological Process v.6.2
GO_PROTEIN_TARGETING_TO_MITOCHONDRION	GO_PROTEIN_TARGETING_TO_MITOCHONDRION	Details ...	27	0.341708	2.1267	0.00200401	0.0399015	0.968	5354	tags=78%, list=44%, signal=138%		Control Upregulated	Control Positively Correlated	"GSEA Report for na_pos_1563584607440"	Biological Process v.6.2
GO_ETHANOLAMINE_CONTAINING_COMPOUND_METABOLIC_PROCESS	GO_ETHANOLAMINE_CONTAINING_COMPOUND_METABOLIC_PROCESS	Details ...	37	0.290141	2.12566	0	0.0396693	0.969	4736	tags=68%, list=39%, signal=110%		Control Upregulated	Control Positively Correlated	"GSEA Report for na_pos_1563584607440"	Biological Process v.6.2
GO_NEGATIVE_REGULATION_OF_CATALYTIC_ACTIVITY	GO_NEGATIVE_REGULATION_OF_CATALYTIC_ACTIVITY	Details ...	446	0.0871386	2.11059	0	0.0434775	0.98	6391	tags=61%, list=52%, signal=122%		Control Upregulated	Control Positively Correlated	"GSEA Report for na_pos_1563584607440"	Biological Process v.6.2
GO_POSITIVE_REGULATION_OF_CATABOLIC_PROCESS	GO_POSITIVE_REGULATION_OF_CATABOLIC_PROCESS	Details ...	248	0.117517	2.10893	0.00814664	0.0434735	0.981	4717	tags=50%, list=38%, signal=80%		Control Upregulated	Control Positively Correlated	"GSEA Report for na_pos_1563584607440"	Biological Process v.6.2
GO_REGULATION_OF_INTRACELLULAR_PROTEIN_TRANSPORT	GO_REGULATION_OF_INTRACELLULAR_PROTEIN_TRANSPORT	Details ...	193	0.131965	2.10161	0.0040568	0.0449429	0.985	4695	tags=51%, list=38%, signal=82%		Control Upregulated	Control Positively Correlated	"GSEA Report for na_pos_1563584607440"	Biological Process v.6.2
GO_SYNAPTIC_VESICLE_LOCALIZATION	GO_SYNAPTIC_VESICLE_LOCALIZATION	Details ...	55	0.239081	2.08051	0.00193424	0.0513405	0.992	5774	tags=71%, list=47%, signal=133%		Control Upregulated	Control Positively Correlated	"GSEA Report for na_pos_1563584607440"	Biological Process v.6.2
GO_FC_RECEPTOR_SIGNALING_PATHWAY	GO_FC_RECEPTOR_SIGNALING_PATHWAY	Details ...	117	0.163985	2.07326	0.00974659	0.0530423	0.994	4085	tags=50%, list=33%, signal=74%		Control Upregulated	Control Positively Correlated	"GSEA Report for na_pos_1563584607440"	Biological Process v.6.2
GO_TELOMERE_MAINTENANCE_VIA_RECOMBINATION	GO_TELOMERE_MAINTENANCE_VIA_RECOMBINATION	Details ...	19	0.392071	2.07021	0.00412371	0.0535119	0.994	4233	tags=74%, list=35%, signal=112%		Control Upregulated	Control Positively Correlated	"GSEA Report for na_pos_1563584607440"	Biological Process v.6.2
GO_ORGANELLE_FISSION	GO_ORGANELLE_FISSION	Details ...	331	0.100174	2.06472	0.00589391	0.054935	0.994	4804	tags=49%, list=39%, signal=78%		Control Upregulated	Control Positively Correlated	"GSEA Report for na_pos_1563584607440"	Biological Process v.6.2
GO_POSITIVE_REGULATION_OF_PROTEIN_CATABOLIC_PROCESS	GO_POSITIVE_REGULATION_OF_PROTEIN_CATABOLIC_PROCESS	Details ...	170	0.134654	2.06366	0.00195312	0.0547269	0.994	4717	tags=52%, list=38%, signal=83%		Control Upregulated	Control Positively Correlated	"GSEA Report for na_pos_1563584607440"	Biological Process v.6.2
GO_NEGATIVE_REGULATION_OF_JNK_CASCADE	GO_NEGATIVE_REGULATION_OF_JNK_CASCADE	Details ...	24	0.3492	2.06147	0.00202429	0.0549198	0.994	4410	tags=71%, list=36%, signal=110%		Control Upregulated	Control Positively Correlated	"GSEA Report for na_pos_1563584607440"	Biological Process v.6.2
GO_DNA_SYNTHESIS_INVOLVED_IN_DNA_REPAIR	GO_DNA_SYNTHESIS_INVOLVED_IN_DNA_REPAIR	Details ...	52	0.243487	2.05735	0.00411523	0.0556984	0.995	4335	tags=60%, list=35%, signal=92%		Control Upregulated	Control Positively Correlated	"GSEA Report for na_pos_1563584607440"	Biological Process v.6.2
GO_REGULATION_OF_PROTEIN_MODIFICATION_BY_SMALL_PROTEIN_CONJUGATION_OR_REMOVAL	GO_REGULATION_OF_PROTEIN_MODIFICATION_BY_SMALL_PROTEIN_CONJUGATION_OR_REMOVAL	Details ...	182	0.129467	2.02593	0.00194175	0.0671915	0.998	4767	tags=52%, list=39%, signal=83%		Control Upregulated	Control Positively Correlated	"GSEA Report for na_pos_1563584607440"	Biological Process v.6.2
GO_AMINE_METABOLIC_PROCESS	GO_AMINE_METABOLIC_PROCESS	Details ...	59	0.224842	2.02098	0.00411523	0.0685843	0.998	4736	tags=61%, list=39%, signal=99%		Control Upregulated	Control Positively Correlated	"GSEA Report for na_pos_1563584607440"	Biological Process v.6.2
GO_REGULATION_OF_CELLULAR_AMINO_ACID_METABOLIC_PROCESS	GO_REGULATION_OF_CELLULAR_AMINO_ACID_METABOLIC_PROCESS	Details ...	46	0.248588	2.01766	0.00627615	0.0693083	0.998	5491	tags=70%, list=45%, signal=126%		Control Upregulated	Control Positively Correlated	"GSEA Report for na_pos_1563584607440"	Biological Process v.6.2
GO_MULTI_ORGANISM_REPRODUCTIVE_PROCESS	GO_MULTI_ORGANISM_REPRODUCTIVE_PROCESS	Details ...	494	0.0803767	2.01539	0.0102459	0.0694611	0.998	2875	tags=31%, list=23%, signal=39%		Control Upregulated	Control Positively Correlated	"GSEA Report for na_pos_1563584607440"	Biological Process v.6.2
GO_MITOCHONDRIAL_TRANSMEMBRANE_TRANSPORT	GO_MITOCHONDRIAL_TRANSMEMBRANE_TRANSPORT	Details ...	35	0.289772	2.01429	0.0130719	0.0692675	0.998	4863	tags=69%, list=40%, signal=113%		Control Upregulated	Control Positively Correlated	"GSEA Report for na_pos_1563584607440"	Biological Process v.6.2
GO_POSITIVE_REGULATION_OF_LIGASE_ACTIVITY	GO_POSITIVE_REGULATION_OF_LIGASE_ACTIVITY	Details ...	82	0.191509	2.00603	0.00401606	0.072069	0.998	6338	tags=71%, list=52%, signal=145%		Control Upregulated	Control Positively Correlated	"GSEA Report for na_pos_1563584607440"	Biological Process v.6.2
GO_POSITIVE_REGULATION_OF_PROTEIN_MODIFICATION_BY_SMALL_PROTEIN_CONJUGATION_OR_REMOVAL	GO_POSITIVE_REGULATION_OF_PROTEIN_MODIFICATION_BY_SMALL_PROTEIN_CONJUGATION_OR_REMOVAL	Details ...	134	0.14771	2.00045	0.00801603	0.0737389	0.998	4429	tags=51%, list=36%, signal=79%		Control Upregulated	Control Positively Correlated	"GSEA Report for na_pos_1563584607440"	Biological Process v.6.2
GO_ZYMOGEN_ACTIVATION	GO_ZYMOGEN_ACTIVATION	Details ...	48	0.241345	1.99049	0.0059761	0.0775849	0.998	5480	tags=69%, list=45%, signal=124%		Control Upregulated	Control Positively Correlated	"GSEA Report for na_pos_1563584607440"	Biological Process v.6.2
GO_NON_RECOMBINATIONAL_REPAIR	GO_NON_RECOMBINATIONAL_REPAIR	Details ...	39	0.26252	1.98894	0	0.0774937	0.998	4335	tags=62%, list=35%, signal=95%		Control Upregulated	Control Positively Correlated	"GSEA Report for na_pos_1563584607440"	Biological Process v.6.2
GO_NEGATIVE_REGULATION_OF_PROTEIN_MODIFICATION_PROCESS	GO_NEGATIVE_REGULATION_OF_PROTEIN_MODIFICATION_PROCESS	Details ...	353	0.091816	1.98225	0.00408998	0.0800383	0.999	6164	tags=59%, list=50%, signal=116%		Control Upregulated	Control Positively Correlated	"GSEA Report for na_pos_1563584607440"	Biological Process v.6.2
GO_RESPONSE_TO_ZINC_ION	GO_RESPONSE_TO_ZINC_ION	Details ...	25	0.33298	1.98138	0.00393701	0.0796899	0.999	2300	tags=52%, list=19%, signal=64%		Control Upregulated	Control Positively Correlated	"GSEA Report for na_pos_1563584607440"	Biological Process v.6.2
GO_REGULATION_OF_PROTEASOMAL_PROTEIN_CATABOLIC_PROCESS	GO_REGULATION_OF_PROTEASOMAL_PROTEIN_CATABOLIC_PROCESS	Details ...	126	0.152402	1.97505	0.00621118	0.0820253	0.999	4474	tags=52%, list=36%, signal=80%		Control Upregulated	Control Positively Correlated	"GSEA Report for na_pos_1563584607440"	Biological Process v.6.2
GO_ACROSOME_ASSEMBLY	GO_ACROSOME_ASSEMBLY	Details ...	11	0.486283	1.97487	0.00188324	0.0813913	0.999	6302	tags=100%, list=51%, signal=206%		Control Upregulated	Control Positively Correlated	"GSEA Report for na_pos_1563584607440"	Biological Process v.6.2
GO_T_CELL_RECEPTOR_SIGNALING_PATHWAY	GO_T_CELL_RECEPTOR_SIGNALING_PATHWAY	Details ...	80	0.191428	1.96405	0.0122449	0.0857953	0.999	5023	tags=60%, list=41%, signal=101%		Control Upregulated	Control Positively Correlated	"GSEA Report for na_pos_1563584607440"	Biological Process v.6.2
GO_CELLULAR_COMPONENT_ASSEMBLY_INVOLVED_IN_MORPHOGENESIS	GO_CELLULAR_COMPONENT_ASSEMBLY_INVOLVED_IN_MORPHOGENESIS	Details ...	176	0.128325	1.96219	0.00591716	0.0859484	0.999	2558	tags=34%, list=21%, signal=42%		Control Upregulated	Control Positively Correlated	"GSEA Report for na_pos_1563584607440"	Biological Process v.6.2
GO_NUCLEOBASE_CONTAINING_SMALL_MOLECULE_METABOLIC_PROCESS	GO_NUCLEOBASE_CONTAINING_SMALL_MOLECULE_METABOLIC_PROCESS	Details ...	288	0.0979546	1.95512	0.0120724	0.0884531	0.999	4062	tags=43%, list=33%, signal=62%		Control Upregulated	Control Positively Correlated	"GSEA Report for na_pos_1563584607440"	Biological Process v.6.2
GO_ANTIGEN_PROCESSING_AND_PRESENTATION	GO_ANTIGEN_PROCESSING_AND_PRESENTATION	Details ...	120	0.15112	1.94982	0.0117417	0.0907703	0.999	4907	tags=55%, list=40%, signal=91%		Control Upregulated	Control Positively Correlated	"GSEA Report for na_pos_1563584607440"	Biological Process v.6.2
GO_NEGATIVE_REGULATION_OF_APOPTOTIC_SIGNALING_PATHWAY	GO_NEGATIVE_REGULATION_OF_APOPTOTIC_SIGNALING_PATHWAY	Details ...	102	0.161055	1.94581	0.00400802	0.0921065	0.999	3810	tags=47%, list=31%, signal=68%		Control Upregulated	Control Positively Correlated	"GSEA Report for na_pos_1563584607440"	Biological Process v.6.2
GO_RECOMBINATIONAL_REPAIR	GO_RECOMBINATIONAL_REPAIR	Details ...	49	0.233524	1.93659	0.00598802	0.0962563	1	4403	tags=59%, list=36%, signal=92%		Control Upregulated	Control Positively Correlated	"GSEA Report for na_pos_1563584607440"	Biological Process v.6.2
GO_MITOCHONDRIAL_TRANSPORT	GO_MITOCHONDRIAL_TRANSPORT	Details ...	106	0.160623	1.92868	0.00587084	0.0994888	1	4986	tags=57%, list=41%, signal=95%		Control Upregulated	Control Positively Correlated	"GSEA Report for na_pos_1563584607440"	Biological Process v.6.2
GO_ANTIGEN_PROCESSING_AND_PRESENTATION_OF_EXOGENOUS_PEPTIDE_ANTIGEN_VIA_MHC_CLASS_I	GO_ANTIGEN_PROCESSING_AND_PRESENTATION_OF_EXOGENOUS_PEPTIDE_ANTIGEN_VIA_MHC_CLASS_I	Details ...	42	0.245657	1.92097	0.014	0.103017	1	6338	tags=76%, list=52%, signal=157%		Control Upregulated	Control Positively Correlated	"GSEA Report for na_pos_1563584607440"	Biological Process v.6.2
GO_NEGATIVE_REGULATION_OF_STRESS_ACTIVATED_PROTEIN_KINASE_SIGNALING_CASCADE	GO_NEGATIVE_REGULATION_OF_STRESS_ACTIVATED_PROTEIN_KINASE_SIGNALING_CASCADE	Details ...	30	0.290934	1.91799	0.00952381	0.103781	1	6657	tags=83%, list=54%, signal=182%		Control Upregulated	Control Positively Correlated	"GSEA Report for na_pos_1563584607440"	Biological Process v.6.2
GO_NEGATIVE_REGULATION_OF_PROTEIN_SERINE_THREONINE_KINASE_ACTIVITY	GO_NEGATIVE_REGULATION_OF_PROTEIN_SERINE_THREONINE_KINASE_ACTIVITY	Details ...	75	0.185411	1.91312	0.00938086	0.10598	1	2807	tags=41%, list=23%, signal=53%		Control Upregulated	Control Positively Correlated	"GSEA Report for na_pos_1563584607440"	Biological Process v.6.2
GO_NUCLEOSIDE_PHOSPHATE_BIOSYNTHETIC_PROCESS	GO_NUCLEOSIDE_PHOSPHATE_BIOSYNTHETIC_PROCESS	Details ...	92	0.173297	1.90794	0.0040568	0.107815	1	8284	tags=85%, list=68%, signal=260%		Control Upregulated	Control Positively Correlated	"GSEA Report for na_pos_1563584607440"	Biological Process v.6.2
GO_VERY_LONG_CHAIN_FATTY_ACID_METABOLIC_PROCESS	GO_VERY_LONG_CHAIN_FATTY_ACID_METABOLIC_PROCESS	Details ...	10	0.503813	1.89733	0.00767754	0.113807	1	3635	tags=80%, list=30%, signal=114%		Control Upregulated	Control Positively Correlated	"GSEA Report for na_pos_1563584607440"	Biological Process v.6.2
GO_VIRAL_LATENCY	GO_VIRAL_LATENCY	Details ...	10	0.49066	1.89707	0.00982318	0.113017	1	5022	tags=90%, list=41%, signal=152%		Control Upregulated	Control Positively Correlated	"GSEA Report for na_pos_1563584607440"	Biological Process v.6.2
GO_POSITIVE_REGULATION_OF_DEPHOSPHORYLATION	GO_POSITIVE_REGULATION_OF_DEPHOSPHORYLATION	Details ...	25	0.31588	1.89701	0.0101626	0.112122	1	4961	tags=72%, list=40%, signal=121%		Control Upregulated	Control Positively Correlated	"GSEA Report for na_pos_1563584607440"	Biological Process v.6.2
GO_REGULATION_OF_CELLULAR_KETONE_METABOLIC_PROCESS	GO_REGULATION_OF_CELLULAR_KETONE_METABOLIC_PROCESS	Details ...	90	0.17307	1.88173	0.0134875	0.12089	1	6338	tags=69%, list=52%, signal=142%		Control Upregulated	Control Positively Correlated	"GSEA Report for na_pos_1563584607440"	Biological Process v.6.2
GO_DNA_REPAIR	GO_DNA_REPAIR	Details ...	314	0.0917571	1.87675	0.0122699	0.123342	1	5540	tags=54%, list=45%, signal=96%		Control Upregulated	Control Positively Correlated	"GSEA Report for na_pos_1563584607440"	Biological Process v.6.2
GO_REGULATION_OF_TRANSLATIONAL_INITIATION	GO_REGULATION_OF_TRANSLATIONAL_INITIATION	Details ...	54	0.215936	1.87565	0.00578035	0.123092	1	3493	tags=50%, list=28%, signal=70%		Control Upregulated	Control Positively Correlated	"GSEA Report for na_pos_1563584607440"	Biological Process v.6.2
GO_HOMOLOGOUS_CHROMOSOME_SEGREGATION	GO_HOMOLOGOUS_CHROMOSOME_SEGREGATION	Details ...	33	0.276596	1.86503	0.0038835	0.129517	1	4790	tags=67%, list=39%, signal=109%		Control Upregulated	Control Positively Correlated	"GSEA Report for na_pos_1563584607440"	Biological Process v.6.2
GO_MITOCHONDRIAL_RESPIRATORY_CHAIN_COMPLEX_ASSEMBLY	GO_MITOCHONDRIAL_RESPIRATORY_CHAIN_COMPLEX_ASSEMBLY	Details ...	46	0.23737	1.85736	0.0213178	0.13442	1	3496	tags=52%, list=29%, signal=73%		Control Upregulated	Control Positively Correlated	"GSEA Report for na_pos_1563584607440"	Biological Process v.6.2
GO_CELLULAR_LIPID_CATABOLIC_PROCESS	GO_CELLULAR_LIPID_CATABOLIC_PROCESS	Details ...	65	0.190504	1.85688	0.0100402	0.133655	1	4277	tags=54%, list=35%, signal=82%		Control Upregulated	Control Positively Correlated	"GSEA Report for na_pos_1563584607440"	Biological Process v.6.2
GO_INNATE_IMMUNE_RESPONSE_ACTIVATING_CELL_SURFACE_RECEPTOR_SIGNALING_PATHWAY	GO_INNATE_IMMUNE_RESPONSE_ACTIVATING_CELL_SURFACE_RECEPTOR_SIGNALING_PATHWAY	Details ...	68	0.190788	1.84629	0.00806452	0.140693	1	4704	tags=57%, list=38%, signal=93%		Control Upregulated	Control Positively Correlated	"GSEA Report for na_pos_1563584607440"	Biological Process v.6.2
GO_FORMATION_OF_TRANSLATION_PREINITIATION_COMPLEX	GO_FORMATION_OF_TRANSLATION_PREINITIATION_COMPLEX	Details ...	16	0.388717	1.8425	0.0100604	0.142595	1	3668	tags=69%, list=30%, signal=98%		Control Upregulated	Control Positively Correlated	"GSEA Report for na_pos_1563584607440"	Biological Process v.6.2
GO_ORGANELLE_TRANSPORT_ALONG_MICROTUBULE	GO_ORGANELLE_TRANSPORT_ALONG_MICROTUBULE	Details ...	38	0.252708	1.84118	0.0144928	0.142555	1	5621	tags=71%, list=46%, signal=131%		Control Upregulated	Control Positively Correlated	"GSEA Report for na_pos_1563584607440"	Biological Process v.6.2
GO_CHROMOSOME_ORGANIZATION_INVOLVED_IN_MEIOTIC_CELL_CYCLE	GO_CHROMOSOME_ORGANIZATION_INVOLVED_IN_MEIOTIC_CELL_CYCLE	Details ...	37	0.258614	1.84116	0.0220884	0.141482	1	4790	tags=65%, list=39%, signal=106%		Control Upregulated	Control Positively Correlated	"GSEA Report for na_pos_1563584607440"	Biological Process v.6.2
GO_PROTEIN_MATURATION	GO_PROTEIN_MATURATION	Details ...	119	0.146558	1.83916	0.0114943	0.14189	1	5637	tags=61%, list=46%, signal=111%		Control Upregulated	Control Positively Correlated	"GSEA Report for na_pos_1563584607440"	Biological Process v.6.2
GO_MITOTIC_RECOMBINATION	GO_MITOTIC_RECOMBINATION	Details ...	24	0.312028	1.83098	0.0116959	0.147226	1	4354	tags=67%, list=36%, signal=103%		Control Upregulated	Control Positively Correlated	"GSEA Report for na_pos_1563584607440"	Biological Process v.6.2
GO_ENDOCYTOSIS	GO_ENDOCYTOSIS	Details ...	244	0.102186	1.82991	0.00984252	0.147073	1	7865	tags=74%, list=64%, signal=203%		Control Upregulated	Control Positively Correlated	"GSEA Report for na_pos_1563584607440"	Biological Process v.6.2
GO_REGULATION_OF_PROTEIN_UBIQUITINATION_INVOLVED_IN_UBIQUITIN_DEPENDENT_PROTEIN_CATABOLIC_PROCESS	GO_REGULATION_OF_PROTEIN_UBIQUITINATION_INVOLVED_IN_UBIQUITIN_DEPENDENT_PROTEIN_CATABOLIC_PROCESS	Details ...	78	0.17634	1.82889	0.0185567	0.146895	1	6338	tags=69%, list=52%, signal=142%		Control Upregulated	Control Positively Correlated	"GSEA Report for na_pos_1563584607440"	Biological Process v.6.2
GO_FATTY_ACID_BETA_OXIDATION	GO_FATTY_ACID_BETA_OXIDATION	Details ...	26	0.305526	1.82669	0.0116279	0.147504	1	4277	tags=65%, list=35%, signal=100%		Control Upregulated	Control Positively Correlated	"GSEA Report for na_pos_1563584607440"	Biological Process v.6.2
GO_AMINE_BIOSYNTHETIC_PROCESS	GO_AMINE_BIOSYNTHETIC_PROCESS	Details ...	12	0.43265	1.82618	0.0123967	0.146865	1	2873	tags=67%, list=23%, signal=87%		Control Upregulated	Control Positively Correlated	"GSEA Report for na_pos_1563584607440"	Biological Process v.6.2
GO_POSITIVE_REGULATION_OF_APOPTOTIC_SIGNALING_PATHWAY	GO_POSITIVE_REGULATION_OF_APOPTOTIC_SIGNALING_PATHWAY	Details ...	98	0.154807	1.82286	0.0147992	0.148382	1	5747	tags=62%, list=47%, signal=116%		Control Upregulated	Control Positively Correlated	"GSEA Report for na_pos_1563584607440"	Biological Process v.6.2
GO_VESICLE_CYTOSKELETAL_TRAFFICKING	GO_VESICLE_CYTOSKELETAL_TRAFFICKING	Details ...	26	0.296411	1.82246	0.0101626	0.147609	1	2974	tags=54%, list=24%, signal=71%		Control Upregulated	Control Positively Correlated	"GSEA Report for na_pos_1563584607440"	Biological Process v.6.2
GO_NEGATIVE_REGULATION_OF_KINASE_ACTIVITY	GO_NEGATIVE_REGULATION_OF_KINASE_ACTIVITY	Details ...	140	0.131645	1.82109	0.0206612	0.147568	1	5759	tags=60%, list=47%, signal=112%		Control Upregulated	Control Positively Correlated	"GSEA Report for na_pos_1563584607440"	Biological Process v.6.2
GO_REGULATION_OF_PROTEASOMAL_UBIQUITIN_DEPENDENT_PROTEIN_CATABOLIC_PROCESS	GO_REGULATION_OF_PROTEASOMAL_UBIQUITIN_DEPENDENT_PROTEIN_CATABOLIC_PROCESS	Details ...	101	0.154554	1.82038	0.0143149	0.147044	1	4917	tags=55%, list=40%, signal=92%		Control Upregulated	Control Positively Correlated	"GSEA Report for na_pos_1563584607440"	Biological Process v.6.2
GO_EPITHELIAL_CILIUM_MOVEMENT	GO_EPITHELIAL_CILIUM_MOVEMENT	Details ...	15	0.392758	1.81069	0.0188679	0.153806	1	4180	tags=73%, list=34%, signal=111%		Control Upregulated	Control Positively Correlated	"GSEA Report for na_pos_1563584607440"	Biological Process v.6.2
GO_NEGATIVE_REGULATION_OF_PROTEIN_MODIFICATION_BY_SMALL_PROTEIN_CONJUGATION_OR_REMOVAL	GO_NEGATIVE_REGULATION_OF_PROTEIN_MODIFICATION_BY_SMALL_PROTEIN_CONJUGATION_OR_REMOVAL	Details ...	92	0.161174	1.80566	0.0189873	0.157026	1	5500	tags=61%, list=45%, signal=110%		Control Upregulated	Control Positively Correlated	"GSEA Report for na_pos_1563584607440"	Biological Process v.6.2
GO_REGULATION_OF_PROTEOLYSIS	GO_REGULATION_OF_PROTEOLYSIS	Details ...	372	0.0805468	1.80174	0.0173077	0.159407	1	4479	tags=44%, list=37%, signal=68%		Control Upregulated	Control Positively Correlated	"GSEA Report for na_pos_1563584607440"	Biological Process v.6.2
GO_ORGANELLE_LOCALIZATION	GO_ORGANELLE_LOCALIZATION	Details ...	249	0.0997177	1.80087	0.0137255	0.159032	1	5694	tags=56%, list=46%, signal=103%		Control Upregulated	Control Positively Correlated	"GSEA Report for na_pos_1563584607440"	Biological Process v.6.2
GO_IMMUNE_RESPONSE_REGULATING_CELL_SURFACE_RECEPTOR_SIGNALING_PATHWAY	GO_IMMUNE_RESPONSE_REGULATING_CELL_SURFACE_RECEPTOR_SIGNALING_PATHWAY	Details ...	159	0.123096	1.79547	0.0174757	0.162832	1	6528	tags=65%, list=53%, signal=138%		Control Upregulated	Control Positively Correlated	"GSEA Report for na_pos_1563584607440"	Biological Process v.6.2
GO_SINGLE_ORGANISM_CATABOLIC_PROCESS	GO_SINGLE_ORGANISM_CATABOLIC_PROCESS	Details ...	468	0.0720112	1.79322	0.0174419	0.163675	1	4415	tags=43%, list=36%, signal=65%		Control Upregulated	Control Positively Correlated	"GSEA Report for na_pos_1563584607440"	Biological Process v.6.2
GO_REGULATION_OF_INTRINSIC_APOPTOTIC_SIGNALING_PATHWAY	GO_REGULATION_OF_INTRINSIC_APOPTOTIC_SIGNALING_PATHWAY	Details ...	83	0.170176	1.78485	0.0102041	0.170061	1	2801	tags=40%, list=23%, signal=51%		Control Upregulated	Control Positively Correlated	"GSEA Report for na_pos_1563584607440"	Biological Process v.6.2
GO_REGULATION_OF_PROTEIN_LOCALIZATION	GO_REGULATION_OF_PROTEIN_LOCALIZATION	Details ...	489	0.071484	1.77999	0.015873	0.173274	1	4698	tags=45%, list=38%, signal=70%		Control Upregulated	Control Positively Correlated	"GSEA Report for na_pos_1563584607440"	Biological Process v.6.2
GO_PROTEIN_K48_LINKED_UBIQUITINATION	GO_PROTEIN_K48_LINKED_UBIQUITINATION	Details ...	36	0.251961	1.77927	0.0177165	0.172851	1	5773	tags=72%, list=47%, signal=136%		Control Upregulated	Control Positively Correlated	"GSEA Report for na_pos_1563584607440"	Biological Process v.6.2
GO_PHOSPHOLIPID_TRANSPORT	GO_PHOSPHOLIPID_TRANSPORT	Details ...	25	0.295259	1.77887	0.0134357	0.172143	1	6194	tags=80%, list=51%, signal=161%		Control Upregulated	Control Positively Correlated	"GSEA Report for na_pos_1563584607440"	Biological Process v.6.2
GO_ANAPHASE_PROMOTING_COMPLEX_DEPENDENT_CATABOLIC_PROCESS	GO_ANAPHASE_PROMOTING_COMPLEX_DEPENDENT_CATABOLIC_PROCESS	Details ...	57	0.203153	1.77661	0.0130112	0.17313	1	6338	tags=72%, list=52%, signal=148%		Control Upregulated	Control Positively Correlated	"GSEA Report for na_pos_1563584607440"	Biological Process v.6.2
GO_CELLULAR_CARBOHYDRATE_METABOLIC_PROCESS	GO_CELLULAR_CARBOHYDRATE_METABOLIC_PROCESS	Details ...	73	0.176209	1.77374	0.0245399	0.17453	1	2050	tags=34%, list=17%, signal=41%		Control Upregulated	Control Positively Correlated	"GSEA Report for na_pos_1563584607440"	Biological Process v.6.2
GO_VACUOLE_FUSION	GO_VACUOLE_FUSION	Details ...	17	0.358481	1.77269	0.0155945	0.174308	1	4985	tags=76%, list=41%, signal=129%		Control Upregulated	Control Positively Correlated	"GSEA Report for na_pos_1563584607440"	Biological Process v.6.2
GO_MICROTUBULE_ORGANIZING_CENTER_ORGANIZATION	GO_MICROTUBULE_ORGANIZING_CENTER_ORGANIZATION	Details ...	63	0.1835	1.77206	0.0138889	0.173775	1	4377	tags=54%, list=36%, signal=84%		Control Upregulated	Control Positively Correlated	"GSEA Report for na_pos_1563584607440"	Biological Process v.6.2
GO_PHOSPHOLIPID_METABOLIC_PROCESS	GO_PHOSPHOLIPID_METABOLIC_PROCESS	Details ...	182	0.110913	1.76855	0.0180361	0.175906	1	4789	tags=50%, list=39%, signal=81%		Control Upregulated	Control Positively Correlated	"GSEA Report for na_pos_1563584607440"	Biological Process v.6.2
GO_LIPID_CATABOLIC_PROCESS	GO_LIPID_CATABOLIC_PROCESS	Details ...	101	0.149711	1.7682	0.0208729	0.175047	1	4369	tags=50%, list=36%, signal=78%		Control Upregulated	Control Positively Correlated	"GSEA Report for na_pos_1563584607440"	Biological Process v.6.2
GO_NEGATIVE_REGULATION_OF_INTRACELLULAR_SIGNAL_TRANSDUCTION	GO_NEGATIVE_REGULATION_OF_INTRACELLULAR_SIGNAL_TRANSDUCTION	Details ...	251	0.0956106	1.76423	0.0204499	0.177398	1	2807	tags=32%, list=23%, signal=41%		Control Upregulated	Control Positively Correlated	"GSEA Report for na_pos_1563584607440"	Biological Process v.6.2
GO_DEVELOPMENTAL_PROCESS_INVOLVED_IN_REPRODUCTION	GO_DEVELOPMENTAL_PROCESS_INVOLVED_IN_REPRODUCTION	Details ...	312	0.0861199	1.76221	0.0243408	0.178209	1	2860	tags=32%, list=23%, signal=40%		Control Upregulated	Control Positively Correlated	"GSEA Report for na_pos_1563584607440"	Biological Process v.6.2
GO_ANTIGEN_PROCESSING_AND_PRESENTATION_OF_PEPTIDE_ANTIGEN	GO_ANTIGEN_PROCESSING_AND_PRESENTATION_OF_PEPTIDE_ANTIGEN		104	0.148982	1.76155	0.0240481	0.177711	1	4907	tags=55%, list=40%, signal=91%		Control Upregulated	Control Positively Correlated	"GSEA Report for na_pos_1563584607440"	Biological Process v.6.2
GO_ANTIGEN_RECEPTOR_MEDIATED_SIGNALING_PATHWAY	GO_ANTIGEN_RECEPTOR_MEDIATED_SIGNALING_PATHWAY		94	0.155198	1.75901	0.0229446	0.17907	1	5023	tags=56%, list=41%, signal=95%		Control Upregulated	Control Positively Correlated	"GSEA Report for na_pos_1563584607440"	Biological Process v.6.2
GO_REGULATION_OF_INTRACELLULAR_TRANSPORT	GO_REGULATION_OF_INTRACELLULAR_TRANSPORT		328	0.0858792	1.75609	0.0107066	0.180743	1	5216	tags=51%, list=43%, signal=86%		Control Upregulated	Control Positively Correlated	"GSEA Report for na_pos_1563584607440"	Biological Process v.6.2
GO_REGULATION_OF_PROTEIN_KINASE_A_SIGNALING	GO_REGULATION_OF_PROTEIN_KINASE_A_SIGNALING		10	0.455735	1.75422	0.0178218	0.181442	1	2998	tags=70%, list=24%, signal=93%		Control Upregulated	Control Positively Correlated	"GSEA Report for na_pos_1563584607440"	Biological Process v.6.2
GO_STRAND_DISPLACEMENT	GO_STRAND_DISPLACEMENT		17	0.352672	1.75398	0.0182186	0.180557	1	4335	tags=71%, list=35%, signal=109%		Control Upregulated	Control Positively Correlated	"GSEA Report for na_pos_1563584607440"	Biological Process v.6.2
GO_REGULATION_OF_LIGASE_ACTIVITY	GO_REGULATION_OF_LIGASE_ACTIVITY		98	0.150036	1.7508	0.0164609	0.182513	1	4429	tags=51%, list=36%, signal=79%		Control Upregulated	Control Positively Correlated	"GSEA Report for na_pos_1563584607440"	Biological Process v.6.2
GO_POSITIVE_REGULATION_OF_CELLULAR_PROTEIN_LOCALIZATION	GO_POSITIVE_REGULATION_OF_CELLULAR_PROTEIN_LOCALIZATION		189	0.111457	1.74981	0.0178571	0.182374	1	5594	tags=57%, list=46%, signal=103%		Control Upregulated	Control Positively Correlated	"GSEA Report for na_pos_1563584607440"	Biological Process v.6.2
GO_REGULATION_OF_APOPTOTIC_SIGNALING_PATHWAY	GO_REGULATION_OF_APOPTOTIC_SIGNALING_PATHWAY		199	0.105313	1.74697	0.0181452	0.184119	1	4458	tags=47%, list=36%, signal=72%		Control Upregulated	Control Positively Correlated	"GSEA Report for na_pos_1563584607440"	Biological Process v.6.2
GO_REGULATION_OF_CELLULAR_PROTEIN_LOCALIZATION	GO_REGULATION_OF_CELLULAR_PROTEIN_LOCALIZATION		301	0.087522	1.74495	0.00588235	0.1852	1	4695	tags=47%, list=38%, signal=74%		Control Upregulated	Control Positively Correlated	"GSEA Report for na_pos_1563584607440"	Biological Process v.6.2
GO_CELLULAR_PIGMENTATION	GO_CELLULAR_PIGMENTATION		27	0.287085	1.7446	0.0272904	0.184382	1	4206	tags=63%, list=34%, signal=96%		Control Upregulated	Control Positively Correlated	"GSEA Report for na_pos_1563584607440"	Biological Process v.6.2
GO_NEGATIVE_REGULATION_OF_RESPONSE_TO_EXTRACELLULAR_STIMULUS	GO_NEGATIVE_REGULATION_OF_RESPONSE_TO_EXTRACELLULAR_STIMULUS		14	0.378691	1.74419	0.00809717	0.18372	1	4994	tags=79%, list=41%, signal=132%		Control Upregulated	Control Positively Correlated	"GSEA Report for na_pos_1563584607440"	Biological Process v.6.2
GO_PEPTIDE_CATABOLIC_PROCESS	GO_PEPTIDE_CATABOLIC_PROCESS		12	0.412366	1.74062	0.0238095	0.186083	1	4143	tags=75%, list=34%, signal=113%		Control Upregulated	Control Positively Correlated	"GSEA Report for na_pos_1563584607440"	Biological Process v.6.2
GO_CILIUM_MORPHOGENESIS	GO_CILIUM_MORPHOGENESIS		146	0.124982	1.74007	0.0160643	0.185528	1	3607	tags=42%, list=29%, signal=58%		Control Upregulated	Control Positively Correlated	"GSEA Report for na_pos_1563584607440"	Biological Process v.6.2
GO_MICROTUBULE_BASED_MOVEMENT	GO_MICROTUBULE_BASED_MOVEMENT		153	0.122744	1.73366	0.0257426	0.190484	1	4923	tags=52%, list=40%, signal=86%		Control Upregulated	Control Positively Correlated	"GSEA Report for na_pos_1563584607440"	Biological Process v.6.2
GO_NUCLEOTIDE_PHOSPHORYLATION	GO_NUCLEOTIDE_PHOSPHORYLATION		33	0.24838	1.73179	0.0142276	0.191297	1	4392	tags=61%, list=36%, signal=94%		Control Upregulated	Control Positively Correlated	"GSEA Report for na_pos_1563584607440"	Biological Process v.6.2
GO_ORGANOPHOSPHATE_ESTER_TRANSPORT	GO_ORGANOPHOSPHATE_ESTER_TRANSPORT		36	0.245378	1.73172	0.018	0.190265	1	6194	tags=75%, list=51%, signal=151%		Control Upregulated	Control Positively Correlated	"GSEA Report for na_pos_1563584607440"	Biological Process v.6.2
GO_HYDROGEN_TRANSPORT	GO_HYDROGEN_TRANSPORT		88	0.156662	1.7307	0.0143443	0.190213	1	2968	tags=40%, list=24%, signal=52%		Control Upregulated	Control Positively Correlated	"GSEA Report for na_pos_1563584607440"	Biological Process v.6.2
GO_NEGATIVE_REGULATION_OF_RESPONSE_TO_CYTOKINE_STIMULUS	GO_NEGATIVE_REGULATION_OF_RESPONSE_TO_CYTOKINE_STIMULUS		24	0.294633	1.72997	0.0177165	0.189901	1	6610	tags=83%, list=54%, signal=180%		Control Upregulated	Control Positively Correlated	"GSEA Report for na_pos_1563584607440"	Biological Process v.6.2
GO_REGULATION_OF_PROTEIN_PHOSPHATASE_TYPE_2A_ACTIVITY	GO_REGULATION_OF_PROTEIN_PHOSPHATASE_TYPE_2A_ACTIVITY		18	0.337858	1.72788	0.0176471	0.190998	1	4717	tags=72%, list=38%, signal=117%		Control Upregulated	Control Positively Correlated	"GSEA Report for na_pos_1563584607440"	Biological Process v.6.2
GO_PROTEIN_IMPORT	GO_PROTEIN_IMPORT		94	0.154589	1.72628	0.0241449	0.191547	1	4900	tags=55%, list=40%, signal=91%		Control Upregulated	Control Positively Correlated	"GSEA Report for na_pos_1563584607440"	Biological Process v.6.2
GO_MEIOTIC_CELL_CYCLE_PROCESS	GO_MEIOTIC_CELL_CYCLE_PROCESS		106	0.138686	1.7205	0.0202429	0.196413	1	4790	tags=53%, list=39%, signal=86%		Control Upregulated	Control Positively Correlated	"GSEA Report for na_pos_1563584607440"	Biological Process v.6.2
GO_SYNAPSIS	GO_SYNAPSIS		27	0.276545	1.71929	0.0187891	0.196643	1	5243	tags=70%, list=43%, signal=123%		Control Upregulated	Control Positively Correlated	"GSEA Report for na_pos_1563584607440"	Biological Process v.6.2
GO_PURINE_CONTAINING_COMPOUND_METABOLIC_PROCESS	GO_PURINE_CONTAINING_COMPOUND_METABOLIC_PROCESS		217	0.100802	1.71636	0.0282828	0.198497	1	4039	tags=43%, list=33%, signal=63%		Control Upregulated	Control Positively Correlated	"GSEA Report for na_pos_1563584607440"	Biological Process v.6.2
GO_PYRUVATE_METABOLIC_PROCESS	GO_PYRUVATE_METABOLIC_PROCESS		33	0.24838	1.70564	0.0200803	0.208683	1	4392	tags=61%, list=36%, signal=94%		Control Upregulated	Control Positively Correlated	"GSEA Report for na_pos_1563584607440"	Biological Process v.6.2
GO_FATTY_ACID_CATABOLIC_PROCESS	GO_FATTY_ACID_CATABOLIC_PROCESS		40	0.226772	1.69909	0.0150094	0.214522	1	4277	tags=58%, list=35%, signal=88%		Control Upregulated	Control Positively Correlated	"GSEA Report for na_pos_1563584607440"	Biological Process v.6.2
GO_HYDROGEN_ION_TRANSMEMBRANE_TRANSPORT	GO_HYDROGEN_ION_TRANSMEMBRANE_TRANSPORT		73	0.169781	1.69429	0.0311284	0.218838	1	2968	tags=41%, list=24%, signal=54%		Control Upregulated	Control Positively Correlated	"GSEA Report for na_pos_1563584607440"	Biological Process v.6.2
GO_POLYOL_CATABOLIC_PROCESS	GO_POLYOL_CATABOLIC_PROCESS		10	0.433048	1.69183	0.0355649	0.220435	1	2050	tags=60%, list=17%, signal=72%		Control Upregulated	Control Positively Correlated	"GSEA Report for na_pos_1563584607440"	Biological Process v.6.2
GO_REGULATION_OF_VESICLE_MEDIATED_TRANSPORT	GO_REGULATION_OF_VESICLE_MEDIATED_TRANSPORT		235	0.0954817	1.69037	0.0164948	0.220761	1	5789	tags=57%, list=47%, signal=105%		Control Upregulated	Control Positively Correlated	"GSEA Report for na_pos_1563584607440"	Biological Process v.6.2
GO_NEGATIVE_REGULATION_OF_PHOSPHORUS_METABOLIC_PROCESS	GO_NEGATIVE_REGULATION_OF_PHOSPHORUS_METABOLIC_PROCESS		290	0.0852383	1.68889	0.0386965	0.221386	1	6461	tags=61%, list=53%, signal=126%		Control Upregulated	Control Positively Correlated	"GSEA Report for na_pos_1563584607440"	Biological Process v.6.2
GO_REGULATION_OF_TUMOR_NECROSIS_FACTOR_MEDIATED_SIGNALING_PATHWAY	GO_REGULATION_OF_TUMOR_NECROSIS_FACTOR_MEDIATED_SIGNALING_PATHWAY		29	0.267178	1.68221	0.0277778	0.227873	1	3495	tags=55%, list=29%, signal=77%		Control Upregulated	Control Positively Correlated	"GSEA Report for na_pos_1563584607440"	Biological Process v.6.2
GO_RUFFLE_ORGANIZATION	GO_RUFFLE_ORGANIZATION		10	0.437922	1.67757	0.0200803	0.231865	1	5668	tags=90%, list=46%, signal=167%		Control Upregulated	Control Positively Correlated	"GSEA Report for na_pos_1563584607440"	Biological Process v.6.2
GO_CLATHRIN_MEDIATED_ENDOCYTOSIS	GO_CLATHRIN_MEDIATED_ENDOCYTOSIS		21	0.314625	1.67576	0.0320513	0.232914	1	2570	tags=52%, list=21%, signal=66%		Control Upregulated	Control Positively Correlated	"GSEA Report for na_pos_1563584607440"	Biological Process v.6.2
GO_TRANSITION_METAL_ION_TRANSPORT	GO_TRANSITION_METAL_ION_TRANSPORT		51	0.199996	1.6741	0.0383838	0.233582	1	5009	tags=61%, list=41%, signal=102%		Control Upregulated	Control Positively Correlated	"GSEA Report for na_pos_1563584607440"	Biological Process v.6.2
GO_REGULATION_OF_DEPHOSPHORYLATION	GO_REGULATION_OF_DEPHOSPHORYLATION		94	0.149252	1.6738	0.0343434	0.232733	1	5617	tags=61%, list=46%, signal=111%		Control Upregulated	Control Positively Correlated	"GSEA Report for na_pos_1563584607440"	Biological Process v.6.2
GO_ANTIGEN_PROCESSING_AND_PRESENTATION_OF_PEPTIDE_ANTIGEN_VIA_MHC_CLASS_I	GO_ANTIGEN_PROCESSING_AND_PRESENTATION_OF_PEPTIDE_ANTIGEN_VIA_MHC_CLASS_I		55	0.187575	1.67158	0.0254237	0.234163	1	3505	tags=47%, list=29%, signal=66%		Control Upregulated	Control Positively Correlated	"GSEA Report for na_pos_1563584607440"	Biological Process v.6.2
GO_POSITIVE_REGULATION_OF_PROTEASOMAL_PROTEIN_CATABOLIC_PROCESS	GO_POSITIVE_REGULATION_OF_PROTEASOMAL_PROTEIN_CATABOLIC_PROCESS		68	0.173316	1.66722	0.0465587	0.238114	1	4917	tags=57%, list=40%, signal=95%		Control Upregulated	Control Positively Correlated	"GSEA Report for na_pos_1563584607440"	Biological Process v.6.2
GO_REGULATION_OF_PHOSPHOPROTEIN_PHOSPHATASE_ACTIVITY	GO_REGULATION_OF_PHOSPHOPROTEIN_PHOSPHATASE_ACTIVITY		42	0.21502	1.66493	0.0418327	0.239691	1	4961	tags=62%, list=40%, signal=104%		Control Upregulated	Control Positively Correlated	"GSEA Report for na_pos_1563584607440"	Biological Process v.6.2
GO_MITOCHONDRIAL_MEMBRANE_ORGANIZATION	GO_MITOCHONDRIAL_MEMBRANE_ORGANIZATION		58	0.184742	1.66301	0.0241449	0.240645	1	5354	tags=62%, list=44%, signal=110%		Control Upregulated	Control Positively Correlated	"GSEA Report for na_pos_1563584607440"	Biological Process v.6.2
GO_ESTABLISHMENT_OF_LOCALIZATION_BY_MOVEMENT_ALONG_MICROTUBULE	GO_ESTABLISHMENT_OF_LOCALIZATION_BY_MOVEMENT_ALONG_MICROTUBULE		67	0.169188	1.65856	0.0323232	0.244658	1	5621	tags=63%, list=46%, signal=115%		Control Upregulated	Control Positively Correlated	"GSEA Report for na_pos_1563584607440"	Biological Process v.6.2
GO_NUCLEOTIDE_BINDING_DOMAIN_LEUCINE_RICH_REPEAT_CONTAINING_RECEPTOR_SIGNALING_PATHWAY	GO_NUCLEOTIDE_BINDING_DOMAIN_LEUCINE_RICH_REPEAT_CONTAINING_RECEPTOR_SIGNALING_PATHWAY		14	0.362037	1.65454	0.0311891	0.248485	1	2571	tags=57%, list=21%, signal=72%		Control Upregulated	Control Positively Correlated	"GSEA Report for na_pos_1563584607440"	Biological Process v.6.2
GO_REGULATION_OF_MITOCHONDRION_ORGANIZATION	GO_REGULATION_OF_MITOCHONDRION_ORGANIZATION		115	0.132197	1.65248	0.0331384	0.249593	1	5216	tags=56%, list=43%, signal=96%		Control Upregulated	Control Positively Correlated	"GSEA Report for na_pos_1563584607440"	Biological Process v.6.2
GO_PHOSPHOLIPID_CATABOLIC_PROCESS	GO_PHOSPHOLIPID_CATABOLIC_PROCESS		15	0.35392	1.64646	0.0466531	0.255795	1	3021	tags=60%, list=25%, signal=80%		Control Upregulated	Control Positively Correlated	"GSEA Report for na_pos_1563584607440"	Biological Process v.6.2
GO_FC_EPSILON_RECEPTOR_SIGNALING_PATHWAY	GO_FC_EPSILON_RECEPTOR_SIGNALING_PATHWAY		79	0.157189	1.64392	0.0283401	0.257658	1	3826	tags=47%, list=31%, signal=68%		Control Upregulated	Control Positively Correlated	"GSEA Report for na_pos_1563584607440"	Biological Process v.6.2
GO_NUCLEOTIDE_EXCISION_REPAIR	GO_NUCLEOTIDE_EXCISION_REPAIR		85	0.152853	1.64371	0.0361446	0.256662	1	4484	tags=52%, list=37%, signal=81%		Control Upregulated	Control Positively Correlated	"GSEA Report for na_pos_1563584607440"	Biological Process v.6.2
GO_DNA_STRAND_ELONGATION	GO_DNA_STRAND_ELONGATION		18	0.320371	1.63713	0.0376984	0.263881	1	4250	tags=67%, list=35%, signal=102%		Control Upregulated	Control Positively Correlated	"GSEA Report for na_pos_1563584607440"	Biological Process v.6.2
GO_MITOCHONDRIAL_ATP_SYNTHESIS_COUPLED_PROTON_TRANSPORT	GO_MITOCHONDRIAL_ATP_SYNTHESIS_COUPLED_PROTON_TRANSPORT		17	0.330915	1.63531	0.0293542	0.264908	1	2438	tags=53%, list=20%, signal=66%		Control Upregulated	Control Positively Correlated	"GSEA Report for na_pos_1563584607440"	Biological Process v.6.2
GO_NEGATIVE_REGULATION_OF_MAPK_CASCADE	GO_NEGATIVE_REGULATION_OF_MAPK_CASCADE		85	0.156122	1.63436	0.0355731	0.264878	1	6896	tags=72%, list=56%, signal=163%		Control Upregulated	Control Positively Correlated	"GSEA Report for na_pos_1563584607440"	Biological Process v.6.2
GO_MACROAUTOPHAGY	GO_MACROAUTOPHAGY		167	0.109563	1.63274	0.0380762	0.265795	1	5134	tags=53%, list=42%, signal=89%		Control Upregulated	Control Positively Correlated	"GSEA Report for na_pos_1563584607440"	Biological Process v.6.2
GO_GOLGI_ORGANIZATION	GO_GOLGI_ORGANIZATION		61	0.177151	1.62694	0.0304878	0.271793	1	4671	tags=56%, list=38%, signal=90%		Control Upregulated	Control Positively Correlated	"GSEA Report for na_pos_1563584607440"	Biological Process v.6.2
GO_CYTOSOLIC_TRANSPORT	GO_CYTOSOLIC_TRANSPORT		126	0.12419	1.62668	0.0415879	0.270809	1	4719	tags=51%, list=38%, signal=82%		Control Upregulated	Control Positively Correlated	"GSEA Report for na_pos_1563584607440"	Biological Process v.6.2
GO_CALCIUM_ION_REGULATED_EXOCYTOSIS	GO_CALCIUM_ION_REGULATED_EXOCYTOSIS		41	0.212555	1.62633	0.0446247	0.269913	1	5774	tags=68%, list=47%, signal=129%		Control Upregulated	Control Positively Correlated	"GSEA Report for na_pos_1563584607440"	Biological Process v.6.2
GO_ORGANOPHOSPHATE_CATABOLIC_PROCESS	GO_ORGANOPHOSPHATE_CATABOLIC_PROCESS		51	0.189604	1.62266	0.0388548	0.273267	1	3934	tags=51%, list=32%, signal=75%		Control Upregulated	Control Positively Correlated	"GSEA Report for na_pos_1563584607440"	Biological Process v.6.2
GO_POLYAMINE_METABOLIC_PROCESS	GO_POLYAMINE_METABOLIC_PROCESS		11	0.402285	1.62085	0.036961	0.274333	1	2873	tags=64%, list=23%, signal=83%		Control Upregulated	Control Positively Correlated	"GSEA Report for na_pos_1563584607440"	Biological Process v.6.2
GO_NEGATIVE_REGULATION_OF_INTRACELLULAR_PROTEIN_TRANSPORT	GO_NEGATIVE_REGULATION_OF_INTRACELLULAR_PROTEIN_TRANSPORT		49	0.196572	1.61934	0.0425101	0.275236	1	4604	tags=57%, list=38%, signal=91%		Control Upregulated	Control Positively Correlated	"GSEA Report for na_pos_1563584607440"	Biological Process v.6.2
GO_GLUCOSE_CATABOLIC_PROCESS	GO_GLUCOSE_CATABOLIC_PROCESS		18	0.308771	1.61565	0.0357143	0.278699	1	4392	tags=67%, list=36%, signal=104%		Control Upregulated	Control Positively Correlated	"GSEA Report for na_pos_1563584607440"	Biological Process v.6.2
GO_NEGATIVE_REGULATION_OF_CELLULAR_AMIDE_METABOLIC_PROCESS	GO_NEGATIVE_REGULATION_OF_CELLULAR_AMIDE_METABOLIC_PROCESS		85	0.146042	1.61111	0.031746	0.283574	1	1394	tags=26%, list=11%, signal=29%		Control Upregulated	Control Positively Correlated	"GSEA Report for na_pos_1563584607440"	Biological Process v.6.2
GO_GLYCOSYL_COMPOUND_METABOLIC_PROCESS	GO_GLYCOSYL_COMPOUND_METABOLIC_PROCESS		210	0.0958985	1.60982	0.0386179	0.284029	1	4039	tags=42%, list=33%, signal=62%		Control Upregulated	Control Positively Correlated	"GSEA Report for na_pos_1563584607440"	Biological Process v.6.2
GO_SMALL_MOLECULE_CATABOLIC_PROCESS	GO_SMALL_MOLECULE_CATABOLIC_PROCESS		158	0.109167	1.60651	0.037037	0.287434	1	5273	tags=54%, list=43%, signal=93%		Control Upregulated	Control Positively Correlated	"GSEA Report for na_pos_1563584607440"	Biological Process v.6.2
GO_AMMONIUM_ION_METABOLIC_PROCESS	GO_AMMONIUM_ION_METABOLIC_PROCESS		80	0.152082	1.60357	0.0524272	0.290337	1	4736	tags=54%, list=39%, signal=87%		Control Upregulated	Control Positively Correlated	"GSEA Report for na_pos_1563584607440"	Biological Process v.6.2
GO_ALCOHOL_CATABOLIC_PROCESS	GO_ALCOHOL_CATABOLIC_PROCESS		29	0.242239	1.60271	0.0278884	0.290209	1	3800	tags=55%, list=31%, signal=80%		Control Upregulated	Control Positively Correlated	"GSEA Report for na_pos_1563584607440"	Biological Process v.6.2
GO_REGULATION_OF_CYTOPLASMIC_TRANSPORT	GO_REGULATION_OF_CYTOPLASMIC_TRANSPORT		252	0.087143	1.60253	0.0304878	0.289096	1	4693	tags=47%, list=38%, signal=74%		Control Upregulated	Control Positively Correlated	"GSEA Report for na_pos_1563584607440"	Biological Process v.6.2
GO_BINDING_OF_SPERM_TO_ZONA_PELLUCIDA	GO_BINDING_OF_SPERM_TO_ZONA_PELLUCIDA		26	0.26171	1.59838	0.0481928	0.293576	1	1041	tags=35%, list=8%, signal=38%		Control Upregulated	Control Positively Correlated	"GSEA Report for na_pos_1563584607440"	Biological Process v.6.2
GO_MICROTUBULE_BASED_PROCESS	GO_MICROTUBULE_BASED_PROCESS		368	0.0714669	1.59757	0.0365854	0.293464	1	4246	tags=42%, list=35%, signal=62%		Control Upregulated	Control Positively Correlated	"GSEA Report for na_pos_1563584607440"	Biological Process v.6.2
GO_REGULATION_OF_PROTEIN_COMPLEX_ASSEMBLY	GO_REGULATION_OF_PROTEIN_COMPLEX_ASSEMBLY		221	0.0932782	1.59007	0.0358566	0.302629	1	3813	tags=40%, list=31%, signal=57%		Control Upregulated	Control Positively Correlated	"GSEA Report for na_pos_1563584607440"	Biological Process v.6.2
GO_SYNAPTIC_VESICLE_CYCLE	GO_SYNAPTIC_VESICLE_CYCLE		43	0.204052	1.58198	0.046748	0.312858	1	5774	tags=67%, list=47%, signal=127%		Control Upregulated	Control Positively Correlated	"GSEA Report for na_pos_1563584607440"	Biological Process v.6.2
GO_APICAL_JUNCTION_ASSEMBLY	GO_APICAL_JUNCTION_ASSEMBLY		24	0.27186	1.58018	0.041502	0.31422	1	8421	tags=96%, list=69%, signal=306%		Control Upregulated	Control Positively Correlated	"GSEA Report for na_pos_1563584607440"	Biological Process v.6.2
GO_CELLULAR_COMPONENT_DISASSEMBLY	GO_CELLULAR_COMPONENT_DISASSEMBLY		314	0.0766925	1.57895	0.0468432	0.314572	1	3885	tags=39%, list=32%, signal=56%		Control Upregulated	Control Positively Correlated	"GSEA Report for na_pos_1563584607440"	Biological Process v.6.2
GO_PEROXISOME_ORGANIZATION	GO_PEROXISOME_ORGANIZATION		26	0.254598	1.57891	0.0518962	0.313252	1	4900	tags=65%, list=40%, signal=109%		Control Upregulated	Control Positively Correlated	"GSEA Report for na_pos_1563584607440"	Biological Process v.6.2
GO_UNSATURATED_FATTY_ACID_BIOSYNTHETIC_PROCESS	GO_UNSATURATED_FATTY_ACID_BIOSYNTHETIC_PROCESS		19	0.301858	1.57825	0.0455446	0.312781	1	4692	tags=68%, list=38%, signal=111%		Control Upregulated	Control Positively Correlated	"GSEA Report for na_pos_1563584607440"	Biological Process v.6.2
GO_APOPTOTIC_MITOCHONDRIAL_CHANGES	GO_APOPTOTIC_MITOCHONDRIAL_CHANGES		32	0.236597	1.57686	0.045977	0.313427	1	4768	tags=63%, list=39%, signal=102%		Control Upregulated	Control Positively Correlated	"GSEA Report for na_pos_1563584607440"	Biological Process v.6.2
GO_COFACTOR_METABOLIC_PROCESS	GO_COFACTOR_METABOLIC_PROCESS		174	0.102068	1.57559	0.0564516	0.313769	1	6445	tags=63%, list=53%, signal=130%		Control Upregulated	Control Positively Correlated	"GSEA Report for na_pos_1563584607440"	Biological Process v.6.2
GO_CILIUM_MOVEMENT	GO_CILIUM_MOVEMENT		27	0.252092	1.57367	0.0583658	0.315017	1	4180	tags=59%, list=34%, signal=90%		Control Upregulated	Control Positively Correlated	"GSEA Report for na_pos_1563584607440"	Biological Process v.6.2
GO_PROTEIN_LIPID_COMPLEX_ASSEMBLY	GO_PROTEIN_LIPID_COMPLEX_ASSEMBLY		12	0.375902	1.57318	0.0614407	0.314287	1	3568	tags=67%, list=29%, signal=94%		Control Upregulated	Control Positively Correlated	"GSEA Report for na_pos_1563584607440"	Biological Process v.6.2
GO_ORGANIC_HYDROXY_COMPOUND_CATABOLIC_PROCESS	GO_ORGANIC_HYDROXY_COMPOUND_CATABOLIC_PROCESS		36	0.220695	1.57162	0.0475248	0.315181	1	4112	tags=56%, list=34%, signal=83%		Control Upregulated	Control Positively Correlated	"GSEA Report for na_pos_1563584607440"	Biological Process v.6.2
GO_RESPONSE_TO_TRANSITION_METAL_NANOPARTICLE	GO_RESPONSE_TO_TRANSITION_METAL_NANOPARTICLE		67	0.166012	1.56848	0.0567951	0.318522	1	4013	tags=49%, list=33%, signal=73%		Control Upregulated	Control Positively Correlated	"GSEA Report for na_pos_1563584607440"	Biological Process v.6.2
GO_ACTIVATION_OF_PROTEIN_KINASE_B_ACTIVITY	GO_ACTIVATION_OF_PROTEIN_KINASE_B_ACTIVITY		12	0.377759	1.56785	0.0482897	0.318126	1	6610	tags=92%, list=54%, signal=199%		Control Upregulated	Control Positively Correlated	"GSEA Report for na_pos_1563584607440"	Biological Process v.6.2
GO_REGULATION_OF_PLASMA_LIPOPROTEIN_PARTICLE_LEVELS	GO_REGULATION_OF_PLASMA_LIPOPROTEIN_PARTICLE_LEVELS		20	0.295139	1.56592	0.044	0.319605	1	6194	tags=80%, list=51%, signal=161%		Control Upregulated	Control Positively Correlated	"GSEA Report for na_pos_1563584607440"	Biological Process v.6.2
GO_ERAD_PATHWAY	GO_ERAD_PATHWAY		57	0.177351	1.56278	0.0489237	0.322837	1	4072	tags=51%, list=33%, signal=76%		Control Upregulated	Control Positively Correlated	"GSEA Report for na_pos_1563584607440"	Biological Process v.6.2
GO_RELEASE_OF_CYTOCHROME_C_FROM_MITOCHONDRIA	GO_RELEASE_OF_CYTOCHROME_C_FROM_MITOCHONDRIA		12	0.365436	1.56206	0.0513919	0.322471	1	1653	tags=50%, list=13%, signal=58%		Control Upregulated	Control Positively Correlated	"GSEA Report for na_pos_1563584607440"	Biological Process v.6.2
GO_REGULATION_OF_FATTY_ACID_BIOSYNTHETIC_PROCESS	GO_REGULATION_OF_FATTY_ACID_BIOSYNTHETIC_PROCESS		17	0.311983	1.56167	0.0465116	0.321645	1	4112	tags=65%, list=34%, signal=97%		Control Upregulated	Control Positively Correlated	"GSEA Report for na_pos_1563584607440"	Biological Process v.6.2
GO_REGULATION_OF_CILIUM_ASSEMBLY	GO_REGULATION_OF_CILIUM_ASSEMBLY		35	0.219355	1.56125	0.0521235	0.320964	1	4673	tags=60%, list=38%, signal=97%		Control Upregulated	Control Positively Correlated	"GSEA Report for na_pos_1563584607440"	Biological Process v.6.2
GO_ADP_METABOLIC_PROCESS	GO_ADP_METABOLIC_PROCESS		24	0.267174	1.55824	0.0560166	0.324003	1	4392	tags=63%, list=36%, signal=97%		Control Upregulated	Control Positively Correlated	"GSEA Report for na_pos_1563584607440"	Biological Process v.6.2
GO_REGULATION_OF_DIGESTIVE_SYSTEM_PROCESS	GO_REGULATION_OF_DIGESTIVE_SYSTEM_PROCESS		14	0.339515	1.55603	0.0488281	0.326003	1	7225	tags=93%, list=59%, signal=226%		Control Upregulated	Control Positively Correlated	"GSEA Report for na_pos_1563584607440"	Biological Process v.6.2
GO_MICROTUBULE_CYTOSKELETON_ORGANIZATION	GO_MICROTUBULE_CYTOSKELETON_ORGANIZATION		241	0.0868024	1.55283	0.0510806	0.329614	1	4246	tags=43%, list=35%, signal=65%		Control Upregulated	Control Positively Correlated	"GSEA Report for na_pos_1563584607440"	Biological Process v.6.2
GO_NEGATIVE_REGULATION_OF_PHOSPHORYLATION	GO_NEGATIVE_REGULATION_OF_PHOSPHORYLATION		230	0.0894006	1.55262	0.0469667	0.328554	1	4680	tags=47%, list=38%, signal=75%		Control Upregulated	Control Positively Correlated	"GSEA Report for na_pos_1563584607440"	Biological Process v.6.2
GO_CARBOHYDRATE_TRANSPORT	GO_CARBOHYDRATE_TRANSPORT		39	0.212848	1.54909	0.0557851	0.332796	1	6828	tags=77%, list=56%, signal=173%		Control Upregulated	Control Positively Correlated	"GSEA Report for na_pos_1563584607440"	Biological Process v.6.2
GO_REGULATION_OF_ERAD_PATHWAY	GO_REGULATION_OF_ERAD_PATHWAY		21	0.28094	1.5455	0.0494624	0.337145	1	3566	tags=57%, list=29%, signal=80%		Control Upregulated	Control Positively Correlated	"GSEA Report for na_pos_1563584607440"	Biological Process v.6.2
GO_NUCLEAR_ENVELOPE_REASSEMBLY	GO_NUCLEAR_ENVELOPE_REASSEMBLY		13	0.359056	1.54459	0.0675105	0.337192	1	4089	tags=69%, list=33%, signal=104%		Control Upregulated	Control Positively Correlated	"GSEA Report for na_pos_1563584607440"	Biological Process v.6.2
GO_PROTEIN_UBIQUITINATION_INVOLVED_IN_UBIQUITIN_DEPENDENT_PROTEIN_CATABOLIC_PROCESS	GO_PROTEIN_UBIQUITINATION_INVOLVED_IN_UBIQUITIN_DEPENDENT_PROTEIN_CATABOLIC_PROCESS		100	0.132158	1.5443	0.0603622	0.336303	1	4399	tags=49%, list=36%, signal=76%		Control Upregulated	Control Positively Correlated	"GSEA Report for na_pos_1563584607440"	Biological Process v.6.2
GO_NEGATIVE_REGULATION_OF_CELLULAR_RESPONSE_TO_INSULIN_STIMULUS	GO_NEGATIVE_REGULATION_OF_CELLULAR_RESPONSE_TO_INSULIN_STIMULUS		23	0.269859	1.53902	0.0595483	0.34304	1	2027	tags=43%, list=17%, signal=52%		Control Upregulated	Control Positively Correlated	"GSEA Report for na_pos_1563584607440"	Biological Process v.6.2
GO_PIGMENT_GRANULE_LOCALIZATION	GO_PIGMENT_GRANULE_LOCALIZATION		15	0.323887	1.53898	0.0670732	0.341711	1	4206	tags=67%, list=34%, signal=101%		Control Upregulated	Control Positively Correlated	"GSEA Report for na_pos_1563584607440"	Biological Process v.6.2
GO_ATP_GENERATION_FROM_ADP	GO_ATP_GENERATION_FROM_ADP		20	0.292128	1.53735	0.0436508	0.342808	1	4392	tags=65%, list=36%, signal=101%		Control Upregulated	Control Positively Correlated	"GSEA Report for na_pos_1563584607440"	Biological Process v.6.2
GO_EMBRYO_IMPLANTATION	GO_EMBRYO_IMPLANTATION		16	0.318376	1.53568	0.0807453	0.344	1	3763	tags=63%, list=31%, signal=90%		Control Upregulated	Control Positively Correlated	"GSEA Report for na_pos_1563584607440"	Biological Process v.6.2
GO_CHOLESTEROL_EFFLUX	GO_CHOLESTEROL_EFFLUX		10	0.395706	1.53532	0.0631579	0.343231	1	7411	tags=100%, list=60%, signal=253%		Control Upregulated	Control Positively Correlated	"GSEA Report for na_pos_1563584607440"	Biological Process v.6.2
GO_AMIDE_TRANSPORT	GO_AMIDE_TRANSPORT		39	0.206847	1.53493	0.0672098	0.342487	1	7530	tags=82%, list=61%, signal=212%		Control Upregulated	Control Positively Correlated	"GSEA Report for na_pos_1563584607440"	Biological Process v.6.2
GO_CILIUM_ORGANIZATION	GO_CILIUM_ORGANIZATION		137	0.114354	1.53035	0.0715706	0.348448	1	2550	tags=32%, list=21%, signal=40%		Control Upregulated	Control Positively Correlated	"GSEA Report for na_pos_1563584607440"	Biological Process v.6.2
GO_POSITIVE_REGULATION_OF_INTRACELLULAR_TRANSPORT	GO_POSITIVE_REGULATION_OF_INTRACELLULAR_TRANSPORT		181	0.0990601	1.52604	0.0615079	0.353709	1	4695	tags=48%, list=38%, signal=77%		Control Upregulated	Control Positively Correlated	"GSEA Report for na_pos_1563584607440"	Biological Process v.6.2
GO_REGULATION_OF_TRANSCRIPTION_FACTOR_IMPORT_INTO_NUCLEUS	GO_REGULATION_OF_TRANSCRIPTION_FACTOR_IMPORT_INTO_NUCLEUS		42	0.203542	1.52596	0.0636183	0.352449	1	5685	tags=67%, list=46%, signal=124%		Control Upregulated	Control Positively Correlated	"GSEA Report for na_pos_1563584607440"	Biological Process v.6.2
GO_REGULATION_OF_ENDOCRINE_PROCESS	GO_REGULATION_OF_ENDOCRINE_PROCESS		20	0.286257	1.52523	0.0631164	0.352296	1	2625	tags=50%, list=21%, signal=64%		Control Upregulated	Control Positively Correlated	"GSEA Report for na_pos_1563584607440"	Biological Process v.6.2
GO_PROTEIN_LIPID_COMPLEX_SUBUNIT_ORGANIZATION	GO_PROTEIN_LIPID_COMPLEX_SUBUNIT_ORGANIZATION		19	0.284572	1.52398	0.0501002	0.352906	1	6194	tags=79%, list=51%, signal=159%		Control Upregulated	Control Positively Correlated	"GSEA Report for na_pos_1563584607440"	Biological Process v.6.2
GO_REGULATION_OF_CELL_PROJECTION_ASSEMBLY	GO_REGULATION_OF_CELL_PROJECTION_ASSEMBLY		93	0.131734	1.52343	0.0592885	0.352318	1	5119	tags=55%, list=42%, signal=93%		Control Upregulated	Control Positively Correlated	"GSEA Report for na_pos_1563584607440"	Biological Process v.6.2
GO_HEXOSE_METABOLIC_PROCESS	GO_HEXOSE_METABOLIC_PROCESS		73	0.151128	1.5227	0.0518962	0.352168	1	6386	tags=67%, list=52%, signal=139%		Control Upregulated	Control Positively Correlated	"GSEA Report for na_pos_1563584607440"	Biological Process v.6.2
GO_INTERMEDIATE_FILAMENT_BASED_PROCESS	GO_INTERMEDIATE_FILAMENT_BASED_PROCESS		18	0.295033	1.52214	0.0640777	0.351704	1	2517	tags=50%, list=21%, signal=63%		Control Upregulated	Control Positively Correlated	"GSEA Report for na_pos_1563584607440"	Biological Process v.6.2
GO_POSITIVE_REGULATION_OF_INTRACELLULAR_PROTEIN_TRANSPORT	GO_POSITIVE_REGULATION_OF_INTRACELLULAR_PROTEIN_TRANSPORT		125	0.117354	1.52166	0.0596154	0.351201	1	5342	tags=55%, list=44%, signal=97%		Control Upregulated	Control Positively Correlated	"GSEA Report for na_pos_1563584607440"	Biological Process v.6.2
GO_PROTEIN_LOCALIZATION_TO_VACUOLE	GO_PROTEIN_LOCALIZATION_TO_VACUOLE		27	0.247435	1.52048	0.0478012	0.351773	1	4691	tags=63%, list=38%, signal=102%		Control Upregulated	Control Positively Correlated	"GSEA Report for na_pos_1563584607440"	Biological Process v.6.2
GO_REGULATION_OF_CELLULAR_RESPONSE_TO_STRESS	GO_REGULATION_OF_CELLULAR_RESPONSE_TO_STRESS		417	0.0652731	1.51531	0.0750469	0.35884	1	2842	tags=29%, list=23%, signal=37%		Control Upregulated	Control Positively Correlated	"GSEA Report for na_pos_1563584607440"	Biological Process v.6.2
GO_GLYCEROLIPID_METABOLIC_PROCESS	GO_GLYCEROLIPID_METABOLIC_PROCESS		174	0.0994284	1.5148	0.0612245	0.358271	1	4786	tags=49%, list=39%, signal=79%		Control Upregulated	Control Positively Correlated	"GSEA Report for na_pos_1563584607440"	Biological Process v.6.2
GO_POSITIVE_REGULATION_OF_WNT_SIGNALING_PATHWAY	GO_POSITIVE_REGULATION_OF_WNT_SIGNALING_PATHWAY		87	0.13907	1.50831	0.0689655	0.367254	1	6338	tags=66%, list=52%, signal=135%		Control Upregulated	Control Positively Correlated	"GSEA Report for na_pos_1563584607440"	Biological Process v.6.2
GO_REGULATION_OF_PROTEIN_LOCALIZATION_TO_CHROMOSOME_TELOMERIC_REGION	GO_REGULATION_OF_PROTEIN_LOCALIZATION_TO_CHROMOSOME_TELOMERIC_REGION		10	0.395396	1.50756	0.0642722	0.367219	1	4963	tags=80%, list=40%, signal=134%		Control Upregulated	Control Positively Correlated	"GSEA Report for na_pos_1563584607440"	Biological Process v.6.2
GO_NEGATIVE_REGULATION_OF_ENDOCYTOSIS	GO_NEGATIVE_REGULATION_OF_ENDOCYTOSIS		16	0.310453	1.50505	0.0633663	0.369847	1	3860	tags=63%, list=31%, signal=91%		Control Upregulated	Control Positively Correlated	"GSEA Report for na_pos_1563584607440"	Biological Process v.6.2
GO_REGULATION_OF_PROTEIN_TARGETING	GO_REGULATION_OF_PROTEIN_TARGETING		147	0.108026	1.50453	0.0614525	0.369265	1	4695	tags=49%, list=38%, signal=78%		Control Upregulated	Control Positively Correlated	"GSEA Report for na_pos_1563584607440"	Biological Process v.6.2
GO_MEIOTIC_CELL_CYCLE	GO_MEIOTIC_CELL_CYCLE		127	0.114306	1.50164	0.0813492	0.372681	1	4790	tags=50%, list=39%, signal=82%		Control Upregulated	Control Positively Correlated	"GSEA Report for na_pos_1563584607440"	Biological Process v.6.2
GO_STEROL_BIOSYNTHETIC_PROCESS	GO_STEROL_BIOSYNTHETIC_PROCESS		23	0.261932	1.50041	0.063655	0.373431	1	4789	tags=65%, list=39%, signal=107%		Control Upregulated	Control Positively Correlated	"GSEA Report for na_pos_1563584607440"	Biological Process v.6.2
GO_NEUROMUSCULAR_JUNCTION_DEVELOPMENT	GO_NEUROMUSCULAR_JUNCTION_DEVELOPMENT		10	0.388146	1.49827	0.0813492	0.37565	1	2600	tags=60%, list=21%, signal=76%		Control Upregulated	Control Positively Correlated	"GSEA Report for na_pos_1563584607440"	Biological Process v.6.2
GO_MITOTIC_SPINDLE_ORGANIZATION	GO_MITOTIC_SPINDLE_ORGANIZATION		50	0.178896	1.49811	0.0815109	0.374601	1	3454	tags=46%, list=28%, signal=64%		Control Upregulated	Control Positively Correlated	"GSEA Report for na_pos_1563584607440"	Biological Process v.6.2
GO_NEGATIVE_REGULATION_OF_TRANSCRIPTION_FACTOR_IMPORT_INTO_NUCLEUS	GO_NEGATIVE_REGULATION_OF_TRANSCRIPTION_FACTOR_IMPORT_INTO_NUCLEUS		20	0.274806	1.4964	0.0828283	0.376226	1	4604	tags=65%, list=38%, signal=104%		Control Upregulated	Control Positively Correlated	"GSEA Report for na_pos_1563584607440"	Biological Process v.6.2
GO_REGULATION_OF_LIPID_BIOSYNTHETIC_PROCESS	GO_REGULATION_OF_LIPID_BIOSYNTHETIC_PROCESS		60	0.16065	1.49584	0.0715746	0.375704	1	4986	tags=57%, list=41%, signal=95%		Control Upregulated	Control Positively Correlated	"GSEA Report for na_pos_1563584607440"	Biological Process v.6.2
GO_POSITIVE_REGULATION_OF_MITOCHONDRION_ORGANIZATION	GO_POSITIVE_REGULATION_OF_MITOCHONDRION_ORGANIZATION		85	0.140112	1.49581	0.0531697	0.374421	1	5216	tags=56%, list=43%, signal=98%		Control Upregulated	Control Positively Correlated	"GSEA Report for na_pos_1563584607440"	Biological Process v.6.2
GO_PHOTOPERIODISM	GO_PHOTOPERIODISM		13	0.335946	1.49554	0.0853659	0.373505	1	2486	tags=54%, list=20%, signal=67%		Control Upregulated	Control Positively Correlated	"GSEA Report for na_pos_1563584607440"	Biological Process v.6.2
GO_POSITIVE_REGULATION_OF_LIPID_BIOSYNTHETIC_PROCESS	GO_POSITIVE_REGULATION_OF_LIPID_BIOSYNTHETIC_PROCESS		33	0.223436	1.49468	0.0633663	0.373779	1	3954	tags=55%, list=32%, signal=80%		Control Upregulated	Control Positively Correlated	"GSEA Report for na_pos_1563584607440"	Biological Process v.6.2
GO_PROTEIN_FOLDING	GO_PROTEIN_FOLDING		144	0.107644	1.49252	0.0788382	0.37594	1	4569	tags=48%, list=37%, signal=75%		Control Upregulated	Control Positively Correlated	"GSEA Report for na_pos_1563584607440"	Biological Process v.6.2
GO_DNA_METABOLIC_PROCESS	GO_DNA_METABOLIC_PROCESS		468	0.0610188	1.4911	0.0838446	0.377119	1	5540	tags=51%, list=45%, signal=90%		Control Upregulated	Control Positively Correlated	"GSEA Report for na_pos_1563584607440"	Biological Process v.6.2
GO_PIGMENT_GRANULE_ORGANIZATION	GO_PIGMENT_GRANULE_ORGANIZATION		11	0.372773	1.49105	0.0783133	0.375875	1	2120	tags=55%, list=17%, signal=66%		Control Upregulated	Control Positively Correlated	"GSEA Report for na_pos_1563584607440"	Biological Process v.6.2
GO_ZINC_ION_HOMEOSTASIS	GO_ZINC_ION_HOMEOSTASIS		10	0.39164	1.49103	0.0642398	0.374585	1	5009	tags=80%, list=41%, signal=135%		Control Upregulated	Control Positively Correlated	"GSEA Report for na_pos_1563584607440"	Biological Process v.6.2
GO_PEPTIDE_HORMONE_PROCESSING	GO_PEPTIDE_HORMONE_PROCESSING		11	0.370806	1.48572	0.073501	0.382052	1	4373	tags=73%, list=36%, signal=113%		Control Upregulated	Control Positively Correlated	"GSEA Report for na_pos_1563584607440"	Biological Process v.6.2
GO_ENERGY_RESERVE_METABOLIC_PROCESS	GO_ENERGY_RESERVE_METABOLIC_PROCESS		38	0.20022	1.48323	0.0634328	0.384992	1	3359	tags=47%, list=27%, signal=65%		Control Upregulated	Control Positively Correlated	"GSEA Report for na_pos_1563584607440"	Biological Process v.6.2
GO_CYTOPLASMIC_PATTERN_RECOGNITION_RECEPTOR_SIGNALING_PATHWAY	GO_CYTOPLASMIC_PATTERN_RECOGNITION_RECEPTOR_SIGNALING_PATHWAY		18	0.286378	1.48282	0.0963115	0.384285	1	3304	tags=56%, list=27%, signal=76%		Control Upregulated	Control Positively Correlated	"GSEA Report for na_pos_1563584607440"	Biological Process v.6.2
GO_SYNAPTONEMAL_COMPLEX_ORGANIZATION	GO_SYNAPTONEMAL_COMPLEX_ORGANIZATION		16	0.309779	1.47722	0.0697211	0.392293	1	6933	tags=88%, list=57%, signal=201%		Control Upregulated	Control Positively Correlated	"GSEA Report for na_pos_1563584607440"	Biological Process v.6.2
GO_REGULATION_OF_CYTOSKELETON_ORGANIZATION	GO_REGULATION_OF_CYTOSKELETON_ORGANIZATION		311	0.0725916	1.47713	0.0853175	0.391068	1	3783	tags=38%, list=31%, signal=53%		Control Upregulated	Control Positively Correlated	"GSEA Report for na_pos_1563584607440"	Biological Process v.6.2
GO_NUCLEOSIDE_DIPHOSPHATE_METABOLIC_PROCESS	GO_NUCLEOSIDE_DIPHOSPHATE_METABOLIC_PROCESS		40	0.196086	1.47618	0.0767717	0.39137	1	4039	tags=52%, list=33%, signal=78%		Control Upregulated	Control Positively Correlated	"GSEA Report for na_pos_1563584607440"	Biological Process v.6.2
GO_NADP_METABOLIC_PROCESS	GO_NADP_METABOLIC_PROCESS		14	0.326757	1.47406	0.0833333	0.393689	1	3003	tags=57%, list=24%, signal=76%		Control Upregulated	Control Positively Correlated	"GSEA Report for na_pos_1563584607440"	Biological Process v.6.2
GO_NUCLEUS_ORGANIZATION	GO_NUCLEUS_ORGANIZATION		105	0.124577	1.47192	0.06	0.396204	1	4089	tags=46%, list=33%, signal=68%		Control Upregulated	Control Positively Correlated	"GSEA Report for na_pos_1563584607440"	Biological Process v.6.2
GO_CELL_CYCLE_G2_M_PHASE_TRANSITION	GO_CELL_CYCLE_G2_M_PHASE_TRANSITION		103	0.125328	1.47167	0.0882957	0.395255	1	1451	tags=24%, list=12%, signal=27%		Control Upregulated	Control Positively Correlated	"GSEA Report for na_pos_1563584607440"	Biological Process v.6.2
GO_POSITIVE_REGULATION_OF_PHOSPHOLIPID_METABOLIC_PROCESS	GO_POSITIVE_REGULATION_OF_PHOSPHOLIPID_METABOLIC_PROCESS		20	0.2776	1.47102	0.078629	0.395136	1	2118	tags=45%, list=17%, signal=54%		Control Upregulated	Control Positively Correlated	"GSEA Report for na_pos_1563584607440"	Biological Process v.6.2
GO_MATURATION_OF_SSU_RRNA_FROM_TRICISTRONIC_RRNA_TRANSCRIPT_SSU_RRNA_5_8S_RRNA_LSU_RRNA_	GO_MATURATION_OF_SSU_RRNA_FROM_TRICISTRONIC_RRNA_TRANSCRIPT_SSU_RRNA_5_8S_RRNA_LSU_RRNA_		21	0.270092	1.47071	0.0755102	0.394297	1	3115	tags=52%, list=25%, signal=70%		Control Upregulated	Control Positively Correlated	"GSEA Report for na_pos_1563584607440"	Biological Process v.6.2
GO_AXON_REGENERATION	GO_AXON_REGENERATION		12	0.343533	1.46952	0.0711297	0.395025	1	4986	tags=75%, list=41%, signal=126%		Control Upregulated	Control Positively Correlated	"GSEA Report for na_pos_1563584607440"	Biological Process v.6.2
GO_ACTIVATION_OF_INNATE_IMMUNE_RESPONSE	GO_ACTIVATION_OF_INNATE_IMMUNE_RESPONSE		108	0.122918	1.46799	0.0711297	0.396377	1	5543	tags=57%, list=45%, signal=104%		Control Upregulated	Control Positively Correlated	"GSEA Report for na_pos_1563584607440"	Biological Process v.6.2
GO_AUTOPHAGOSOME_ORGANIZATION	GO_AUTOPHAGOSOME_ORGANIZATION		27	0.235648	1.46711	0.105906	0.396608	1	2565	tags=44%, list=21%, signal=56%		Control Upregulated	Control Positively Correlated	"GSEA Report for na_pos_1563584607440"	Biological Process v.6.2
GO_PHOSPHOLIPID_BIOSYNTHETIC_PROCESS	GO_PHOSPHOLIPID_BIOSYNTHETIC_PROCESS		131	0.106589	1.46447	0.0855397	0.399655	1	4789	tags=50%, list=39%, signal=81%		Control Upregulated	Control Positively Correlated	"GSEA Report for na_pos_1563584607440"	Biological Process v.6.2
GO_PORPHYRIN_CONTAINING_COMPOUND_METABOLIC_PROCESS	GO_PORPHYRIN_CONTAINING_COMPOUND_METABOLIC_PROCESS		19	0.277219	1.46436	0.0874525	0.398522	1	6284	tags=79%, list=51%, signal=162%		Control Upregulated	Control Positively Correlated	"GSEA Report for na_pos_1563584607440"	Biological Process v.6.2
GO_OXIDATION_REDUCTION_PROCESS	GO_OXIDATION_REDUCTION_PROCESS		459	0.0607756	1.46102	0.0836735	0.402934	1	4757	tags=45%, list=39%, signal=70%		Control Upregulated	Control Positively Correlated	"GSEA Report for na_pos_1563584607440"	Biological Process v.6.2
GO_POSITIVE_REGULATION_OF_PHOSPHOPROTEIN_PHOSPHATASE_ACTIVITY	GO_POSITIVE_REGULATION_OF_PHOSPHOPROTEIN_PHOSPHATASE_ACTIVITY		12	0.345574	1.46051	0.0722892	0.402449	1	4961	tags=75%, list=40%, signal=126%		Control Upregulated	Control Positively Correlated	"GSEA Report for na_pos_1563584607440"	Biological Process v.6.2
GO_GLUCOSE_METABOLIC_PROCESS	GO_GLUCOSE_METABOLIC_PROCESS		58	0.162098	1.45944	0.0753968	0.402898	1	6053	tags=66%, list=49%, signal=129%		Control Upregulated	Control Positively Correlated	"GSEA Report for na_pos_1563584607440"	Biological Process v.6.2
GO_EXOCYTOSIS	GO_EXOCYTOSIS		155	0.102125	1.45925	0.062249	0.401927	1	7621	tags=72%, list=62%, signal=189%		Control Upregulated	Control Positively Correlated	"GSEA Report for na_pos_1563584607440"	Biological Process v.6.2
GO_POSITIVE_REGULATION_OF_PROTEIN_COMPLEX_ASSEMBLY	GO_POSITIVE_REGULATION_OF_PROTEIN_COMPLEX_ASSEMBLY		107	0.119834	1.45734	0.0628803	0.403806	1	3813	tags=43%, list=31%, signal=62%		Control Upregulated	Control Positively Correlated	"GSEA Report for na_pos_1563584607440"	Biological Process v.6.2
GO_CELL_PROJECTION_ASSEMBLY	GO_CELL_PROJECTION_ASSEMBLY		183	0.0957646	1.45715	0.0717132	0.402856	1	2192	tags=27%, list=18%, signal=33%		Control Upregulated	Control Positively Correlated	"GSEA Report for na_pos_1563584607440"	Biological Process v.6.2
GO_REGULATION_OF_RESPONSE_TO_EXTRACELLULAR_STIMULUS	GO_REGULATION_OF_RESPONSE_TO_EXTRACELLULAR_STIMULUS		101	0.122774	1.4571	0.060166	0.40165	1	4211	tags=47%, list=34%, signal=70%		Control Upregulated	Control Positively Correlated	"GSEA Report for na_pos_1563584607440"	Biological Process v.6.2
GO_REGULATION_OF_CYSTEINE_TYPE_ENDOPEPTIDASE_ACTIVITY	GO_REGULATION_OF_CYSTEINE_TYPE_ENDOPEPTIDASE_ACTIVITY		105	0.12269	1.45606	0.0912698	0.402134	1	6914	tags=69%, list=56%, signal=156%		Control Upregulated	Control Positively Correlated	"GSEA Report for na_pos_1563584607440"	Biological Process v.6.2
GO_HORMONE_TRANSPORT	GO_HORMONE_TRANSPORT		35	0.203387	1.45294	0.0712946	0.406182	1	7320	tags=80%, list=60%, signal=198%		Control Upregulated	Control Positively Correlated	"GSEA Report for na_pos_1563584607440"	Biological Process v.6.2
GO_SPERMATID_NUCLEUS_DIFFERENTIATION	GO_SPERMATID_NUCLEUS_DIFFERENTIATION		16	0.296996	1.45261	0.0811881	0.405487	1	960	tags=38%, list=8%, signal=41%		Control Upregulated	Control Positively Correlated	"GSEA Report for na_pos_1563584607440"	Biological Process v.6.2
GO_ER_ASSOCIATED_UBIQUITIN_DEPENDENT_PROTEIN_CATABOLIC_PROCESS	GO_ER_ASSOCIATED_UBIQUITIN_DEPENDENT_PROTEIN_CATABOLIC_PROCESS		47	0.179079	1.45224	0.0761523	0.404855	1	4072	tags=51%, list=33%, signal=76%		Control Upregulated	Control Positively Correlated	"GSEA Report for na_pos_1563584607440"	Biological Process v.6.2
GO_MONOCARBOXYLIC_ACID_CATABOLIC_PROCESS	GO_MONOCARBOXYLIC_ACID_CATABOLIC_PROCESS		50	0.171732	1.45222	0.0821918	0.403613	1	4277	tags=52%, list=35%, signal=80%		Control Upregulated	Control Positively Correlated	"GSEA Report for na_pos_1563584607440"	Biological Process v.6.2
GO_LIPID_LOCALIZATION	GO_LIPID_LOCALIZATION		107	0.120233	1.4518	0.0836653	0.402992	1	4381	tags=48%, list=36%, signal=74%		Control Upregulated	Control Positively Correlated	"GSEA Report for na_pos_1563584607440"	Biological Process v.6.2
GO_TRANSITION_METAL_ION_HOMEOSTASIS	GO_TRANSITION_METAL_ION_HOMEOSTASIS		49	0.175911	1.45119	0.0870445	0.402862	1	5857	tags=65%, list=48%, signal=125%		Control Upregulated	Control Positively Correlated	"GSEA Report for na_pos_1563584607440"	Biological Process v.6.2
GO_POSITIVE_REGULATION_OF_PHOSPHATIDYLINOSITOL_3_KINASE_SIGNALING	GO_POSITIVE_REGULATION_OF_PHOSPHATIDYLINOSITOL_3_KINASE_SIGNALING		27	0.234921	1.44866	0.0800781	0.405886	1	3936	tags=56%, list=32%, signal=82%		Control Upregulated	Control Positively Correlated	"GSEA Report for na_pos_1563584607440"	Biological Process v.6.2
GO_GLUCAN_METABOLIC_PROCESS	GO_GLUCAN_METABOLIC_PROCESS		34	0.20574	1.44861	0.0712871	0.404701	1	4695	tags=59%, list=38%, signal=95%		Control Upregulated	Control Positively Correlated	"GSEA Report for na_pos_1563584607440"	Biological Process v.6.2
GO_POSITIVE_REGULATION_OF_TRANSMEMBRANE_TRANSPORT	GO_POSITIVE_REGULATION_OF_TRANSMEMBRANE_TRANSPORT		44	0.187774	1.44717	0.090535	0.40582	1	2999	tags=43%, list=24%, signal=57%		Control Upregulated	Control Positively Correlated	"GSEA Report for na_pos_1563584607440"	Biological Process v.6.2
GO_PROTEIN_SECRETION	GO_PROTEIN_SECRETION		55	0.162593	1.44606	0.0923077	0.406557	1	5593	tags=62%, list=46%, signal=113%		Control Upregulated	Control Positively Correlated	"GSEA Report for na_pos_1563584607440"	Biological Process v.6.2
GO_NEGATIVE_REGULATION_OF_INFLAMMATORY_RESPONSE	GO_NEGATIVE_REGULATION_OF_INFLAMMATORY_RESPONSE		36	0.205155	1.44585	0.0925553	0.405674	1	4983	tags=61%, list=41%, signal=103%		Control Upregulated	Control Positively Correlated	"GSEA Report for na_pos_1563584607440"	Biological Process v.6.2
GO_IRE1_MEDIATED_UNFOLDED_PROTEIN_RESPONSE	GO_IRE1_MEDIATED_UNFOLDED_PROTEIN_RESPONSE		39	0.192499	1.44471	0.0808679	0.406363	1	6448	tags=72%, list=53%, signal=151%		Control Upregulated	Control Positively Correlated	"GSEA Report for na_pos_1563584607440"	Biological Process v.6.2
GO_OXIDOREDUCTION_COENZYME_METABOLIC_PROCESS	GO_OXIDOREDUCTION_COENZYME_METABOLIC_PROCESS		52	0.171172	1.44376	0.077821	0.406736	1	4039	tags=50%, list=33%, signal=74%		Control Upregulated	Control Positively Correlated	"GSEA Report for na_pos_1563584607440"	Biological Process v.6.2
GO_REGULATION_OF_MULTI_ORGANISM_PROCESS	GO_REGULATION_OF_MULTI_ORGANISM_PROCESS		227	0.082661	1.44375	0.0723141	0.405487	1	6079	tags=58%, list=50%, signal=112%		Control Upregulated	Control Positively Correlated	"GSEA Report for na_pos_1563584607440"	Biological Process v.6.2
GO_MONOSACCHARIDE_TRANSPORT	GO_MONOSACCHARIDE_TRANSPORT		25	0.243436	1.44363	0.0817121	0.404436	1	6828	tags=80%, list=56%, signal=180%		Control Upregulated	Control Positively Correlated	"GSEA Report for na_pos_1563584607440"	Biological Process v.6.2
GO_NUCLEOSIDE_TRIPHOSPHATE_BIOSYNTHETIC_PROCESS	GO_NUCLEOSIDE_TRIPHOSPHATE_BIOSYNTHETIC_PROCESS		42	0.193041	1.44344	0.0971922	0.403547	1	4062	tags=52%, list=33%, signal=78%		Control Upregulated	Control Positively Correlated	"GSEA Report for na_pos_1563584607440"	Biological Process v.6.2
GO_SPLICEOSOMAL_SNRNP_ASSEMBLY	GO_SPLICEOSOMAL_SNRNP_ASSEMBLY		19	0.274437	1.44294	0.0942623	0.403069	1	3092	tags=53%, list=25%, signal=70%		Control Upregulated	Control Positively Correlated	"GSEA Report for na_pos_1563584607440"	Biological Process v.6.2
GO_MONOSACCHARIDE_BIOSYNTHETIC_PROCESS	GO_MONOSACCHARIDE_BIOSYNTHETIC_PROCESS		28	0.234364	1.44104	0.0851927	0.405122	1	3262	tags=50%, list=27%, signal=68%		Control Upregulated	Control Positively Correlated	"GSEA Report for na_pos_1563584607440"	Biological Process v.6.2
GO_HEME_METABOLIC_PROCESS	GO_HEME_METABOLIC_PROCESS		16	0.300207	1.44104	0.0991735	0.403889	1	6284	tags=81%, list=51%, signal=166%		Control Upregulated	Control Positively Correlated	"GSEA Report for na_pos_1563584607440"	Biological Process v.6.2
GO_APOPTOTIC_SIGNALING_PATHWAY	GO_APOPTOTIC_SIGNALING_PATHWAY		151	0.100186	1.44091	0.0922432	0.402888	1	1871	tags=25%, list=15%, signal=29%		Control Upregulated	Control Positively Correlated	"GSEA Report for na_pos_1563584607440"	Biological Process v.6.2
GO_NEGATIVE_REGULATION_OF_RESPONSE_TO_OXIDATIVE_STRESS	GO_NEGATIVE_REGULATION_OF_RESPONSE_TO_OXIDATIVE_STRESS		20	0.266787	1.43862	0.0817996	0.405584	1	6541	tags=80%, list=53%, signal=171%		Control Upregulated	Control Positively Correlated	"GSEA Report for na_pos_1563584607440"	Biological Process v.6.2
GO_ANTIGEN_PROCESSING_AND_PRESENTATION_OF_PEPTIDE_OR_POLYSACCHARIDE_ANTIGEN_VIA_MHC_CLASS_II	GO_ANTIGEN_PROCESSING_AND_PRESENTATION_OF_PEPTIDE_OR_POLYSACCHARIDE_ANTIGEN_VIA_MHC_CLASS_II		57	0.159404	1.43859	0.0956341	0.40439	1	1280	tags=26%, list=10%, signal=29%		Control Upregulated	Control Positively Correlated	"GSEA Report for na_pos_1563584607440"	Biological Process v.6.2
GO_ENERGY_COUPLED_PROTON_TRANSPORT_DOWN_ELECTROCHEMICAL_GRADIENT	GO_ENERGY_COUPLED_PROTON_TRANSPORT_DOWN_ELECTROCHEMICAL_GRADIENT		19	0.275155	1.43856	0.0928854	0.403229	1	2438	tags=47%, list=20%, signal=59%		Control Upregulated	Control Positively Correlated	"GSEA Report for na_pos_1563584607440"	Biological Process v.6.2
GO_REGULATION_OF_CYTOKINESIS	GO_REGULATION_OF_CYTOKINESIS		41	0.190457	1.43766	0.0934959	0.403591	1	7240	tags=78%, list=59%, signal=190%		Control Upregulated	Control Positively Correlated	"GSEA Report for na_pos_1563584607440"	Biological Process v.6.2
GO_POSITIVE_REGULATION_OF_CANONICAL_WNT_SIGNALING_PATHWAY	GO_POSITIVE_REGULATION_OF_CANONICAL_WNT_SIGNALING_PATHWAY		69	0.150424	1.43707	0.0865979	0.403349	1	6338	tags=67%, list=52%, signal=137%		Control Upregulated	Control Positively Correlated	"GSEA Report for na_pos_1563584607440"	Biological Process v.6.2
GO_NIK_NF_KAPPAB_SIGNALING	GO_NIK_NF_KAPPAB_SIGNALING		59	0.160079	1.43648	0.0933333	0.403248	1	6565	tags=69%, list=54%, signal=149%		Control Upregulated	Control Positively Correlated	"GSEA Report for na_pos_1563584607440"	Biological Process v.6.2
GO_HISTONE_H2A_ACETYLATION	GO_HISTONE_H2A_ACETYLATION		13	0.326964	1.43562	0.115686	0.403556	1	7311	tags=92%, list=60%, signal=228%		Control Upregulated	Control Positively Correlated	"GSEA Report for na_pos_1563584607440"	Biological Process v.6.2
GO_LIPOPROTEIN_METABOLIC_PROCESS	GO_LIPOPROTEIN_METABOLIC_PROCESS		61	0.156377	1.43537	0.0965795	0.402758	1	7336	tags=75%, list=60%, signal=187%		Control Upregulated	Control Positively Correlated	"GSEA Report for na_pos_1563584607440"	Biological Process v.6.2
GO_GLUCAN_BIOSYNTHETIC_PROCESS	GO_GLUCAN_BIOSYNTHETIC_PROCESS		13	0.328026	1.43249	0.105066	0.406351	1	697	tags=38%, list=6%, signal=41%		Control Upregulated	Control Positively Correlated	"GSEA Report for na_pos_1563584607440"	Biological Process v.6.2
GO_PYRIMIDINE_CONTAINING_COMPOUND_BIOSYNTHETIC_PROCESS	GO_PYRIMIDINE_CONTAINING_COMPOUND_BIOSYNTHETIC_PROCESS		21	0.262562	1.43249	0.102669	0.405149	1	8461	tags=95%, list=69%, signal=307%		Control Upregulated	Control Positively Correlated	"GSEA Report for na_pos_1563584607440"	Biological Process v.6.2
GO_REGULATION_OF_TRIGLYCERIDE_METABOLIC_PROCESS	GO_REGULATION_OF_TRIGLYCERIDE_METABOLIC_PROCESS		17	0.279481	1.43146	0.088983	0.405744	1	5231	tags=71%, list=43%, signal=123%		Control Upregulated	Control Positively Correlated	"GSEA Report for na_pos_1563584607440"	Biological Process v.6.2
GO_LIPID_OXIDATION	GO_LIPID_OXIDATION		34	0.210439	1.43124	0.105263	0.404908	1	4277	tags=56%, list=35%, signal=86%		Control Upregulated	Control Positively Correlated	"GSEA Report for na_pos_1563584607440"	Biological Process v.6.2
GO_REGULATION_OF_PHOSPHOLIPID_METABOLIC_PROCESS	GO_REGULATION_OF_PHOSPHOLIPID_METABOLIC_PROCESS		31	0.214787	1.4295	0.0895833	0.406886	1	2118	tags=39%, list=17%, signal=47%		Control Upregulated	Control Positively Correlated	"GSEA Report for na_pos_1563584607440"	Biological Process v.6.2
GO_REGULATION_OF_ACTIN_NUCLEATION	GO_REGULATION_OF_ACTIN_NUCLEATION		18	0.284989	1.42778	0.0945946	0.408755	1	3321	tags=56%, list=27%, signal=76%		Control Upregulated	Control Positively Correlated	"GSEA Report for na_pos_1563584607440"	Biological Process v.6.2
GO_PYRIMIDINE_NUCLEOSIDE_BIOSYNTHETIC_PROCESS	GO_PYRIMIDINE_NUCLEOSIDE_BIOSYNTHETIC_PROCESS		15	0.310111	1.42752	0.0956341	0.407989	1	8461	tags=100%, list=69%, signal=322%		Control Upregulated	Control Positively Correlated	"GSEA Report for na_pos_1563584607440"	Biological Process v.6.2
GO_REGULATION_OF_DEFENSE_RESPONSE	GO_REGULATION_OF_DEFENSE_RESPONSE		334	0.0682831	1.42646	0.105788	0.408651	1	6085	tags=56%, list=50%, signal=109%		Control Upregulated	Control Positively Correlated	"GSEA Report for na_pos_1563584607440"	Biological Process v.6.2
GO_PROTEIN_K11_LINKED_UBIQUITINATION	GO_PROTEIN_K11_LINKED_UBIQUITINATION		20	0.259927	1.42553	0.0972763	0.409046	1	6012	tags=75%, list=49%, signal=147%		Control Upregulated	Control Positively Correlated	"GSEA Report for na_pos_1563584607440"	Biological Process v.6.2
GO_NEGATIVE_REGULATION_OF_EPITHELIAL_TO_MESENCHYMAL_TRANSITION	GO_NEGATIVE_REGULATION_OF_EPITHELIAL_TO_MESENCHYMAL_TRANSITION		13	0.320186	1.42503	0.101562	0.408658	1	3622	tags=62%, list=30%, signal=87%		Control Upregulated	Control Positively Correlated	"GSEA Report for na_pos_1563584607440"	Biological Process v.6.2
GO_NUCLEAR_CHROMOSOME_SEGREGATION	GO_NUCLEAR_CHROMOSOME_SEGREGATION		153	0.0992631	1.42334	0.0992218	0.410434	1	5688	tags=56%, list=46%, signal=104%		Control Upregulated	Control Positively Correlated	"GSEA Report for na_pos_1563584607440"	Biological Process v.6.2
GO_CELL_JUNCTION_ORGANIZATION	GO_CELL_JUNCTION_ORGANIZATION		103	0.11802	1.42159	0.0927835	0.412188	1	8681	tags=83%, list=71%, signal=280%		Control Upregulated	Control Positively Correlated	"GSEA Report for na_pos_1563584607440"	Biological Process v.6.2
GO_NEGATIVE_REGULATION_OF_ACTIN_FILAMENT_POLYMERIZATION	GO_NEGATIVE_REGULATION_OF_ACTIN_FILAMENT_POLYMERIZATION		26	0.230279	1.42126	0.107216	0.411575	1	3783	tags=54%, list=31%, signal=78%		Control Upregulated	Control Positively Correlated	"GSEA Report for na_pos_1563584607440"	Biological Process v.6.2
GO_XENOPHAGY	GO_XENOPHAGY		51	0.173711	1.41933	0.0914894	0.413863	1	6051	tags=67%, list=49%, signal=131%		Control Upregulated	Control Positively Correlated	"GSEA Report for na_pos_1563584607440"	Biological Process v.6.2
GO_PROTEIN_DEGLYCOSYLATION	GO_PROTEIN_DEGLYCOSYLATION		16	0.293234	1.41841	0.10099	0.414424	1	4837	tags=69%, list=39%, signal=113%		Control Upregulated	Control Positively Correlated	"GSEA Report for na_pos_1563584607440"	Biological Process v.6.2
GO_ENDOPLASMIC_RETICULUM_ORGANIZATION	GO_ENDOPLASMIC_RETICULUM_ORGANIZATION		30	0.215093	1.41833	0.101833	0.413389	1	9219	tags=97%, list=75%, signal=389%		Control Upregulated	Control Positively Correlated	"GSEA Report for na_pos_1563584607440"	Biological Process v.6.2
GO_REGULATION_OF_ESTABLISHMENT_OR_MAINTENANCE_OF_CELL_POLARITY	GO_REGULATION_OF_ESTABLISHMENT_OR_MAINTENANCE_OF_CELL_POLARITY		17	0.283119	1.41559	0.0948617	0.416943	1	2302	tags=47%, list=19%, signal=58%		Control Upregulated	Control Positively Correlated	"GSEA Report for na_pos_1563584607440"	Biological Process v.6.2
GO_REGULATION_OF_SECRETION	GO_REGULATION_OF_SECRETION		314	0.0690151	1.41489	0.107407	0.416876	1	9911	tags=88%, list=81%, signal=446%		Control Upregulated	Control Positively Correlated	"GSEA Report for na_pos_1563584607440"	Biological Process v.6.2
GO_NEGATIVE_REGULATION_OF_ERAD_PATHWAY	GO_NEGATIVE_REGULATION_OF_ERAD_PATHWAY		11	0.345704	1.41347	0.107071	0.418139	1	3566	tags=64%, list=29%, signal=90%		Control Upregulated	Control Positively Correlated	"GSEA Report for na_pos_1563584607440"	Biological Process v.6.2
GO_PHOSPHATIDYLCHOLINE_METABOLIC_PROCESS	GO_PHOSPHATIDYLCHOLINE_METABOLIC_PROCESS		26	0.229461	1.41256	0.102041	0.418527	1	4736	tags=62%, list=39%, signal=100%		Control Upregulated	Control Positively Correlated	"GSEA Report for na_pos_1563584607440"	Biological Process v.6.2
GO_ALCOHOL_METABOLIC_PROCESS	GO_ALCOHOL_METABOLIC_PROCESS		168	0.0926796	1.41225	0.1139	0.41791	1	4789	tags=48%, list=39%, signal=78%		Control Upregulated	Control Positively Correlated	"GSEA Report for na_pos_1563584607440"	Biological Process v.6.2
GO_RIBONUCLEOSIDE_TRIPHOSPHATE_BIOSYNTHETIC_PROCESS	GO_RIBONUCLEOSIDE_TRIPHOSPHATE_BIOSYNTHETIC_PROCESS		34	0.203659	1.41157	0.0942623	0.417912	1	5081	tags=62%, list=41%, signal=105%		Control Upregulated	Control Positively Correlated	"GSEA Report for na_pos_1563584607440"	Biological Process v.6.2
GO_REGULATION_OF_MITOCHONDRIAL_MEMBRANE_POTENTIAL	GO_REGULATION_OF_MITOCHONDRIAL_MEMBRANE_POTENTIAL		32	0.207921	1.41089	0.116732	0.417929	1	6651	tags=75%, list=54%, signal=164%		Control Upregulated	Control Positively Correlated	"GSEA Report for na_pos_1563584607440"	Biological Process v.6.2
GO_REGULATION_OF_PHOSPHATIDYLINOSITOL_3_KINASE_SIGNALING	GO_REGULATION_OF_PHOSPHATIDYLINOSITOL_3_KINASE_SIGNALING		57	0.16008	1.40631	0.107071	0.424778	1	8154	tags=82%, list=67%, signal=245%		Control Upregulated	Control Positively Correlated	"GSEA Report for na_pos_1563584607440"	Biological Process v.6.2
GO_ACTIVATION_OF_CYSTEINE_TYPE_ENDOPEPTIDASE_ACTIVITY	GO_ACTIVATION_OF_CYSTEINE_TYPE_ENDOPEPTIDASE_ACTIVITY		41	0.187674	1.40349	0.0956175	0.428467	1	5480	tags=63%, list=45%, signal=114%		Control Upregulated	Control Positively Correlated	"GSEA Report for na_pos_1563584607440"	Biological Process v.6.2
GO_POSITIVE_REGULATION_OF_IMMUNE_RESPONSE	GO_POSITIVE_REGULATION_OF_IMMUNE_RESPONSE		238	0.0793465	1.40291	0.113027	0.428312	1	4093	tags=41%, list=33%, signal=61%		Control Upregulated	Control Positively Correlated	"GSEA Report for na_pos_1563584607440"	Biological Process v.6.2
GO_REGULATION_OF_DEFENSE_RESPONSE_TO_VIRUS	GO_REGULATION_OF_DEFENSE_RESPONSE_TO_VIRUS		92	0.124949	1.40154	0.110417	0.429751	1	6074	tags=62%, list=50%, signal=122%		Control Upregulated	Control Positively Correlated	"GSEA Report for na_pos_1563584607440"	Biological Process v.6.2
GO_TRANSLATIONAL_ELONGATION	GO_TRANSLATIONAL_ELONGATION		72	0.142669	1.39746	0.108216	0.43585	1	3879	tags=46%, list=32%, signal=67%		Control Upregulated	Control Positively Correlated	"GSEA Report for na_pos_1563584607440"	Biological Process v.6.2
GO_CELLULAR_RESPONSE_TO_DNA_DAMAGE_STIMULUS	GO_CELLULAR_RESPONSE_TO_DNA_DAMAGE_STIMULUS		449	0.0578199	1.39559	0.0950413	0.438047	1	4531	tags=43%, list=37%, signal=65%		Control Upregulated	Control Positively Correlated	"GSEA Report for na_pos_1563584607440"	Biological Process v.6.2
GO_GLOBAL_GENOME_NUCLEOTIDE_EXCISION_REPAIR	GO_GLOBAL_GENOME_NUCLEOTIDE_EXCISION_REPAIR		25	0.235763	1.39421	0.104046	0.439279	1	2999	tags=48%, list=24%, signal=63%		Control Upregulated	Control Positively Correlated	"GSEA Report for na_pos_1563584607440"	Biological Process v.6.2
GO_POSITIVE_REGULATION_OF_MRNA_3_END_PROCESSING	GO_POSITIVE_REGULATION_OF_MRNA_3_END_PROCESSING		13	0.320839	1.39414	0.0935673	0.438189	1	5500	tags=77%, list=45%, signal=139%		Control Upregulated	Control Positively Correlated	"GSEA Report for na_pos_1563584607440"	Biological Process v.6.2
GO_REGULATION_OF_PROTEIN_TARGETING_TO_MEMBRANE	GO_REGULATION_OF_PROTEIN_TARGETING_TO_MEMBRANE		11	0.344516	1.39203	0.107632	0.441003	1	4695	tags=73%, list=38%, signal=118%		Control Upregulated	Control Positively Correlated	"GSEA Report for na_pos_1563584607440"	Biological Process v.6.2
GO_REGULATION_OF_INSULIN_RECEPTOR_SIGNALING_PATHWAY	GO_REGULATION_OF_INSULIN_RECEPTOR_SIGNALING_PATHWAY		29	0.214388	1.38956	0.119318	0.444152	1	2027	tags=38%, list=17%, signal=45%		Control Upregulated	Control Positively Correlated	"GSEA Report for na_pos_1563584607440"	Biological Process v.6.2
GO_WNT_SIGNALING_PATHWAY	GO_WNT_SIGNALING_PATHWAY		200	0.0856178	1.38772	0.134	0.446288	1	6751	tags=64%, list=55%, signal=139%		Control Upregulated	Control Positively Correlated	"GSEA Report for na_pos_1563584607440"	Biological Process v.6.2
GO_NUCLEAR_IMPORT	GO_NUCLEAR_IMPORT		84	0.125153	1.38716	0.106855	0.446081	1	4021	tags=45%, list=33%, signal=67%		Control Upregulated	Control Positively Correlated	"GSEA Report for na_pos_1563584607440"	Biological Process v.6.2
GO_OOGENESIS	GO_OOGENESIS		30	0.214019	1.3866	0.120902	0.445925	1	2694	tags=43%, list=22%, signal=55%		Control Upregulated	Control Positively Correlated	"GSEA Report for na_pos_1563584607440"	Biological Process v.6.2
GO_CHROMOSOME_LOCALIZATION	GO_CHROMOSOME_LOCALIZATION		40	0.184487	1.38344	0.113281	0.450707	1	6939	tags=75%, list=57%, signal=172%		Control Upregulated	Control Positively Correlated	"GSEA Report for na_pos_1563584607440"	Biological Process v.6.2
GO_REGULATED_EXOCYTOSIS	GO_REGULATED_EXOCYTOSIS		106	0.115097	1.38172	0.108384	0.452489	1	7621	tags=74%, list=62%, signal=193%		Control Upregulated	Control Positively Correlated	"GSEA Report for na_pos_1563584607440"	Biological Process v.6.2
GO_ERROR_PRONE_TRANSLESION_SYNTHESIS	GO_ERROR_PRONE_TRANSLESION_SYNTHESIS		13	0.317491	1.37971	0.126531	0.454985	1	2712	tags=54%, list=22%, signal=69%		Control Upregulated	Control Positively Correlated	"GSEA Report for na_pos_1563584607440"	Biological Process v.6.2
GO_POSITIVE_REGULATION_OF_SYNAPTIC_TRANSMISSION	GO_POSITIVE_REGULATION_OF_SYNAPTIC_TRANSMISSION		46	0.174937	1.3792	0.137787	0.454688	1	5591	tags=63%, list=46%, signal=115%		Control Upregulated	Control Positively Correlated	"GSEA Report for na_pos_1563584607440"	Biological Process v.6.2
GO_REGULATION_OF_VACUOLAR_TRANSPORT	GO_REGULATION_OF_VACUOLAR_TRANSPORT		18	0.268805	1.3792	0.096	0.4535	1	2157	tags=44%, list=18%, signal=54%		Control Upregulated	Control Positively Correlated	"GSEA Report for na_pos_1563584607440"	Biological Process v.6.2
GO_INSULIN_SECRETION	GO_INSULIN_SECRETION		20	0.253219	1.3717	0.109562	0.466488	1	7320	tags=85%, list=60%, signal=211%		Control Upregulated	Control Positively Correlated	"GSEA Report for na_pos_1563584607440"	Biological Process v.6.2
GO_REGULATION_OF_CELLULAR_COMPONENT_BIOGENESIS	GO_REGULATION_OF_CELLULAR_COMPONENT_BIOGENESIS		439	0.0557316	1.37114	0.10303	0.466245	1	3892	tags=37%, list=32%, signal=52%		Control Upregulated	Control Positively Correlated	"GSEA Report for na_pos_1563584607440"	Biological Process v.6.2
GO_LIPID_BIOSYNTHETIC_PROCESS	GO_LIPID_BIOSYNTHETIC_PROCESS		266	0.0732624	1.3699	0.136015	0.467341	1	4789	tags=46%, list=39%, signal=74%		Control Upregulated	Control Positively Correlated	"GSEA Report for na_pos_1563584607440"	Biological Process v.6.2
GO_NEGATIVE_REGULATION_OF_JUN_KINASE_ACTIVITY	GO_NEGATIVE_REGULATION_OF_JUN_KINASE_ACTIVITY		10	0.35718	1.3691	0.120482	0.46756	1	6657	tags=90%, list=54%, signal=197%		Control Upregulated	Control Positively Correlated	"GSEA Report for na_pos_1563584607440"	Biological Process v.6.2
GO_POSITIVE_REGULATION_OF_VIRAL_GENOME_REPLICATION	GO_POSITIVE_REGULATION_OF_VIRAL_GENOME_REPLICATION		21	0.252138	1.3637	0.106931	0.476033	1	5086	tags=67%, list=41%, signal=114%		Control Upregulated	Control Positively Correlated	"GSEA Report for na_pos_1563584607440"	Biological Process v.6.2
GO_REGULATION_OF_AUTOPHAGY	GO_REGULATION_OF_AUTOPHAGY		147	0.0971101	1.36287	0.145833	0.476277	1	4994	tags=50%, list=41%, signal=84%		Control Upregulated	Control Positively Correlated	"GSEA Report for na_pos_1563584607440"	Biological Process v.6.2
GO_POSITIVE_REGULATION_OF_STRIATED_MUSCLE_CELL_DIFFERENTIATION	GO_POSITIVE_REGULATION_OF_STRIATED_MUSCLE_CELL_DIFFERENTIATION		20	0.253722	1.36136	0.12476	0.477912	1	5475	tags=70%, list=45%, signal=126%		Control Upregulated	Control Positively Correlated	"GSEA Report for na_pos_1563584607440"	Biological Process v.6.2
GO_PYRIMIDINE_NUCLEOSIDE_METABOLIC_PROCESS	GO_PYRIMIDINE_NUCLEOSIDE_METABOLIC_PROCESS		20	0.260156	1.35794	0.136735	0.483397	1	8461	tags=95%, list=69%, signal=306%		Control Upregulated	Control Positively Correlated	"GSEA Report for na_pos_1563584607440"	Biological Process v.6.2
GO_SCF_DEPENDENT_PROTEASOMAL_UBIQUITIN_DEPENDENT_PROTEIN_CATABOLIC_PROCESS	GO_SCF_DEPENDENT_PROTEASOMAL_UBIQUITIN_DEPENDENT_PROTEIN_CATABOLIC_PROCESS		18	0.271015	1.35735	0.119522	0.483295	1	2811	tags=50%, list=23%, signal=65%		Control Upregulated	Control Positively Correlated	"GSEA Report for na_pos_1563584607440"	Biological Process v.6.2
GO_POLYSACCHARIDE_METABOLIC_PROCESS	GO_POLYSACCHARIDE_METABOLIC_PROCESS		38	0.187453	1.35644	0.147638	0.483746	1	1902	tags=34%, list=16%, signal=40%		Control Upregulated	Control Positively Correlated	"GSEA Report for na_pos_1563584607440"	Biological Process v.6.2
GO_LIPOPROTEIN_BIOSYNTHETIC_PROCESS	GO_LIPOPROTEIN_BIOSYNTHETIC_PROCESS		47	0.168103	1.35635	0.126482	0.482694	1	7336	tags=77%, list=60%, signal=190%		Control Upregulated	Control Positively Correlated	"GSEA Report for na_pos_1563584607440"	Biological Process v.6.2
GO_REGULATION_OF_RNA_STABILITY	GO_REGULATION_OF_RNA_STABILITY		91	0.120186	1.35634	0.105263	0.481482	1	3521	tags=41%, list=29%, signal=57%		Control Upregulated	Control Positively Correlated	"GSEA Report for na_pos_1563584607440"	Biological Process v.6.2
GO_INSULIN_RECEPTOR_SIGNALING_PATHWAY	GO_INSULIN_RECEPTOR_SIGNALING_PATHWAY		45	0.171626	1.35628	0.123753	0.480346	1	5803	tags=64%, list=47%, signal=122%		Control Upregulated	Control Positively Correlated	"GSEA Report for na_pos_1563584607440"	Biological Process v.6.2
GO_REGULATION_OF_PROTEIN_EXIT_FROM_ENDOPLASMIC_RETICULUM	GO_REGULATION_OF_PROTEIN_EXIT_FROM_ENDOPLASMIC_RETICULUM		12	0.318452	1.35582	0.110883	0.479944	1	3250	tags=58%, list=27%, signal=79%		Control Upregulated	Control Positively Correlated	"GSEA Report for na_pos_1563584607440"	Biological Process v.6.2
GO_GLYCEROPHOSPHOLIPID_METABOLIC_PROCESS	GO_GLYCEROPHOSPHOLIPID_METABOLIC_PROCESS		156	0.0934548	1.35417	0.146718	0.481801	1	7905	tags=74%, list=64%, signal=205%		Control Upregulated	Control Positively Correlated	"GSEA Report for na_pos_1563584607440"	Biological Process v.6.2
GO_PEPTIDE_TRANSPORT	GO_PEPTIDE_TRANSPORT		32	0.198694	1.35379	0.121756	0.481273	1	7530	tags=81%, list=61%, signal=210%		Control Upregulated	Control Positively Correlated	"GSEA Report for na_pos_1563584607440"	Biological Process v.6.2
GO_REGULATION_OF_INCLUSION_BODY_ASSEMBLY	GO_REGULATION_OF_INCLUSION_BODY_ASSEMBLY		13	0.312755	1.35371	0.135081	0.480207	1	1827	tags=46%, list=15%, signal=54%		Control Upregulated	Control Positively Correlated	"GSEA Report for na_pos_1563584607440"	Biological Process v.6.2
GO_FATTY_ACID_DERIVATIVE_BIOSYNTHETIC_PROCESS	GO_FATTY_ACID_DERIVATIVE_BIOSYNTHETIC_PROCESS		13	0.309815	1.35319	0.141732	0.479964	1	4692	tags=69%, list=38%, signal=112%		Control Upregulated	Control Positively Correlated	"GSEA Report for na_pos_1563584607440"	Biological Process v.6.2
GO_SUBSTANTIA_NIGRA_DEVELOPMENT	GO_SUBSTANTIA_NIGRA_DEVELOPMENT		34	0.193425	1.35277	0.12233	0.479609	1	4485	tags=56%, list=37%, signal=88%		Control Upregulated	Control Positively Correlated	"GSEA Report for na_pos_1563584607440"	Biological Process v.6.2
GO_TETRAPYRROLE_BIOSYNTHETIC_PROCESS	GO_TETRAPYRROLE_BIOSYNTHETIC_PROCESS		15	0.287667	1.35016	0.125761	0.483205	1	6284	tags=80%, list=51%, signal=164%		Control Upregulated	Control Positively Correlated	"GSEA Report for na_pos_1563584607440"	Biological Process v.6.2
GO_POSITIVE_REGULATION_OF_REGULATED_SECRETORY_PATHWAY	GO_POSITIVE_REGULATION_OF_REGULATED_SECRETORY_PATHWAY		24	0.229941	1.34838	0.139918	0.485333	1	1272	tags=33%, list=10%, signal=37%		Control Upregulated	Control Positively Correlated	"GSEA Report for na_pos_1563584607440"	Biological Process v.6.2
GO_PYRIMIDINE_NUCLEOTIDE_BIOSYNTHETIC_PROCESS	GO_PYRIMIDINE_NUCLEOTIDE_BIOSYNTHETIC_PROCESS		13	0.31006	1.34779	0.160784	0.485225	1	8461	tags=100%, list=69%, signal=322%		Control Upregulated	Control Positively Correlated	"GSEA Report for na_pos_1563584607440"	Biological Process v.6.2
GO_DNA_STRAND_ELONGATION_INVOLVED_IN_DNA_REPLICATION	GO_DNA_STRAND_ELONGATION_INVOLVED_IN_DNA_REPLICATION		16	0.278598	1.34733	0.148728	0.4849	1	4250	tags=63%, list=35%, signal=96%		Control Upregulated	Control Positively Correlated	"GSEA Report for na_pos_1563584607440"	Biological Process v.6.2
GO_CAMP_METABOLIC_PROCESS	GO_CAMP_METABOLIC_PROCESS		15	0.287815	1.3462	0.128788	0.485794	1	8734	tags=100%, list=71%, signal=347%		Control Upregulated	Control Positively Correlated	"GSEA Report for na_pos_1563584607440"	Biological Process v.6.2
GO_RECEPTOR_MEDIATED_ENDOCYTOSIS	GO_RECEPTOR_MEDIATED_ENDOCYTOSIS		96	0.118271	1.34378	0.140039	0.489312	1	8904	tags=84%, list=73%, signal=306%		Control Upregulated	Control Positively Correlated	"GSEA Report for na_pos_1563584607440"	Biological Process v.6.2
GO_PIGMENT_BIOSYNTHETIC_PROCESS	GO_PIGMENT_BIOSYNTHETIC_PROCESS		27	0.219328	1.34294	0.132797	0.489862	1	7305	tags=81%, list=60%, signal=201%		Control Upregulated	Control Positively Correlated	"GSEA Report for na_pos_1563584607440"	Biological Process v.6.2
GO_NEGATIVE_REGULATION_OF_RESPONSE_TO_ENDOPLASMIC_RETICULUM_STRESS	GO_NEGATIVE_REGULATION_OF_RESPONSE_TO_ENDOPLASMIC_RETICULUM_STRESS		30	0.203871	1.34171	0.144628	0.491069	1	4044	tags=53%, list=33%, signal=79%		Control Upregulated	Control Positively Correlated	"GSEA Report for na_pos_1563584607440"	Biological Process v.6.2
GO_REGULATION_OF_MUSCLE_CELL_APOPTOTIC_PROCESS	GO_REGULATION_OF_MUSCLE_CELL_APOPTOTIC_PROCESS		17	0.270241	1.34088	0.127168	0.491473	1	4623	tags=65%, list=38%, signal=104%		Control Upregulated	Control Positively Correlated	"GSEA Report for na_pos_1563584607440"	Biological Process v.6.2
GO_ALCOHOL_BIOSYNTHETIC_PROCESS	GO_ALCOHOL_BIOSYNTHETIC_PROCESS		53	0.157116	1.34087	0.129412	0.490284	1	4789	tags=55%, list=39%, signal=89%		Control Upregulated	Control Positively Correlated	"GSEA Report for na_pos_1563584607440"	Biological Process v.6.2
GO_REGULATION_OF_STEROID_HORMONE_SECRETION	GO_REGULATION_OF_STEROID_HORMONE_SECRETION		10	0.351416	1.3406	0.135029	0.489606	1	1824	tags=50%, list=15%, signal=59%		Control Upregulated	Control Positively Correlated	"GSEA Report for na_pos_1563584607440"	Biological Process v.6.2
GO_ALDITOL_PHOSPHATE_METABOLIC_PROCESS	GO_ALDITOL_PHOSPHATE_METABOLIC_PROCESS		10	0.352723	1.33751	0.153374	0.494264	1	1808	tags=50%, list=15%, signal=59%		Control Upregulated	Control Positively Correlated	"GSEA Report for na_pos_1563584607440"	Biological Process v.6.2
GO_REGULATION_OF_CALCINEURIN_NFAT_SIGNALING_CASCADE	GO_REGULATION_OF_CALCINEURIN_NFAT_SIGNALING_CASCADE		11	0.327296	1.33717	0.151456	0.493689	1	2677	tags=55%, list=22%, signal=70%		Control Upregulated	Control Positively Correlated	"GSEA Report for na_pos_1563584607440"	Biological Process v.6.2
GO_LONG_CHAIN_FATTY_ACID_METABOLIC_PROCESS	GO_LONG_CHAIN_FATTY_ACID_METABOLIC_PROCESS		33	0.193418	1.33629	0.147638	0.494213	1	4321	tags=55%, list=35%, signal=84%		Control Upregulated	Control Positively Correlated	"GSEA Report for na_pos_1563584607440"	Biological Process v.6.2
GO_EXTRINSIC_APOPTOTIC_SIGNALING_PATHWAY_VIA_DEATH_DOMAIN_RECEPTORS	GO_EXTRINSIC_APOPTOTIC_SIGNALING_PATHWAY_VIA_DEATH_DOMAIN_RECEPTORS		15	0.280867	1.33594	0.155378	0.493697	1	5550	tags=73%, list=45%, signal=134%		Control Upregulated	Control Positively Correlated	"GSEA Report for na_pos_1563584607440"	Biological Process v.6.2
GO_LEUKOTRIENE_BIOSYNTHETIC_PROCESS	GO_LEUKOTRIENE_BIOSYNTHETIC_PROCESS		10	0.347547	1.33484	0.148297	0.494559	1	6775	tags=90%, list=55%, signal=201%		Control Upregulated	Control Positively Correlated	"GSEA Report for na_pos_1563584607440"	Biological Process v.6.2
GO_REGULATION_OF_RESPONSE_TO_OXIDATIVE_STRESS	GO_REGULATION_OF_RESPONSE_TO_OXIDATIVE_STRESS		35	0.18635	1.33297	0.133201	0.496923	1	7178	tags=77%, list=59%, signal=186%		Control Upregulated	Control Positively Correlated	"GSEA Report for na_pos_1563584607440"	Biological Process v.6.2
GO_NUCLEOTIDE_EXCISION_REPAIR_DNA_DAMAGE_RECOGNITION	GO_NUCLEOTIDE_EXCISION_REPAIR_DNA_DAMAGE_RECOGNITION		20	0.251054	1.33281	0.146939	0.496	1	1217	tags=35%, list=10%, signal=39%		Control Upregulated	Control Positively Correlated	"GSEA Report for na_pos_1563584607440"	Biological Process v.6.2
GO_BICELLULAR_TIGHT_JUNCTION_ASSEMBLY	GO_BICELLULAR_TIGHT_JUNCTION_ASSEMBLY		18	0.257818	1.3307	0.127349	0.498873	1	8421	tags=94%, list=69%, signal=301%		Control Upregulated	Control Positively Correlated	"GSEA Report for na_pos_1563584607440"	Biological Process v.6.2
GO_TELOMERE_ORGANIZATION	GO_TELOMERE_ORGANIZATION		51	0.159551	1.3296	0.165992	0.499807	1	5022	tags=57%, list=41%, signal=96%		Control Upregulated	Control Positively Correlated	"GSEA Report for na_pos_1563584607440"	Biological Process v.6.2
GO_POSITIVE_REGULATION_OF_CELL_JUNCTION_ASSEMBLY	GO_POSITIVE_REGULATION_OF_CELL_JUNCTION_ASSEMBLY		14	0.2909	1.3269	0.135659	0.504015	1	6069	tags=79%, list=50%, signal=155%		Control Upregulated	Control Positively Correlated	"GSEA Report for na_pos_1563584607440"	Biological Process v.6.2
GO_REGULATION_OF_PROTEIN_TARGETING_TO_MITOCHONDRION	GO_REGULATION_OF_PROTEIN_TARGETING_TO_MITOCHONDRION		49	0.16273	1.32459	0.142553	0.507268	1	2015	tags=33%, list=16%, signal=39%		Control Upregulated	Control Positively Correlated	"GSEA Report for na_pos_1563584607440"	Biological Process v.6.2
GO_PROTEIN_HOMOOLIGOMERIZATION	GO_PROTEIN_HOMOOLIGOMERIZATION		110	0.108884	1.3232	0.153101	0.508714	1	4137	tags=45%, list=34%, signal=67%		Control Upregulated	Control Positively Correlated	"GSEA Report for na_pos_1563584607440"	Biological Process v.6.2
GO_ORGANIC_HYDROXY_COMPOUND_TRANSPORT	GO_ORGANIC_HYDROXY_COMPOUND_TRANSPORT		62	0.142736	1.32041	0.135659	0.513063	1	4783	tags=53%, list=39%, signal=87%		Control Upregulated	Control Positively Correlated	"GSEA Report for na_pos_1563584607440"	Biological Process v.6.2
GO_REGULATION_OF_CAMP_MEDIATED_SIGNALING	GO_REGULATION_OF_CAMP_MEDIATED_SIGNALING		11	0.323363	1.32012	0.144762	0.512366	1	7183	tags=91%, list=59%, signal=219%		Control Upregulated	Control Positively Correlated	"GSEA Report for na_pos_1563584607440"	Biological Process v.6.2
GO_HEME_BIOSYNTHETIC_PROCESS	GO_HEME_BIOSYNTHETIC_PROCESS		12	0.321011	1.31966	0.166667	0.51206	1	7305	tags=92%, list=60%, signal=227%		Control Upregulated	Control Positively Correlated	"GSEA Report for na_pos_1563584607440"	Biological Process v.6.2
GO_CYTOKINE_MEDIATED_SIGNALING_PATHWAY	GO_CYTOKINE_MEDIATED_SIGNALING_PATHWAY		153	0.0914644	1.31951	0.137525	0.511122	1	9388	tags=86%, list=77%, signal=361%		Control Upregulated	Control Positively Correlated	"GSEA Report for na_pos_1563584607440"	Biological Process v.6.2
GO_NUCLEOSIDE_MONOPHOSPHATE_BIOSYNTHETIC_PROCESS	GO_NUCLEOSIDE_MONOPHOSPHATE_BIOSYNTHETIC_PROCESS		49	0.160447	1.31849	0.147303	0.511994	1	6296	tags=67%, list=51%, signal=138%		Control Upregulated	Control Positively Correlated	"GSEA Report for na_pos_1563584607440"	Biological Process v.6.2
GO_NADH_METABOLIC_PROCESS	GO_NADH_METABOLIC_PROCESS		22	0.232978	1.31827	0.151803	0.511261	1	4392	tags=59%, list=36%, signal=92%		Control Upregulated	Control Positively Correlated	"GSEA Report for na_pos_1563584607440"	Biological Process v.6.2
GO_NEGATIVE_REGULATION_OF_CELL_CYCLE_G2_M_PHASE_TRANSITION	GO_NEGATIVE_REGULATION_OF_CELL_CYCLE_G2_M_PHASE_TRANSITION		16	0.279833	1.3176	0.153226	0.511384	1	8832	tags=100%, list=72%, signal=357%		Control Upregulated	Control Positively Correlated	"GSEA Report for na_pos_1563584607440"	Biological Process v.6.2
GO_POSITIVE_REGULATION_OF_ACTIN_NUCLEATION	GO_POSITIVE_REGULATION_OF_ACTIN_NUCLEATION		12	0.312655	1.31552	0.157058	0.5143	1	3321	tags=58%, list=27%, signal=80%		Control Upregulated	Control Positively Correlated	"GSEA Report for na_pos_1563584607440"	Biological Process v.6.2
GO_REGULATION_OF_OXIDATIVE_STRESS_INDUCED_CELL_DEATH	GO_REGULATION_OF_OXIDATIVE_STRESS_INDUCED_CELL_DEATH		29	0.207985	1.31397	0.142012	0.51616	1	7178	tags=79%, list=59%, signal=191%		Control Upregulated	Control Positively Correlated	"GSEA Report for na_pos_1563584607440"	Biological Process v.6.2
GO_DNA_DOUBLE_STRAND_BREAK_PROCESSING	GO_DNA_DOUBLE_STRAND_BREAK_PROCESSING		14	0.289488	1.31289	0.161538	0.517077	1	4335	tags=64%, list=35%, signal=99%		Control Upregulated	Control Positively Correlated	"GSEA Report for na_pos_1563584607440"	Biological Process v.6.2
GO_NEGATIVE_REGULATION_OF_INTRINSIC_APOPTOTIC_SIGNALING_PATHWAY	GO_NEGATIVE_REGULATION_OF_INTRINSIC_APOPTOTIC_SIGNALING_PATHWAY		50	0.160839	1.31039	0.154599	0.520918	1	4410	tags=52%, list=36%, signal=81%		Control Upregulated	Control Positively Correlated	"GSEA Report for na_pos_1563584607440"	Biological Process v.6.2
GO_TOR_SIGNALING	GO_TOR_SIGNALING		13	0.29822	1.31033	0.169591	0.519814	1	7663	tags=92%, list=63%, signal=246%		Control Upregulated	Control Positively Correlated	"GSEA Report for na_pos_1563584607440"	Biological Process v.6.2
GO_PROTEIN_STABILIZATION	GO_PROTEIN_STABILIZATION		78	0.126604	1.3083	0.129666	0.522828	1	5215	tags=55%, list=43%, signal=95%		Control Upregulated	Control Positively Correlated	"GSEA Report for na_pos_1563584607440"	Biological Process v.6.2
GO_REGULATION_OF_DEFENSE_RESPONSE_TO_VIRUS_BY_HOST	GO_REGULATION_OF_DEFENSE_RESPONSE_TO_VIRUS_BY_HOST		58	0.144939	1.30498	0.163306	0.528388	1	6051	tags=64%, list=49%, signal=125%		Control Upregulated	Control Positively Correlated	"GSEA Report for na_pos_1563584607440"	Biological Process v.6.2
GO_REGULATION_OF_PHOSPHATASE_ACTIVITY	GO_REGULATION_OF_PHOSPHATASE_ACTIVITY		75	0.129181	1.30441	0.161088	0.528297	1	5617	tags=59%, list=46%, signal=108%		Control Upregulated	Control Positively Correlated	"GSEA Report for na_pos_1563584607440"	Biological Process v.6.2
GO_MULTICELLULAR_ORGANISM_GROWTH	GO_MULTICELLULAR_ORGANISM_GROWTH		47	0.162456	1.30401	0.16	0.527895	1	4275	tags=51%, list=35%, signal=78%		Control Upregulated	Control Positively Correlated	"GSEA Report for na_pos_1563584607440"	Biological Process v.6.2
GO_ESTROUS_CYCLE	GO_ESTROUS_CYCLE		11	0.323363	1.30349	0.168675	0.527772	1	7183	tags=91%, list=59%, signal=219%		Control Upregulated	Control Positively Correlated	"GSEA Report for na_pos_1563584607440"	Biological Process v.6.2
GO_REGULATION_OF_PROTEIN_KINASE_B_SIGNALING	GO_REGULATION_OF_PROTEIN_KINASE_B_SIGNALING		64	0.139113	1.30316	0.159091	0.527278	1	2325	tags=33%, list=19%, signal=40%		Control Upregulated	Control Positively Correlated	"GSEA Report for na_pos_1563584607440"	Biological Process v.6.2
GO_POSITIVE_REGULATION_OF_RESPONSE_TO_EXTRACELLULAR_STIMULUS	GO_POSITIVE_REGULATION_OF_RESPONSE_TO_EXTRACELLULAR_STIMULUS		32	0.190938	1.30155	0.159449	0.529236	1	4177	tags=53%, list=34%, signal=80%		Control Upregulated	Control Positively Correlated	"GSEA Report for na_pos_1563584607440"	Biological Process v.6.2
GO_REGULATION_OF_HEMATOPOIETIC_PROGENITOR_CELL_DIFFERENTIATION	GO_REGULATION_OF_HEMATOPOIETIC_PROGENITOR_CELL_DIFFERENTIATION		16	0.266116	1.29998	0.169388	0.530991	1	5169	tags=69%, list=42%, signal=119%		Control Upregulated	Control Positively Correlated	"GSEA Report for na_pos_1563584607440"	Biological Process v.6.2
GO_VACUOLAR_TRANSPORT	GO_VACUOLAR_TRANSPORT		146	0.0909467	1.29949	0.157895	0.530837	1	4691	tags=47%, list=38%, signal=76%		Control Upregulated	Control Positively Correlated	"GSEA Report for na_pos_1563584607440"	Biological Process v.6.2
GO_POSITIVE_REGULATION_OF_PHOSPHATASE_ACTIVITY	GO_POSITIVE_REGULATION_OF_PHOSPHATASE_ACTIVITY		13	0.287849	1.2966	0.172619	0.535552	1	4961	tags=69%, list=40%, signal=116%		Control Upregulated	Control Positively Correlated	"GSEA Report for na_pos_1563584607440"	Biological Process v.6.2
GO_SKELETAL_MUSCLE_CONTRACTION	GO_SKELETAL_MUSCLE_CONTRACTION		19	0.246061	1.29648	0.156	0.534593	1	8601	tags=95%, list=70%, signal=317%		Control Upregulated	Control Positively Correlated	"GSEA Report for na_pos_1563584607440"	Biological Process v.6.2
GO_TETRAPYRROLE_METABOLIC_PROCESS	GO_TETRAPYRROLE_METABOLIC_PROCESS		30	0.199951	1.29533	0.169355	0.5357	1	7361	tags=80%, list=60%, signal=200%		Control Upregulated	Control Positively Correlated	"GSEA Report for na_pos_1563584607440"	Biological Process v.6.2
GO_INORGANIC_ION_TRANSMEMBRANE_TRANSPORT	GO_INORGANIC_ION_TRANSMEMBRANE_TRANSPORT		257	0.0711778	1.29457	0.152305	0.53604	1	8494	tags=76%, list=69%, signal=243%		Control Upregulated	Control Positively Correlated	"GSEA Report for na_pos_1563584607440"	Biological Process v.6.2
GO_CAMP_MEDIATED_SIGNALING	GO_CAMP_MEDIATED_SIGNALING		15	0.277682	1.29447	0.162839	0.53502	1	5589	tags=73%, list=46%, signal=135%		Control Upregulated	Control Positively Correlated	"GSEA Report for na_pos_1563584607440"	Biological Process v.6.2
GO_NEGATIVE_REGULATION_OF_CYTOPLASMIC_TRANSPORT	GO_NEGATIVE_REGULATION_OF_CYTOPLASMIC_TRANSPORT		63	0.136619	1.29387	0.171079	0.535008	1	4365	tags=49%, list=36%, signal=76%		Control Upregulated	Control Positively Correlated	"GSEA Report for na_pos_1563584607440"	Biological Process v.6.2
GO_CELLULAR_RESPONSE_TO_INSULIN_STIMULUS	GO_CELLULAR_RESPONSE_TO_INSULIN_STIMULUS		83	0.11771	1.29271	0.155602	0.536181	1	5803	tags=59%, list=47%, signal=111%		Control Upregulated	Control Positively Correlated	"GSEA Report for na_pos_1563584607440"	Biological Process v.6.2
GO_ORGANELLE_FUSION	GO_ORGANELLE_FUSION		65	0.139593	1.29217	0.170254	0.536068	1	6218	tags=65%, list=51%, signal=130%		Control Upregulated	Control Positively Correlated	"GSEA Report for na_pos_1563584607440"	Biological Process v.6.2
GO_REGULATION_OF_RETROGRADE_PROTEIN_TRANSPORT_ER_TO_CYTOSOL	GO_REGULATION_OF_RETROGRADE_PROTEIN_TRANSPORT_ER_TO_CYTOSOL		10	0.33508	1.2915	0.172199	0.536188	1	3250	tags=60%, list=27%, signal=82%		Control Upregulated	Control Positively Correlated	"GSEA Report for na_pos_1563584607440"	Biological Process v.6.2
GO_REGULATION_OF_PROTEIN_POLYMERIZATION	GO_REGULATION_OF_PROTEIN_POLYMERIZATION		109	0.105107	1.29089	0.161736	0.536349	1	3783	tags=41%, list=31%, signal=59%		Control Upregulated	Control Positively Correlated	"GSEA Report for na_pos_1563584607440"	Biological Process v.6.2
GO_REGULATION_OF_PROTEIN_LOCALIZATION_TO_NUCLEUS	GO_REGULATION_OF_PROTEIN_LOCALIZATION_TO_NUCLEUS		115	0.102931	1.29082	0.165354	0.535296	1	5145	tags=52%, list=42%, signal=89%		Control Upregulated	Control Positively Correlated	"GSEA Report for na_pos_1563584607440"	Biological Process v.6.2
GO_POSITIVE_REGULATION_OF_ESTABLISHMENT_OF_PROTEIN_LOCALIZATION	GO_POSITIVE_REGULATION_OF_ESTABLISHMENT_OF_PROTEIN_LOCALIZATION		247	0.069768	1.28907	0.155556	0.537746	1	5216	tags=49%, list=43%, signal=84%		Control Upregulated	Control Positively Correlated	"GSEA Report for na_pos_1563584607440"	Biological Process v.6.2
GO_CHAPERONE_MEDIATED_PROTEIN_FOLDING	GO_CHAPERONE_MEDIATED_PROTEIN_FOLDING		33	0.191988	1.28829	0.167347	0.538137	1	3967	tags=52%, list=32%, signal=76%		Control Upregulated	Control Positively Correlated	"GSEA Report for na_pos_1563584607440"	Biological Process v.6.2
GO_REGULATION_OF_MACROPHAGE_DERIVED_FOAM_CELL_DIFFERENTIATION	GO_REGULATION_OF_MACROPHAGE_DERIVED_FOAM_CELL_DIFFERENTIATION		10	0.328435	1.28806	0.153257	0.537405	1	8235	tags=100%, list=67%, signal=304%		Control Upregulated	Control Positively Correlated	"GSEA Report for na_pos_1563584607440"	Biological Process v.6.2
GO_RESPONSE_TO_TOPOLOGICALLY_INCORRECT_PROTEIN	GO_RESPONSE_TO_TOPOLOGICALLY_INCORRECT_PROTEIN		109	0.1054	1.28781	0.160417	0.536732	1	5354	tags=54%, list=44%, signal=95%		Control Upregulated	Control Positively Correlated	"GSEA Report for na_pos_1563584607440"	Biological Process v.6.2
GO_CALCIUM_ION_REGULATED_EXOCYTOSIS_OF_NEUROTRANSMITTER	GO_CALCIUM_ION_REGULATED_EXOCYTOSIS_OF_NEUROTRANSMITTER		15	0.277518	1.2873	0.193018	0.536628	1	5591	tags=73%, list=46%, signal=135%		Control Upregulated	Control Positively Correlated	"GSEA Report for na_pos_1563584607440"	Biological Process v.6.2
GO_PROTEIN_REFOLDING	GO_PROTEIN_REFOLDING		14	0.286362	1.28134	0.178279	0.547737	1	2622	tags=50%, list=21%, signal=64%		Control Upregulated	Control Positively Correlated	"GSEA Report for na_pos_1563584607440"	Biological Process v.6.2
GO_POSITIVE_REGULATION_OF_INNATE_IMMUNE_RESPONSE	GO_POSITIVE_REGULATION_OF_INNATE_IMMUNE_RESPONSE		128	0.0978401	1.28101	0.174636	0.547232	1	3505	tags=38%, list=29%, signal=53%		Control Upregulated	Control Positively Correlated	"GSEA Report for na_pos_1563584607440"	Biological Process v.6.2
GO_REGULATION_OF_CELL_JUNCTION_ASSEMBLY	GO_REGULATION_OF_CELL_JUNCTION_ASSEMBLY		39	0.172068	1.27998	0.17505	0.548167	1	6069	tags=67%, list=50%, signal=132%		Control Upregulated	Control Positively Correlated	"GSEA Report for na_pos_1563584607440"	Biological Process v.6.2
GO_PURINE_CONTAINING_COMPOUND_BIOSYNTHETIC_PROCESS	GO_PURINE_CONTAINING_COMPOUND_BIOSYNTHETIC_PROCESS		71	0.128957	1.27989	0.181641	0.547114	1	8269	tags=80%, list=67%, signal=245%		Control Upregulated	Control Positively Correlated	"GSEA Report for na_pos_1563584607440"	Biological Process v.6.2
GO_TRNA_MODIFICATION	GO_TRNA_MODIFICATION		24	0.216234	1.27886	0.181641	0.548344	1	8080	tags=88%, list=66%, signal=256%		Control Upregulated	Control Positively Correlated	"GSEA Report for na_pos_1563584607440"	Biological Process v.6.2
GO_NEGATIVE_REGULATION_OF_PROTEIN_COMPLEX_ASSEMBLY	GO_NEGATIVE_REGULATION_OF_PROTEIN_COMPLEX_ASSEMBLY		64	0.136274	1.27672	0.149378	0.551739	1	3892	tags=45%, list=32%, signal=66%		Control Upregulated	Control Positively Correlated	"GSEA Report for na_pos_1563584607440"	Biological Process v.6.2
GO_POSITIVE_REGULATION_OF_PROTEIN_POLYMERIZATION	GO_POSITIVE_REGULATION_OF_PROTEIN_POLYMERIZATION		53	0.14881	1.27632	0.15748	0.55146	1	7666	tags=77%, list=63%, signal=206%		Control Upregulated	Control Positively Correlated	"GSEA Report for na_pos_1563584607440"	Biological Process v.6.2
GO_REGULATION_OF_EARLY_ENDOSOME_TO_LATE_ENDOSOME_TRANSPORT	GO_REGULATION_OF_EARLY_ENDOSOME_TO_LATE_ENDOSOME_TRANSPORT		10	0.324231	1.27626	0.158954	0.550381	1	2157	tags=50%, list=18%, signal=61%		Control Upregulated	Control Positively Correlated	"GSEA Report for na_pos_1563584607440"	Biological Process v.6.2
GO_ACTIVATION_OF_IMMUNE_RESPONSE	GO_ACTIVATION_OF_IMMUNE_RESPONSE		189	0.0796824	1.27539	0.150826	0.551019	1	6691	tags=62%, list=55%, signal=135%		Control Upregulated	Control Positively Correlated	"GSEA Report for na_pos_1563584607440"	Biological Process v.6.2
GO_TRANSLATIONAL_TERMINATION	GO_TRANSLATIONAL_TERMINATION		59	0.141807	1.27428	0.192771	0.552184	1	3879	tags=46%, list=32%, signal=67%		Control Upregulated	Control Positively Correlated	"GSEA Report for na_pos_1563584607440"	Biological Process v.6.2
GO_REGULATION_OF_CARBOHYDRATE_CATABOLIC_PROCESS	GO_REGULATION_OF_CARBOHYDRATE_CATABOLIC_PROCESS		22	0.226794	1.27422	0.191268	0.551132	1	2796	tags=45%, list=23%, signal=59%		Control Upregulated	Control Positively Correlated	"GSEA Report for na_pos_1563584607440"	Biological Process v.6.2
GO_NEGATIVE_REGULATION_OF_ENDOPLASMIC_RETICULUM_STRESS_INDUCED_INTRINSIC_APOPTOTIC_SIGNALING_PATHWAY	GO_NEGATIVE_REGULATION_OF_ENDOPLASMIC_RETICULUM_STRESS_INDUCED_INTRINSIC_APOPTOTIC_SIGNALING_PATHWAY		13	0.285726	1.27323	0.173038	0.552017	1	4044	tags=62%, list=33%, signal=92%		Control Upregulated	Control Positively Correlated	"GSEA Report for na_pos_1563584607440"	Biological Process v.6.2
GO_ASYMMETRIC_PROTEIN_LOCALIZATION	GO_ASYMMETRIC_PROTEIN_LOCALIZATION		11	0.317195	1.27203	0.182879	0.553372	1	8373	tags=100%, list=68%, signal=315%		Control Upregulated	Control Positively Correlated	"GSEA Report for na_pos_1563584607440"	Biological Process v.6.2
GO_REGULATION_OF_CELLULAR_RESPONSE_TO_HEAT	GO_REGULATION_OF_CELLULAR_RESPONSE_TO_HEAT		63	0.132182	1.27024	0.168016	0.55584	1	3057	tags=38%, list=25%, signal=50%		Control Upregulated	Control Positively Correlated	"GSEA Report for na_pos_1563584607440"	Biological Process v.6.2
GO_SPERM_EGG_RECOGNITION	GO_SPERM_EGG_RECOGNITION		34	0.180207	1.26887	0.171371	0.557435	1	1041	tags=26%, list=8%, signal=29%		Control Upregulated	Control Positively Correlated	"GSEA Report for na_pos_1563584607440"	Biological Process v.6.2
GO_POSITIVE_REGULATION_OF_MICROTUBULE_POLYMERIZATION_OR_DEPOLYMERIZATION	GO_POSITIVE_REGULATION_OF_MICROTUBULE_POLYMERIZATION_OR_DEPOLYMERIZATION		17	0.247922	1.26833	0.175649	0.557381	1	3454	tags=53%, list=28%, signal=74%		Control Upregulated	Control Positively Correlated	"GSEA Report for na_pos_1563584607440"	Biological Process v.6.2
GO_NAD_METABOLIC_PROCESS	GO_NAD_METABOLIC_PROCESS		31	0.19052	1.26831	0.180328	0.556264	1	4392	tags=55%, list=36%, signal=85%		Control Upregulated	Control Positively Correlated	"GSEA Report for na_pos_1563584607440"	Biological Process v.6.2
GO_PHOSPHATIDYLINOSITOL_METABOLIC_PROCESS	GO_PHOSPHATIDYLINOSITOL_METABOLIC_PROCESS		96	0.113667	1.26768	0.184154	0.556333	1	8960	tags=84%, list=73%, signal=311%		Control Upregulated	Control Positively Correlated	"GSEA Report for na_pos_1563584607440"	Biological Process v.6.2
GO_CELLULAR_LIPID_METABOLIC_PROCESS	GO_CELLULAR_LIPID_METABOLIC_PROCESS		411	0.0535415	1.26742	0.17357	0.555748	1	4137	tags=39%, list=34%, signal=57%		Control Upregulated	Control Positively Correlated	"GSEA Report for na_pos_1563584607440"	Biological Process v.6.2
GO_NEGATIVE_REGULATION_OF_GTPASE_ACTIVITY	GO_NEGATIVE_REGULATION_OF_GTPASE_ACTIVITY		23	0.217146	1.26719	0.19375	0.555026	1	4804	tags=61%, list=39%, signal=100%		Control Upregulated	Control Positively Correlated	"GSEA Report for na_pos_1563584607440"	Biological Process v.6.2
GO_REGULATION_OF_PEPTIDASE_ACTIVITY	GO_REGULATION_OF_PEPTIDASE_ACTIVITY		173	0.0820909	1.26714	0.169422	0.553953	1	4038	tags=41%, list=33%, signal=60%		Control Upregulated	Control Positively Correlated	"GSEA Report for na_pos_1563584607440"	Biological Process v.6.2
GO_POLYSACCHARIDE_BIOSYNTHETIC_PROCESS	GO_POLYSACCHARIDE_BIOSYNTHETIC_PROCESS		17	0.256888	1.26644	0.181087	0.554243	1	1902	tags=41%, list=16%, signal=49%		Control Upregulated	Control Positively Correlated	"GSEA Report for na_pos_1563584607440"	Biological Process v.6.2
GO_PYRIMIDINE_NUCLEOSIDE_TRIPHOSPHATE_BIOSYNTHETIC_PROCESS	GO_PYRIMIDINE_NUCLEOSIDE_TRIPHOSPHATE_BIOSYNTHETIC_PROCESS		10	0.325757	1.26597	0.181818	0.554022	1	5816	tags=80%, list=47%, signal=152%		Control Upregulated	Control Positively Correlated	"GSEA Report for na_pos_1563584607440"	Biological Process v.6.2
GO_NEGATIVE_REGULATION_OF_TRANSPORT	GO_NEGATIVE_REGULATION_OF_TRANSPORT		201	0.0769494	1.2655	0.183099	0.553807	1	6085	tags=57%, list=50%, signal=112%		Control Upregulated	Control Positively Correlated	"GSEA Report for na_pos_1563584607440"	Biological Process v.6.2
GO_MAINTENANCE_OF_LOCATION	GO_MAINTENANCE_OF_LOCATION		78	0.122623	1.26546	0.2	0.552705	1	3849	tags=44%, list=31%, signal=63%		Control Upregulated	Control Positively Correlated	"GSEA Report for na_pos_1563584607440"	Biological Process v.6.2
GO_RESPONSE_TO_COPPER_ION	GO_RESPONSE_TO_COPPER_ION		15	0.267718	1.26108	0.190776	0.560616	1	5711	tags=73%, list=47%, signal=137%		Control Upregulated	Control Positively Correlated	"GSEA Report for na_pos_1563584607440"	Biological Process v.6.2
GO_PIGMENT_METABOLIC_PROCESS	GO_PIGMENT_METABOLIC_PROCESS		32	0.185765	1.26087	0.18677	0.559872	1	7305	tags=78%, list=60%, signal=193%		Control Upregulated	Control Positively Correlated	"GSEA Report for na_pos_1563584607440"	Biological Process v.6.2
GO_CELL_CYCLE_PHASE_TRANSITION	GO_CELL_CYCLE_PHASE_TRANSITION		175	0.0819913	1.25929	0.184971	0.562054	1	5523	tags=53%, list=45%, signal=95%		Control Upregulated	Control Positively Correlated	"GSEA Report for na_pos_1563584607440"	Biological Process v.6.2
GO_PYRIMIDINE_NUCLEOSIDE_TRIPHOSPHATE_METABOLIC_PROCESS	GO_PYRIMIDINE_NUCLEOSIDE_TRIPHOSPHATE_METABOLIC_PROCESS		10	0.325757	1.259	0.195426	0.561496	1	5816	tags=80%, list=47%, signal=152%		Control Upregulated	Control Positively Correlated	"GSEA Report for na_pos_1563584607440"	Biological Process v.6.2
GO_CYTOCHROME_COMPLEX_ASSEMBLY	GO_CYTOCHROME_COMPLEX_ASSEMBLY		10	0.329676	1.25891	0.183432	0.560494	1	5768	tags=80%, list=47%, signal=151%		Control Upregulated	Control Positively Correlated	"GSEA Report for na_pos_1563584607440"	Biological Process v.6.2
GO_POSITIVE_REGULATION_OF_CALCIUM_ION_DEPENDENT_EXOCYTOSIS	GO_POSITIVE_REGULATION_OF_CALCIUM_ION_DEPENDENT_EXOCYTOSIS		13	0.291524	1.25876	0.198428	0.559637	1	1144	tags=38%, list=9%, signal=42%		Control Upregulated	Control Positively Correlated	"GSEA Report for na_pos_1563584607440"	Biological Process v.6.2
GO_ATP_BIOSYNTHETIC_PROCESS	GO_ATP_BIOSYNTHETIC_PROCESS		26	0.209393	1.25838	0.184959	0.559306	1	4510	tags=58%, list=37%, signal=91%		Control Upregulated	Control Positively Correlated	"GSEA Report for na_pos_1563584607440"	Biological Process v.6.2
GO_PYRIMIDINE_RIBONUCLEOTIDE_METABOLIC_PROCESS	GO_PYRIMIDINE_RIBONUCLEOTIDE_METABOLIC_PROCESS		11	0.31001	1.25823	0.213018	0.55849	1	8461	tags=100%, list=69%, signal=322%		Control Upregulated	Control Positively Correlated	"GSEA Report for na_pos_1563584607440"	Biological Process v.6.2
GO_MITOCHONDRION_MORPHOGENESIS	GO_MITOCHONDRION_MORPHOGENESIS		16	0.257709	1.25798	0.187739	0.557877	1	1441	tags=38%, list=12%, signal=42%		Control Upregulated	Control Positively Correlated	"GSEA Report for na_pos_1563584607440"	Biological Process v.6.2
GO_MATURATION_OF_SSU_RRNA	GO_MATURATION_OF_SSU_RRNA		23	0.224501	1.25638	0.204819	0.559825	1	3115	tags=48%, list=25%, signal=64%		Control Upregulated	Control Positively Correlated	"GSEA Report for na_pos_1563584607440"	Biological Process v.6.2
GO_PEPTIDE_SECRETION	GO_PEPTIDE_SECRETION		28	0.194941	1.25614	0.169388	0.559198	1	4182	tags=54%, list=34%, signal=81%		Control Upregulated	Control Positively Correlated	"GSEA Report for na_pos_1563584607440"	Biological Process v.6.2
GO_MICROTUBULE_POLYMERIZATION	GO_MICROTUBULE_POLYMERIZATION		21	0.229216	1.25547	0.193613	0.559467	1	4199	tags=57%, list=34%, signal=87%		Control Upregulated	Control Positively Correlated	"GSEA Report for na_pos_1563584607440"	Biological Process v.6.2
GO_REGULATION_OF_HORMONE_LEVELS	GO_REGULATION_OF_HORMONE_LEVELS		219	0.0719045	1.25342	0.182752	0.562723	1	9601	tags=85%, list=78%, signal=387%		Control Upregulated	Control Positively Correlated	"GSEA Report for na_pos_1563584607440"	Biological Process v.6.2
GO_NCRNA_CATABOLIC_PROCESS	GO_NCRNA_CATABOLIC_PROCESS		12	0.297481	1.25309	0.185039	0.562198	1	5550	tags=75%, list=45%, signal=137%		Control Upregulated	Control Positively Correlated	"GSEA Report for na_pos_1563584607440"	Biological Process v.6.2
GO_PROTEIN_HOMOTETRAMERIZATION	GO_PROTEIN_HOMOTETRAMERIZATION		31	0.191314	1.25291	0.216535	0.561408	1	6755	tags=74%, list=55%, signal=165%		Control Upregulated	Control Positively Correlated	"GSEA Report for na_pos_1563584607440"	Biological Process v.6.2
GO_GOLGI_TO_PLASMA_MEMBRANE_PROTEIN_TRANSPORT	GO_GOLGI_TO_PLASMA_MEMBRANE_PROTEIN_TRANSPORT		19	0.240764	1.25185	0.184584	0.562541	1	6085	tags=74%, list=50%, signal=146%		Control Upregulated	Control Positively Correlated	"GSEA Report for na_pos_1563584607440"	Biological Process v.6.2
GO_REGULATION_OF_OXIDOREDUCTASE_ACTIVITY	GO_REGULATION_OF_OXIDOREDUCTASE_ACTIVITY		40	0.169807	1.25144	0.189824	0.562239	1	5586	tags=63%, list=46%, signal=114%		Control Upregulated	Control Positively Correlated	"GSEA Report for na_pos_1563584607440"	Biological Process v.6.2
GO_PHAGOCYTOSIS	GO_PHAGOCYTOSIS		82	0.117558	1.24927	0.19	0.565692	1	4996	tags=52%, list=41%, signal=88%		Control Upregulated	Control Positively Correlated	"GSEA Report for na_pos_1563584607440"	Biological Process v.6.2
GO_REGULATION_OF_ESTABLISHMENT_OF_PROTEIN_LOCALIZATION_TO_MITOCHONDRION	GO_REGULATION_OF_ESTABLISHMENT_OF_PROTEIN_LOCALIZATION_TO_MITOCHONDRION		68	0.13039	1.24864	0.177645	0.565873	1	2015	tags=29%, list=16%, signal=35%		Control Upregulated	Control Positively Correlated	"GSEA Report for na_pos_1563584607440"	Biological Process v.6.2
GO_RRNA_CONTAINING_RIBONUCLEOPROTEIN_COMPLEX_EXPORT_FROM_NUCLEUS	GO_RRNA_CONTAINING_RIBONUCLEOPROTEIN_COMPLEX_EXPORT_FROM_NUCLEUS		10	0.32014	1.24606	0.193133	0.5701	1	3433	tags=60%, list=28%, signal=83%		Control Upregulated	Control Positively Correlated	"GSEA Report for na_pos_1563584607440"	Biological Process v.6.2
GO_PROTEIN_MODIFICATION_BY_SMALL_PROTEIN_REMOVAL	GO_PROTEIN_MODIFICATION_BY_SMALL_PROTEIN_REMOVAL		85	0.112576	1.24445	0.198473	0.572321	1	5407	tags=55%, list=44%, signal=98%		Control Upregulated	Control Positively Correlated	"GSEA Report for na_pos_1563584607440"	Biological Process v.6.2
GO_REGULATION_OF_EXOCYTOSIS	GO_REGULATION_OF_EXOCYTOSIS		96	0.108565	1.24369	0.18595	0.572691	1	6085	tags=60%, list=50%, signal=119%		Control Upregulated	Control Positively Correlated	"GSEA Report for na_pos_1563584607440"	Biological Process v.6.2
GO_MEMBRANE_INVAGINATION	GO_MEMBRANE_INVAGINATION		21	0.227605	1.2428	0.188017	0.573393	1	5970	tags=71%, list=49%, signal=139%		Control Upregulated	Control Positively Correlated	"GSEA Report for na_pos_1563584607440"	Biological Process v.6.2
GO_ANTIMICROBIAL_HUMORAL_RESPONSE	GO_ANTIMICROBIAL_HUMORAL_RESPONSE		19	0.238192	1.24181	0.208748	0.574353	1	1600	tags=37%, list=13%, signal=42%		Control Upregulated	Control Positively Correlated	"GSEA Report for na_pos_1563584607440"	Biological Process v.6.2
GO_REGULATION_OF_ADHERENS_JUNCTION_ORGANIZATION	GO_REGULATION_OF_ADHERENS_JUNCTION_ORGANIZATION		31	0.185716	1.24132	0.191011	0.574242	1	6428	tags=71%, list=52%, signal=149%		Control Upregulated	Control Positively Correlated	"GSEA Report for na_pos_1563584607440"	Biological Process v.6.2
GO_POSITIVE_REGULATION_OF_TRANSPORTER_ACTIVITY	GO_POSITIVE_REGULATION_OF_TRANSPORTER_ACTIVITY		30	0.189078	1.24079	0.183594	0.574257	1	2999	tags=43%, list=24%, signal=57%		Control Upregulated	Control Positively Correlated	"GSEA Report for na_pos_1563584607440"	Biological Process v.6.2
GO_TRANSMEMBRANE_TRANSPORT	GO_TRANSMEMBRANE_TRANSPORT		479	0.0490198	1.23975	0.192872	0.575342	1	9326	tags=81%, list=76%, signal=324%		Control Upregulated	Control Positively Correlated	"GSEA Report for na_pos_1563584607440"	Biological Process v.6.2
GO_PROTEIN_HETEROOLIGOMERIZATION	GO_PROTEIN_HETEROOLIGOMERIZATION		45	0.155516	1.23892	0.210843	0.576049	1	8724	tags=87%, list=71%, signal=299%		Control Upregulated	Control Positively Correlated	"GSEA Report for na_pos_1563584607440"	Biological Process v.6.2
GO_PEPTIDYL_PROLINE_MODIFICATION	GO_PEPTIDYL_PROLINE_MODIFICATION		30	0.194355	1.2382	0.19802	0.576325	1	4569	tags=57%, list=37%, signal=90%		Control Upregulated	Control Positively Correlated	"GSEA Report for na_pos_1563584607440"	Biological Process v.6.2
GO_CELLULAR_RESPONSE_TO_DSRNA	GO_CELLULAR_RESPONSE_TO_DSRNA		19	0.231824	1.23806	0.19403	0.575489	1	4904	tags=63%, list=40%, signal=105%		Control Upregulated	Control Positively Correlated	"GSEA Report for na_pos_1563584607440"	Biological Process v.6.2
GO_MALE_SEX_DIFFERENTIATION	GO_MALE_SEX_DIFFERENTIATION		74	0.122215	1.23794	0.194	0.574585	1	3811	tags=43%, list=31%, signal=62%		Control Upregulated	Control Positively Correlated	"GSEA Report for na_pos_1563584607440"	Biological Process v.6.2
GO_CHROMOSOME_SEGREGATION	GO_CHROMOSOME_SEGREGATION		188	0.0797083	1.23789	0.214429	0.573581	1	5688	tags=54%, list=46%, signal=100%		Control Upregulated	Control Positively Correlated	"GSEA Report for na_pos_1563584607440"	Biological Process v.6.2
GO_ESTABLISHMENT_OF_PROTEIN_LOCALIZATION_TO_VACUOLE	GO_ESTABLISHMENT_OF_PROTEIN_LOCALIZATION_TO_VACUOLE		19	0.237547	1.23716	0.212598	0.574039	1	8060	tags=89%, list=66%, signal=261%		Control Upregulated	Control Positively Correlated	"GSEA Report for na_pos_1563584607440"	Biological Process v.6.2
GO_NEGATIVE_REGULATION_OF_CELLULAR_COMPONENT_ORGANIZATION	GO_NEGATIVE_REGULATION_OF_CELLULAR_COMPONENT_ORGANIZATION		401	0.0537865	1.23636	0.207343	0.574685	1	4222	tags=40%, list=34%, signal=59%		Control Upregulated	Control Positively Correlated	"GSEA Report for na_pos_1563584607440"	Biological Process v.6.2
GO_SYNAPTIC_VESICLE_RECYCLING	GO_SYNAPTIC_VESICLE_RECYCLING		12	0.297141	1.23574	0.206693	0.57478	1	3511	tags=58%, list=29%, signal=82%		Control Upregulated	Control Positively Correlated	"GSEA Report for na_pos_1563584607440"	Biological Process v.6.2
GO_INTRASPECIES_INTERACTION_BETWEEN_ORGANISMS	GO_INTRASPECIES_INTERACTION_BETWEEN_ORGANISMS		20	0.228311	1.23566	0.189036	0.573827	1	5786	tags=70%, list=47%, signal=132%		Control Upregulated	Control Positively Correlated	"GSEA Report for na_pos_1563584607440"	Biological Process v.6.2
GO_MONOSACCHARIDE_METABOLIC_PROCESS	GO_MONOSACCHARIDE_METABOLIC_PROCESS		89	0.116048	1.23453	0.200811	0.575049	1	5887	tags=60%, list=48%, signal=114%		Control Upregulated	Control Positively Correlated	"GSEA Report for na_pos_1563584607440"	Biological Process v.6.2
GO_REGULATION_OF_RESPONSE_TO_BIOTIC_STIMULUS	GO_REGULATION_OF_RESPONSE_TO_BIOTIC_STIMULUS		111	0.0999453	1.23401	0.213861	0.575083	1	6074	tags=59%, list=50%, signal=117%		Control Upregulated	Control Positively Correlated	"GSEA Report for na_pos_1563584607440"	Biological Process v.6.2
GO_REGULATION_OF_ACTIN_FILAMENT_BASED_PROCESS	GO_REGULATION_OF_ACTIN_FILAMENT_BASED_PROCESS		174	0.0828166	1.23356	0.207171	0.574881	1	8439	tags=77%, list=69%, signal=244%		Control Upregulated	Control Positively Correlated	"GSEA Report for na_pos_1563584607440"	Biological Process v.6.2
GO_PROTEIN_ACYLATION	GO_PROTEIN_ACYLATION		91	0.110876	1.23349	0.213307	0.573922	1	4712	tags=49%, list=38%, signal=80%		Control Upregulated	Control Positively Correlated	"GSEA Report for na_pos_1563584607440"	Biological Process v.6.2
GO_PHOSPHATIDYLETHANOLAMINE_METABOLIC_PROCESS	GO_PHOSPHATIDYLETHANOLAMINE_METABOLIC_PROCESS		13	0.278458	1.23227	0.209776	0.575401	1	7905	tags=92%, list=64%, signal=260%		Control Upregulated	Control Positively Correlated	"GSEA Report for na_pos_1563584607440"	Biological Process v.6.2
GO_NUCLEOPHAGY	GO_NUCLEOPHAGY		12	0.294916	1.23179	0.21499	0.575356	1	6603	tags=83%, list=54%, signal=180%		Control Upregulated	Control Positively Correlated	"GSEA Report for na_pos_1563584607440"	Biological Process v.6.2
GO_NUCLEAR_ENVELOPE_ORGANIZATION	GO_NUCLEAR_ENVELOPE_ORGANIZATION		60	0.133404	1.23176	0.215031	0.574302	1	5727	tags=60%, list=47%, signal=112%		Control Upregulated	Control Positively Correlated	"GSEA Report for na_pos_1563584607440"	Biological Process v.6.2
GO_NEGATIVE_REGULATION_OF_NUCLEOCYTOPLASMIC_TRANSPORT	GO_NEGATIVE_REGULATION_OF_NUCLEOCYTOPLASMIC_TRANSPORT		39	0.163339	1.2309	0.198058	0.574972	1	4604	tags=54%, list=38%, signal=86%		Control Upregulated	Control Positively Correlated	"GSEA Report for na_pos_1563584607440"	Biological Process v.6.2
GO_REGULATION_OF_T_CELL_MEDIATED_IMMUNITY	GO_REGULATION_OF_T_CELL_MEDIATED_IMMUNITY		16	0.255268	1.23078	0.226306	0.574114	1	6068	tags=75%, list=49%, signal=148%		Control Upregulated	Control Positively Correlated	"GSEA Report for na_pos_1563584607440"	Biological Process v.6.2
GO_REGULATION_OF_REGULATED_SECRETORY_PATHWAY	GO_REGULATION_OF_REGULATED_SECRETORY_PATHWAY		62	0.133255	1.2302	0.216162	0.574244	1	6085	tags=63%, list=50%, signal=124%		Control Upregulated	Control Positively Correlated	"GSEA Report for na_pos_1563584607440"	Biological Process v.6.2
GO_MYD88_INDEPENDENT_TOLL_LIKE_RECEPTOR_SIGNALING_PATHWAY	GO_MYD88_INDEPENDENT_TOLL_LIKE_RECEPTOR_SIGNALING_PATHWAY		17	0.239561	1.22877	0.209393	0.576115	1	1393	tags=35%, list=11%, signal=40%		Control Upregulated	Control Positively Correlated	"GSEA Report for na_pos_1563584607440"	Biological Process v.6.2
GO_VESICLE_COATING	GO_VESICLE_COATING		56	0.141474	1.22797	0.236581	0.57656	1	4621	tags=52%, list=38%, signal=83%		Control Upregulated	Control Positively Correlated	"GSEA Report for na_pos_1563584607440"	Biological Process v.6.2
GO_FATTY_ACYL_COA_METABOLIC_PROCESS	GO_FATTY_ACYL_COA_METABOLIC_PROCESS		26	0.204161	1.22775	0.213725	0.575942	1	3631	tags=50%, list=30%, signal=71%		Control Upregulated	Control Positively Correlated	"GSEA Report for na_pos_1563584607440"	Biological Process v.6.2
GO_POSITIVE_REGULATION_OF_GROWTH	GO_POSITIVE_REGULATION_OF_GROWTH		124	0.0939796	1.22702	0.210421	0.576326	1	6471	tags=62%, list=53%, signal=130%		Control Upregulated	Control Positively Correlated	"GSEA Report for na_pos_1563584607440"	Biological Process v.6.2
GO_SPECIFICATION_OF_SYMMETRY	GO_SPECIFICATION_OF_SYMMETRY		62	0.130488	1.22634	0.207031	0.57668	1	8096	tags=79%, list=66%, signal=232%		Control Upregulated	Control Positively Correlated	"GSEA Report for na_pos_1563584607440"	Biological Process v.6.2
GO_NEGATIVE_REGULATION_OF_EXTRINSIC_APOPTOTIC_SIGNALING_PATHWAY	GO_NEGATIVE_REGULATION_OF_EXTRINSIC_APOPTOTIC_SIGNALING_PATHWAY		47	0.150555	1.22435	0.210216	0.579636	1	4942	tags=55%, list=40%, signal=92%		Control Upregulated	Control Positively Correlated	"GSEA Report for na_pos_1563584607440"	Biological Process v.6.2
GO_SPINDLE_CHECKPOINT	GO_SPINDLE_CHECKPOINT		18	0.240875	1.22429	0.209544	0.578665	1	3861	tags=56%, list=31%, signal=81%		Control Upregulated	Control Positively Correlated	"GSEA Report for na_pos_1563584607440"	Biological Process v.6.2
GO_MISMATCH_REPAIR	GO_MISMATCH_REPAIR		16	0.256136	1.22402	0.228814	0.578184	1	4525	tags=63%, list=37%, signal=99%		Control Upregulated	Control Positively Correlated	"GSEA Report for na_pos_1563584607440"	Biological Process v.6.2
GO_MONOSACCHARIDE_CATABOLIC_PROCESS	GO_MONOSACCHARIDE_CATABOLIC_PROCESS		29	0.188697	1.22306	0.209677	0.579051	1	5723	tags=66%, list=47%, signal=123%		Control Upregulated	Control Positively Correlated	"GSEA Report for na_pos_1563584607440"	Biological Process v.6.2
GO_V_D_J_RECOMBINATION	GO_V_D_J_RECOMBINATION		13	0.280745	1.22306	0.202381	0.577973	1	5048	tags=69%, list=41%, signal=118%		Control Upregulated	Control Positively Correlated	"GSEA Report for na_pos_1563584607440"	Biological Process v.6.2
GO_NUCLEOTIDE_EXCISION_REPAIR_DNA_GAP_FILLING	GO_NUCLEOTIDE_EXCISION_REPAIR_DNA_GAP_FILLING		19	0.233931	1.222	0.23444	0.579163	1	4233	tags=58%, list=35%, signal=88%		Control Upregulated	Control Positively Correlated	"GSEA Report for na_pos_1563584607440"	Biological Process v.6.2
GO_POSITIVE_REGULATION_OF_MICROTUBULE_POLYMERIZATION	GO_POSITIVE_REGULATION_OF_MICROTUBULE_POLYMERIZATION		15	0.258772	1.22197	0.208835	0.578142	1	4186	tags=60%, list=34%, signal=91%		Control Upregulated	Control Positively Correlated	"GSEA Report for na_pos_1563584607440"	Biological Process v.6.2
GO_COFACTOR_BIOSYNTHETIC_PROCESS	GO_COFACTOR_BIOSYNTHETIC_PROCESS		83	0.113282	1.21991	0.221557	0.58132	1	7777	tags=75%, list=63%, signal=203%		Control Upregulated	Control Positively Correlated	"GSEA Report for na_pos_1563584607440"	Biological Process v.6.2
GO_NEGATIVE_REGULATION_OF_MUSCLE_CELL_APOPTOTIC_PROCESS	GO_NEGATIVE_REGULATION_OF_MUSCLE_CELL_APOPTOTIC_PROCESS		12	0.291309	1.21718	0.226804	0.586	1	4604	tags=67%, list=38%, signal=107%		Control Upregulated	Control Positively Correlated	"GSEA Report for na_pos_1563584607440"	Biological Process v.6.2
GO_REGULATION_OF_ENDOPLASMIC_RETICULUM_STRESS_INDUCED_INTRINSIC_APOPTOTIC_SIGNALING_PATHWAY	GO_REGULATION_OF_ENDOPLASMIC_RETICULUM_STRESS_INDUCED_INTRINSIC_APOPTOTIC_SIGNALING_PATHWAY		21	0.225294	1.21613	0.221774	0.587107	1	4247	tags=57%, list=35%, signal=87%		Control Upregulated	Control Positively Correlated	"GSEA Report for na_pos_1563584607440"	Biological Process v.6.2
GO_POSITIVE_REGULATION_OF_ORGANELLE_ORGANIZATION	GO_POSITIVE_REGULATION_OF_ORGANELLE_ORGANIZATION		322	0.0594909	1.21397	0.223553	0.590632	1	4695	tags=44%, list=38%, signal=70%		Control Upregulated	Control Positively Correlated	"GSEA Report for na_pos_1563584607440"	Biological Process v.6.2
GO_POSITIVE_REGULATION_OF_DEFENSE_RESPONSE	GO_POSITIVE_REGULATION_OF_DEFENSE_RESPONSE		166	0.0823985	1.21383	0.206827	0.589818	1	5649	tags=54%, list=46%, signal=99%		Control Upregulated	Control Positively Correlated	"GSEA Report for na_pos_1563584607440"	Biological Process v.6.2
GO_POSITIVE_REGULATION_OF_EXTRINSIC_APOPTOTIC_SIGNALING_PATHWAY	GO_POSITIVE_REGULATION_OF_EXTRINSIC_APOPTOTIC_SIGNALING_PATHWAY		24	0.213605	1.21261	0.232068	0.591271	1	6069	tags=71%, list=50%, signal=140%		Control Upregulated	Control Positively Correlated	"GSEA Report for na_pos_1563584607440"	Biological Process v.6.2
GO_ANION_TRANSPORT	GO_ANION_TRANSPORT		211	0.0720216	1.21199	0.217573	0.591488	1	9473	tags=84%, list=77%, signal=365%		Control Upregulated	Control Positively Correlated	"GSEA Report for na_pos_1563584607440"	Biological Process v.6.2
GO_CARBOHYDRATE_BIOSYNTHETIC_PROCESS	GO_CARBOHYDRATE_BIOSYNTHETIC_PROCESS		55	0.134431	1.21164	0.219048	0.591137	1	3262	tags=40%, list=27%, signal=54%		Control Upregulated	Control Positively Correlated	"GSEA Report for na_pos_1563584607440"	Biological Process v.6.2
GO_ACTIN_MEDIATED_CELL_CONTRACTION	GO_ACTIN_MEDIATED_CELL_CONTRACTION		32	0.18076	1.21055	0.21	0.592398	1	6600	tags=72%, list=54%, signal=155%		Control Upregulated	Control Positively Correlated	"GSEA Report for na_pos_1563584607440"	Biological Process v.6.2
GO_REGULATION_OF_MICROTUBULE_BASED_MOVEMENT	GO_REGULATION_OF_MICROTUBULE_BASED_MOVEMENT		15	0.259262	1.20653	0.236626	0.599854	1	4180	tags=60%, list=34%, signal=91%		Control Upregulated	Control Positively Correlated	"GSEA Report for na_pos_1563584607440"	Biological Process v.6.2
GO_REGULATION_OF_MEMBRANE_DEPOLARIZATION	GO_REGULATION_OF_MEMBRANE_DEPOLARIZATION		19	0.230143	1.20499	0.214145	0.601917	1	6215	tags=74%, list=51%, signal=149%		Control Upregulated	Control Positively Correlated	"GSEA Report for na_pos_1563584607440"	Biological Process v.6.2
GO_REGULATION_OF_TRANSCRIPTION_FROM_RNA_POLYMERASE_I_PROMOTER	GO_REGULATION_OF_TRANSCRIPTION_FROM_RNA_POLYMERASE_I_PROMOTER		13	0.28148	1.20416	0.243243	0.602615	1	5039	tags=69%, list=41%, signal=117%		Control Upregulated	Control Positively Correlated	"GSEA Report for na_pos_1563584607440"	Biological Process v.6.2
GO_VESICLE_ORGANIZATION	GO_VESICLE_ORGANIZATION		169	0.0798371	1.20258	0.227723	0.604816	1	7956	tags=73%, list=65%, signal=204%		Control Upregulated	Control Positively Correlated	"GSEA Report for na_pos_1563584607440"	Biological Process v.6.2
GO_NEGATIVE_REGULATION_OF_OXIDATIVE_STRESS_INDUCED_INTRINSIC_APOPTOTIC_SIGNALING_PATHWAY	GO_NEGATIVE_REGULATION_OF_OXIDATIVE_STRESS_INDUCED_INTRINSIC_APOPTOTIC_SIGNALING_PATHWAY		14	0.271744	1.20205	0.226891	0.604854	1	2801	tags=50%, list=23%, signal=65%		Control Upregulated	Control Positively Correlated	"GSEA Report for na_pos_1563584607440"	Biological Process v.6.2
GO_POST_GOLGI_VESICLE_MEDIATED_TRANSPORT	GO_POST_GOLGI_VESICLE_MEDIATED_TRANSPORT		61	0.128832	1.20196	0.220619	0.603932	1	7672	tags=75%, list=63%, signal=201%		Control Upregulated	Control Positively Correlated	"GSEA Report for na_pos_1563584607440"	Biological Process v.6.2
GO_NEGATIVE_REGULATION_OF_MAP_KINASE_ACTIVITY	GO_NEGATIVE_REGULATION_OF_MAP_KINASE_ACTIVITY		41	0.161729	1.20134	0.224696	0.604081	1	2807	tags=39%, list=23%, signal=50%		Control Upregulated	Control Positively Correlated	"GSEA Report for na_pos_1563584607440"	Biological Process v.6.2
GO_NEGATIVE_REGULATION_OF_CYTOSKELETON_ORGANIZATION	GO_NEGATIVE_REGULATION_OF_CYTOSKELETON_ORGANIZATION		145	0.0846852	1.2006	0.231388	0.604549	1	3454	tags=37%, list=28%, signal=50%		Control Upregulated	Control Positively Correlated	"GSEA Report for na_pos_1563584607440"	Biological Process v.6.2
GO_SNRNA_PROCESSING	GO_SNRNA_PROCESSING		14	0.272129	1.20025	0.232653	0.60426	1	1045	tags=36%, list=9%, signal=39%		Control Upregulated	Control Positively Correlated	"GSEA Report for na_pos_1563584607440"	Biological Process v.6.2
GO_MITOTIC_NUCLEAR_DIVISION	GO_MITOTIC_NUCLEAR_DIVISION		242	0.0655559	1.19925	0.237219	0.605349	1	5594	tags=52%, list=46%, signal=94%		Control Upregulated	Control Positively Correlated	"GSEA Report for na_pos_1563584607440"	Biological Process v.6.2
GO_TUMOR_NECROSIS_FACTOR_MEDIATED_SIGNALING_PATHWAY	GO_TUMOR_NECROSIS_FACTOR_MEDIATED_SIGNALING_PATHWAY		58	0.134076	1.19896	0.215139	0.604924	1	4704	tags=52%, list=38%, signal=84%		Control Upregulated	Control Positively Correlated	"GSEA Report for na_pos_1563584607440"	Biological Process v.6.2
GO_PURINE_NUCLEOSIDE_MONOPHOSPHATE_BIOSYNTHETIC_PROCESS	GO_PURINE_NUCLEOSIDE_MONOPHOSPHATE_BIOSYNTHETIC_PROCESS		41	0.158782	1.19814	0.230019	0.605654	1	4039	tags=49%, list=33%, signal=73%		Control Upregulated	Control Positively Correlated	"GSEA Report for na_pos_1563584607440"	Biological Process v.6.2
GO_POSITIVE_REGULATION_OF_LIPID_METABOLIC_PROCESS	GO_POSITIVE_REGULATION_OF_LIPID_METABOLIC_PROCESS		59	0.131889	1.19728	0.242308	0.606331	1	4000	tags=46%, list=33%, signal=68%		Control Upregulated	Control Positively Correlated	"GSEA Report for na_pos_1563584607440"	Biological Process v.6.2
GO_NEGATIVE_REGULATION_OF_NF_KAPPAB_TRANSCRIPTION_FACTOR_ACTIVITY	GO_NEGATIVE_REGULATION_OF_NF_KAPPAB_TRANSCRIPTION_FACTOR_ACTIVITY		32	0.177658	1.19623	0.221545	0.607413	1	2807	tags=41%, list=23%, signal=53%		Control Upregulated	Control Positively Correlated	"GSEA Report for na_pos_1563584607440"	Biological Process v.6.2
GO_AXO_DENDRITIC_TRANSPORT	GO_AXO_DENDRITIC_TRANSPORT		22	0.212248	1.19463	0.239521	0.609777	1	2974	tags=45%, list=24%, signal=60%		Control Upregulated	Control Positively Correlated	"GSEA Report for na_pos_1563584607440"	Biological Process v.6.2
GO_INTRINSIC_APOPTOTIC_SIGNALING_PATHWAY	GO_INTRINSIC_APOPTOTIC_SIGNALING_PATHWAY		93	0.106166	1.19392	0.236253	0.610238	1	1871	tags=26%, list=15%, signal=30%		Control Upregulated	Control Positively Correlated	"GSEA Report for na_pos_1563584607440"	Biological Process v.6.2
GO_CYCLIC_NUCLEOTIDE_MEDIATED_SIGNALING	GO_CYCLIC_NUCLEOTIDE_MEDIATED_SIGNALING		19	0.228573	1.19352	0.226	0.609943	1	5589	tags=68%, list=46%, signal=126%		Control Upregulated	Control Positively Correlated	"GSEA Report for na_pos_1563584607440"	Biological Process v.6.2
GO_NEURON_PROJECTION_REGENERATION	GO_NEURON_PROJECTION_REGENERATION		15	0.260182	1.19334	0.231092	0.609246	1	4986	tags=67%, list=41%, signal=112%		Control Upregulated	Control Positively Correlated	"GSEA Report for na_pos_1563584607440"	Biological Process v.6.2
GO_METAPHASE_PLATE_CONGRESSION	GO_METAPHASE_PLATE_CONGRESSION		28	0.18835	1.19138	0.242857	0.612266	1	8203	tags=86%, list=67%, signal=258%		Control Upregulated	Control Positively Correlated	"GSEA Report for na_pos_1563584607440"	Biological Process v.6.2
GO_NEUTRAL_LIPID_METABOLIC_PROCESS	GO_NEUTRAL_LIPID_METABOLIC_PROCESS		32	0.179659	1.19119	0.228628	0.611564	1	4698	tags=56%, list=38%, signal=91%		Control Upregulated	Control Positively Correlated	"GSEA Report for na_pos_1563584607440"	Biological Process v.6.2
GO_POSITIVE_REGULATION_OF_NF_KAPPAB_TRANSCRIPTION_FACTOR_ACTIVITY	GO_POSITIVE_REGULATION_OF_NF_KAPPAB_TRANSCRIPTION_FACTOR_ACTIVITY		63	0.125893	1.19063	0.241036	0.61171	1	1577	tags=25%, list=13%, signal=29%		Control Upregulated	Control Positively Correlated	"GSEA Report for na_pos_1563584607440"	Biological Process v.6.2
GO_RESPONSE_TO_INSULIN	GO_RESPONSE_TO_INSULIN		105	0.098827	1.19023	0.232604	0.611522	1	5803	tags=57%, list=47%, signal=108%		Control Upregulated	Control Positively Correlated	"GSEA Report for na_pos_1563584607440"	Biological Process v.6.2
GO_POSITIVE_REGULATION_OF_PATHWAY_RESTRICTED_SMAD_PROTEIN_PHOSPHORYLATION	GO_POSITIVE_REGULATION_OF_PATHWAY_RESTRICTED_SMAD_PROTEIN_PHOSPHORYLATION		18	0.232729	1.19012	0.231969	0.610664	1	7366	tags=83%, list=60%, signal=208%		Control Upregulated	Control Positively Correlated	"GSEA Report for na_pos_1563584607440"	Biological Process v.6.2
GO_PYRIMIDINE_CONTAINING_COMPOUND_METABOLIC_PROCESS	GO_PYRIMIDINE_CONTAINING_COMPOUND_METABOLIC_PROCESS		32	0.177773	1.18861	0.233202	0.612734	1	8552	tags=88%, list=70%, signal=289%		Control Upregulated	Control Positively Correlated	"GSEA Report for na_pos_1563584607440"	Biological Process v.6.2
GO_ORGANIC_HYDROXY_COMPOUND_METABOLIC_PROCESS	GO_ORGANIC_HYDROXY_COMPOUND_METABOLIC_PROCESS		231	0.0680735	1.18838	0.248954	0.612188	1	4381	tags=42%, list=36%, signal=65%		Control Upregulated	Control Positively Correlated	"GSEA Report for na_pos_1563584607440"	Biological Process v.6.2
GO_PYRIMIDINE_RIBONUCLEOSIDE_METABOLIC_PROCESS	GO_PYRIMIDINE_RIBONUCLEOSIDE_METABOLIC_PROCESS		10	0.309985	1.18818	0.235644	0.611586	1	8461	tags=100%, list=69%, signal=323%		Control Upregulated	Control Positively Correlated	"GSEA Report for na_pos_1563584607440"	Biological Process v.6.2
GO_MITOCHONDRIAL_TRANSLATION	GO_MITOCHONDRIAL_TRANSLATION		63	0.128603	1.188	0.240964	0.610916	1	3879	tags=44%, list=32%, signal=65%		Control Upregulated	Control Positively Correlated	"GSEA Report for na_pos_1563584607440"	Biological Process v.6.2
GO_NUCLEAR_TRANSPORT	GO_NUCLEAR_TRANSPORT		230	0.0676698	1.18788	0.233397	0.610065	1	3449	tags=35%, list=28%, signal=47%		Control Upregulated	Control Positively Correlated	"GSEA Report for na_pos_1563584607440"	Biological Process v.6.2
GO_CARBOHYDRATE_TRANSMEMBRANE_TRANSPORT	GO_CARBOHYDRATE_TRANSMEMBRANE_TRANSPORT		11	0.298787	1.18704	0.284501	0.610799	1	7484	tags=91%, list=61%, signal=233%		Control Upregulated	Control Positively Correlated	"GSEA Report for na_pos_1563584607440"	Biological Process v.6.2
GO_REGULATION_OF_SKELETAL_MUSCLE_ADAPTATION	GO_REGULATION_OF_SKELETAL_MUSCLE_ADAPTATION		10	0.301657	1.18608	0.231225	0.611833	1	8563	tags=100%, list=70%, signal=331%		Control Upregulated	Control Positively Correlated	"GSEA Report for na_pos_1563584607440"	Biological Process v.6.2
GO_PROTEASOME_ASSEMBLY	GO_PROTEASOME_ASSEMBLY		11	0.297741	1.18533	0.249509	0.612404	1	3039	tags=55%, list=25%, signal=72%		Control Upregulated	Control Positively Correlated	"GSEA Report for na_pos_1563584607440"	Biological Process v.6.2
GO_BILE_ACID_METABOLIC_PROCESS	GO_BILE_ACID_METABOLIC_PROCESS		14	0.25908	1.18477	0.250497	0.612491	1	5583	tags=71%, list=46%, signal=131%		Control Upregulated	Control Positively Correlated	"GSEA Report for na_pos_1563584607440"	Biological Process v.6.2
GO_MEMBRANE_DISASSEMBLY	GO_MEMBRANE_DISASSEMBLY		38	0.164841	1.18422	0.267578	0.612627	1	5727	tags=63%, list=47%, signal=118%		Control Upregulated	Control Positively Correlated	"GSEA Report for na_pos_1563584607440"	Biological Process v.6.2
GO_NEGATIVE_REGULATION_OF_STAT_CASCADE	GO_NEGATIVE_REGULATION_OF_STAT_CASCADE		16	0.24637	1.18355	0.256121	0.613034	1	2346	tags=44%, list=19%, signal=54%		Control Upregulated	Control Positively Correlated	"GSEA Report for na_pos_1563584607440"	Biological Process v.6.2
GO_PROTEIN_DESTABILIZATION	GO_PROTEIN_DESTABILIZATION		22	0.20789	1.18071	0.242972	0.617936	1	4699	tags=59%, list=38%, signal=96%		Control Upregulated	Control Positively Correlated	"GSEA Report for na_pos_1563584607440"	Biological Process v.6.2
GO_CELLULAR_CARBOHYDRATE_BIOSYNTHETIC_PROCESS	GO_CELLULAR_CARBOHYDRATE_BIOSYNTHETIC_PROCESS		22	0.208778	1.17977	0.243083	0.61881	1	1902	tags=36%, list=16%, signal=43%		Control Upregulated	Control Positively Correlated	"GSEA Report for na_pos_1563584607440"	Biological Process v.6.2
GO_REGULATION_OF_ACTIN_CYTOSKELETON_REORGANIZATION	GO_REGULATION_OF_ACTIN_CYTOSKELETON_REORGANIZATION		17	0.234756	1.17974	0.256311	0.61783	1	8663	tags=94%, list=71%, signal=320%		Control Upregulated	Control Positively Correlated	"GSEA Report for na_pos_1563584607440"	Biological Process v.6.2
GO_POSITIVE_REGULATION_OF_HEART_CONTRACTION	GO_POSITIVE_REGULATION_OF_HEART_CONTRACTION		14	0.260818	1.17861	0.244821	0.619035	1	7313	tags=86%, list=60%, signal=212%		Control Upregulated	Control Positively Correlated	"GSEA Report for na_pos_1563584607440"	Biological Process v.6.2
GO_VESICLE_DOCKING_INVOLVED_IN_EXOCYTOSIS	GO_VESICLE_DOCKING_INVOLVED_IN_EXOCYTOSIS		19	0.220911	1.17801	0.260606	0.619251	1	6328	tags=74%, list=52%, signal=152%		Control Upregulated	Control Positively Correlated	"GSEA Report for na_pos_1563584607440"	Biological Process v.6.2
GO_RESPONSE_TO_DSRNA	GO_RESPONSE_TO_DSRNA		29	0.186534	1.17745	0.256705	0.619382	1	4904	tags=59%, list=40%, signal=97%		Control Upregulated	Control Positively Correlated	"GSEA Report for na_pos_1563584607440"	Biological Process v.6.2
GO_STEROL_METABOLIC_PROCESS	GO_STEROL_METABOLIC_PROCESS		56	0.130824	1.17197	0.222904	0.630167	1	9567	tags=91%, list=78%, signal=413%		Control Upregulated	Control Positively Correlated	"GSEA Report for na_pos_1563584607440"	Biological Process v.6.2
GO_CYCLIC_NUCLEOTIDE_METABOLIC_PROCESS	GO_CYCLIC_NUCLEOTIDE_METABOLIC_PROCESS		23	0.200883	1.17019	0.259481	0.632965	1	8734	tags=91%, list=71%, signal=317%		Control Upregulated	Control Positively Correlated	"GSEA Report for na_pos_1563584607440"	Biological Process v.6.2
GO_RESPONSE_TO_TUMOR_NECROSIS_FACTOR	GO_RESPONSE_TO_TUMOR_NECROSIS_FACTOR		104	0.0976142	1.17003	0.257426	0.632267	1	4942	tags=50%, list=40%, signal=83%		Control Upregulated	Control Positively Correlated	"GSEA Report for na_pos_1563584607440"	Biological Process v.6.2
GO_NUCLEAR_TRANSCRIBED_MRNA_CATABOLIC_PROCESS_DEADENYLATION_DEPENDENT_DECAY	GO_NUCLEAR_TRANSCRIBED_MRNA_CATABOLIC_PROCESS_DEADENYLATION_DEPENDENT_DECAY		35	0.165186	1.16845	0.230126	0.634695	1	9188	tags=91%, list=75%, signal=364%		Control Upregulated	Control Positively Correlated	"GSEA Report for na_pos_1563584607440"	Biological Process v.6.2
GO_TRANSCRIPTION_ELONGATION_FROM_RNA_POLYMERASE_II_PROMOTER	GO_TRANSCRIPTION_ELONGATION_FROM_RNA_POLYMERASE_II_PROMOTER		53	0.135872	1.167	0.250505	0.636827	1	4817	tags=53%, list=39%, signal=87%		Control Upregulated	Control Positively Correlated	"GSEA Report for na_pos_1563584607440"	Biological Process v.6.2
GO_REGULATION_OF_LIPID_METABOLIC_PROCESS	GO_REGULATION_OF_LIPID_METABOLIC_PROCESS		141	0.0846557	1.16684	0.270115	0.636061	1	5320	tags=52%, list=43%, signal=90%		Control Upregulated	Control Positively Correlated	"GSEA Report for na_pos_1563584607440"	Biological Process v.6.2
GO_CENTROMERE_COMPLEX_ASSEMBLY	GO_CENTROMERE_COMPLEX_ASSEMBLY		21	0.21441	1.16649	0.281314	0.635673	1	7299	tags=81%, list=60%, signal=200%		Control Upregulated	Control Positively Correlated	"GSEA Report for na_pos_1563584607440"	Biological Process v.6.2
GO_MEMBRANE_FUSION	GO_MEMBRANE_FUSION		81	0.111419	1.16622	0.27163	0.635258	1	5150	tags=53%, list=42%, signal=91%		Control Upregulated	Control Positively Correlated	"GSEA Report for na_pos_1563584607440"	Biological Process v.6.2
GO_NEGATIVE_REGULATION_OF_RESPONSE_TO_REACTIVE_OXYGEN_SPECIES	GO_NEGATIVE_REGULATION_OF_RESPONSE_TO_REACTIVE_OXYGEN_SPECIES		10	0.298653	1.16498	0.278656	0.636951	1	6148	tags=80%, list=50%, signal=160%		Control Upregulated	Control Positively Correlated	"GSEA Report for na_pos_1563584607440"	Biological Process v.6.2
GO_MONOCARBOXYLIC_ACID_METABOLIC_PROCESS	GO_MONOCARBOXYLIC_ACID_METABOLIC_PROCESS		218	0.0693952	1.16433	0.255533	0.637336	1	4112	tags=40%, list=34%, signal=60%		Control Upregulated	Control Positively Correlated	"GSEA Report for na_pos_1563584607440"	Biological Process v.6.2
GO_LONG_CHAIN_FATTY_ACID_TRANSPORT	GO_LONG_CHAIN_FATTY_ACID_TRANSPORT		18	0.233278	1.16418	0.269962	0.636565	1	3954	tags=56%, list=32%, signal=82%		Control Upregulated	Control Positively Correlated	"GSEA Report for na_pos_1563584607440"	Biological Process v.6.2
GO_VIRAL_GENOME_REPLICATION	GO_VIRAL_GENOME_REPLICATION		14	0.253981	1.16328	0.274254	0.637474	1	9148	tags=100%, list=75%, signal=394%		Control Upregulated	Control Positively Correlated	"GSEA Report for na_pos_1563584607440"	Biological Process v.6.2
GO_REGULATION_OF_ORGANELLE_ASSEMBLY	GO_REGULATION_OF_ORGANELLE_ASSEMBLY		94	0.10333	1.16254	0.241779	0.637955	1	4089	tags=44%, list=33%, signal=65%		Control Upregulated	Control Positively Correlated	"GSEA Report for na_pos_1563584607440"	Biological Process v.6.2
GO_NEUTRAL_LIPID_BIOSYNTHETIC_PROCESS	GO_NEUTRAL_LIPID_BIOSYNTHETIC_PROCESS		12	0.283634	1.16247	0.276639	0.637067	1	4698	tags=67%, list=38%, signal=108%		Control Upregulated	Control Positively Correlated	"GSEA Report for na_pos_1563584607440"	Biological Process v.6.2
GO_STEROL_HOMEOSTASIS	GO_STEROL_HOMEOSTASIS		24	0.198924	1.16244	0.247444	0.636055	1	7781	tags=83%, list=63%, signal=228%		Control Upregulated	Control Positively Correlated	"GSEA Report for na_pos_1563584607440"	Biological Process v.6.2
GO_NEGATIVE_REGULATION_OF_DEFENSE_RESPONSE	GO_NEGATIVE_REGULATION_OF_DEFENSE_RESPONSE		56	0.129749	1.16159	0.253411	0.636867	1	4983	tags=54%, list=41%, signal=90%		Control Upregulated	Control Positively Correlated	"GSEA Report for na_pos_1563584607440"	Biological Process v.6.2
GO_POSITIVE_REGULATION_OF_MITOTIC_NUCLEAR_DIVISION	GO_POSITIVE_REGULATION_OF_MITOTIC_NUCLEAR_DIVISION		22	0.202542	1.16118	0.286017	0.636713	1	3650	tags=50%, list=30%, signal=71%		Control Upregulated	Control Positively Correlated	"GSEA Report for na_pos_1563584607440"	Biological Process v.6.2
GO_POSTREPLICATION_REPAIR	GO_POSTREPLICATION_REPAIR		40	0.155127	1.16095	0.272541	0.636146	1	4233	tags=50%, list=35%, signal=76%		Control Upregulated	Control Positively Correlated	"GSEA Report for na_pos_1563584607440"	Biological Process v.6.2
GO_POSITIVE_REGULATION_OF_I_KAPPAB_KINASE_NF_KAPPAB_SIGNALING	GO_POSITIVE_REGULATION_OF_I_KAPPAB_KINASE_NF_KAPPAB_SIGNALING		86	0.106308	1.15991	0.266932	0.637279	1	9681	tags=90%, list=79%, signal=423%		Control Upregulated	Control Positively Correlated	"GSEA Report for na_pos_1563584607440"	Biological Process v.6.2
GO_REGULATION_OF_ACTIN_FILAMENT_LENGTH	GO_REGULATION_OF_ACTIN_FILAMENT_LENGTH		90	0.103198	1.15792	0.278937	0.64068	1	3783	tags=41%, list=31%, signal=59%		Control Upregulated	Control Positively Correlated	"GSEA Report for na_pos_1563584607440"	Biological Process v.6.2
GO_REGULATION_OF_RESPONSE_TO_REACTIVE_OXYGEN_SPECIES	GO_REGULATION_OF_RESPONSE_TO_REACTIVE_OXYGEN_SPECIES		16	0.248734	1.15766	0.27459	0.640195	1	6148	tags=75%, list=50%, signal=150%		Control Upregulated	Control Positively Correlated	"GSEA Report for na_pos_1563584607440"	Biological Process v.6.2
GO_NEGATIVE_REGULATION_OF_DEFENSE_RESPONSE_TO_VIRUS	GO_NEGATIVE_REGULATION_OF_DEFENSE_RESPONSE_TO_VIRUS		10	0.304482	1.15715	0.269939	0.640184	1	1173	tags=40%, list=10%, signal=44%		Control Upregulated	Control Positively Correlated	"GSEA Report for na_pos_1563584607440"	Biological Process v.6.2
GO_REGULATION_OF_MITOCHONDRIAL_MEMBRANE_PERMEABILITY_INVOLVED_IN_APOPTOTIC_PROCESS	GO_REGULATION_OF_MITOCHONDRIAL_MEMBRANE_PERMEABILITY_INVOLVED_IN_APOPTOTIC_PROCESS		12	0.277918	1.15561	0.272553	0.642467	1	4768	tags=67%, list=39%, signal=109%		Control Upregulated	Control Positively Correlated	"GSEA Report for na_pos_1563584607440"	Biological Process v.6.2
GO_REGULATION_OF_PROTEIN_SECRETION	GO_REGULATION_OF_PROTEIN_SECRETION		175	0.0736445	1.15355	0.264033	0.645855	1	9897	tags=88%, list=81%, signal=450%		Control Upregulated	Control Positively Correlated	"GSEA Report for na_pos_1563584607440"	Biological Process v.6.2
GO_DENDRITIC_CELL_DIFFERENTIATION	GO_DENDRITIC_CELL_DIFFERENTIATION		11	0.287231	1.15282	0.282732	0.646414	1	8740	tags=100%, list=71%, signal=348%		Control Upregulated	Control Positively Correlated	"GSEA Report for na_pos_1563584607440"	Biological Process v.6.2
GO_DNA_DAMAGE_RESPONSE_DETECTION_OF_DNA_DAMAGE	GO_DNA_DAMAGE_RESPONSE_DETECTION_OF_DNA_DAMAGE		26	0.191	1.15247	0.281376	0.646086	1	2849	tags=42%, list=23%, signal=55%		Control Upregulated	Control Positively Correlated	"GSEA Report for na_pos_1563584607440"	Biological Process v.6.2
GO_NEGATIVE_REGULATION_OF_CELLULAR_CATABOLIC_PROCESS	GO_NEGATIVE_REGULATION_OF_CELLULAR_CATABOLIC_PROCESS		95	0.0975978	1.15108	0.275797	0.648022	1	2425	tags=29%, list=20%, signal=36%		Control Upregulated	Control Positively Correlated	"GSEA Report for na_pos_1563584607440"	Biological Process v.6.2
GO_ORGANIC_HYDROXY_COMPOUND_BIOSYNTHETIC_PROCESS	GO_ORGANIC_HYDROXY_COMPOUND_BIOSYNTHETIC_PROCESS		78	0.110733	1.15081	0.273885	0.647493	1	5094	tags=53%, list=42%, signal=89%		Control Upregulated	Control Positively Correlated	"GSEA Report for na_pos_1563584607440"	Biological Process v.6.2
GO_MACROMOLECULAR_COMPLEX_REMODELING	GO_MACROMOLECULAR_COMPLEX_REMODELING		10	0.294898	1.15048	0.254697	0.647165	1	6194	tags=80%, list=51%, signal=162%		Control Upregulated	Control Positively Correlated	"GSEA Report for na_pos_1563584607440"	Biological Process v.6.2
GO_NEGATIVE_REGULATION_OF_PROTEIN_KINASE_B_SIGNALING	GO_NEGATIVE_REGULATION_OF_PROTEIN_KINASE_B_SIGNALING		22	0.207389	1.14967	0.282908	0.647827	1	1919	tags=36%, list=16%, signal=43%		Control Upregulated	Control Positively Correlated	"GSEA Report for na_pos_1563584607440"	Biological Process v.6.2
GO_GLYCOSYL_COMPOUND_BIOSYNTHETIC_PROCESS	GO_GLYCOSYL_COMPOUND_BIOSYNTHETIC_PROCESS		75	0.111519	1.14894	0.291837	0.64841	1	8284	tags=79%, list=68%, signal=241%		Control Upregulated	Control Positively Correlated	"GSEA Report for na_pos_1563584607440"	Biological Process v.6.2
GO_GLUTAMATE_RECEPTOR_SIGNALING_PATHWAY	GO_GLUTAMATE_RECEPTOR_SIGNALING_PATHWAY		24	0.198055	1.14811	0.294715	0.649184	1	9324	tags=96%, list=76%, signal=399%		Control Upregulated	Control Positively Correlated	"GSEA Report for na_pos_1563584607440"	Biological Process v.6.2
GO_GLYCEROLIPID_BIOSYNTHETIC_PROCESS	GO_GLYCEROLIPID_BIOSYNTHETIC_PROCESS		115	0.0906126	1.14492	0.275	0.655083	1	5721	tags=56%, list=47%, signal=103%		Control Upregulated	Control Positively Correlated	"GSEA Report for na_pos_1563584607440"	Biological Process v.6.2
GO_CENTROSOME_CYCLE	GO_CENTROSOME_CYCLE		35	0.164213	1.14385	0.285421	0.656322	1	2545	tags=37%, list=21%, signal=47%		Control Upregulated	Control Positively Correlated	"GSEA Report for na_pos_1563584607440"	Biological Process v.6.2
GO_MITOCHONDRIAL_FUSION	GO_MITOCHONDRIAL_FUSION		10	0.298171	1.14373	0.311637	0.655558	1	4928	tags=70%, list=40%, signal=117%		Control Upregulated	Control Positively Correlated	"GSEA Report for na_pos_1563584607440"	Biological Process v.6.2
GO_NEGATIVE_REGULATION_OF_CYCLIN_DEPENDENT_PROTEIN_KINASE_ACTIVITY	GO_NEGATIVE_REGULATION_OF_CYCLIN_DEPENDENT_PROTEIN_KINASE_ACTIVITY		18	0.224292	1.14311	0.268191	0.655879	1	4064	tags=56%, list=33%, signal=83%		Control Upregulated	Control Positively Correlated	"GSEA Report for na_pos_1563584607440"	Biological Process v.6.2
GO_CARDIAC_VENTRICLE_MORPHOGENESIS	GO_CARDIAC_VENTRICLE_MORPHOGENESIS		24	0.197133	1.14246	0.292531	0.656279	1	2695	tags=42%, list=22%, signal=53%		Control Upregulated	Control Positively Correlated	"GSEA Report for na_pos_1563584607440"	Biological Process v.6.2
GO_LIPOSACCHARIDE_METABOLIC_PROCESS	GO_LIPOSACCHARIDE_METABOLIC_PROCESS		51	0.13991	1.14142	0.270751	0.657461	1	8627	tags=84%, list=70%, signal=283%		Control Upregulated	Control Positively Correlated	"GSEA Report for na_pos_1563584607440"	Biological Process v.6.2
GO_REGULATION_OF_FIBROBLAST_MIGRATION	GO_REGULATION_OF_FIBROBLAST_MIGRATION		14	0.252138	1.14119	0.274029	0.65695	1	5668	tags=71%, list=46%, signal=133%		Control Upregulated	Control Positively Correlated	"GSEA Report for na_pos_1563584607440"	Biological Process v.6.2
GO_POSITIVE_REGULATION_OF_PROTEIN_LOCALIZATION_TO_NUCLEUS	GO_POSITIVE_REGULATION_OF_PROTEIN_LOCALIZATION_TO_NUCLEUS		68	0.116566	1.13984	0.258893	0.658791	1	5068	tags=53%, list=41%, signal=90%		Control Upregulated	Control Positively Correlated	"GSEA Report for na_pos_1563584607440"	Biological Process v.6.2
GO_INTRACELLULAR_RECEPTOR_SIGNALING_PATHWAY	GO_INTRACELLULAR_RECEPTOR_SIGNALING_PATHWAY		92	0.102881	1.13953	0.292339	0.658396	1	3944	tags=42%, list=32%, signal=62%		Control Upregulated	Control Positively Correlated	"GSEA Report for na_pos_1563584607440"	Biological Process v.6.2
GO_POSITIVE_REGULATION_OF_NEURON_DEATH	GO_POSITIVE_REGULATION_OF_NEURON_DEATH		41	0.147978	1.1388	0.297619	0.65896	1	2975	tags=39%, list=24%, signal=51%		Control Upregulated	Control Positively Correlated	"GSEA Report for na_pos_1563584607440"	Biological Process v.6.2
GO_SMAD_PROTEIN_SIGNAL_TRANSDUCTION	GO_SMAD_PROTEIN_SIGNAL_TRANSDUCTION		22	0.202189	1.1385	0.317554	0.658539	1	5326	tags=64%, list=43%, signal=112%		Control Upregulated	Control Positively Correlated	"GSEA Report for na_pos_1563584607440"	Biological Process v.6.2
GO_POSITIVE_REGULATION_OF_REPRODUCTIVE_PROCESS	GO_POSITIVE_REGULATION_OF_REPRODUCTIVE_PROCESS		23	0.198676	1.13768	0.281716	0.659308	1	1832	tags=35%, list=15%, signal=41%		Control Upregulated	Control Positively Correlated	"GSEA Report for na_pos_1563584607440"	Biological Process v.6.2
GO_RIBONUCLEOSIDE_DIPHOSPHATE_METABOLIC_PROCESS	GO_RIBONUCLEOSIDE_DIPHOSPHATE_METABOLIC_PROCESS		32	0.173354	1.13712	0.285714	0.659447	1	4392	tags=53%, list=36%, signal=83%		Control Upregulated	Control Positively Correlated	"GSEA Report for na_pos_1563584607440"	Biological Process v.6.2
GO_ORGANELLE_MEMBRANE_FUSION	GO_ORGANELLE_MEMBRANE_FUSION		47	0.145378	1.13635	0.290526	0.66001	1	8396	tags=83%, list=68%, signal=262%		Control Upregulated	Control Positively Correlated	"GSEA Report for na_pos_1563584607440"	Biological Process v.6.2
GO_ANDROGEN_RECEPTOR_SIGNALING_PATHWAY	GO_ANDROGEN_RECEPTOR_SIGNALING_PATHWAY		26	0.181803	1.13575	0.282946	0.660235	1	3433	tags=46%, list=28%, signal=64%		Control Upregulated	Control Positively Correlated	"GSEA Report for na_pos_1563584607440"	Biological Process v.6.2
GO_NEGATIVE_REGULATION_OF_CELL_JUNCTION_ASSEMBLY	GO_NEGATIVE_REGULATION_OF_CELL_JUNCTION_ASSEMBLY		11	0.281976	1.1354	0.303393	0.660002	1	5461	tags=73%, list=45%, signal=131%		Control Upregulated	Control Positively Correlated	"GSEA Report for na_pos_1563584607440"	Biological Process v.6.2
GO_REGULATION_OF_CALCIUM_ION_DEPENDENT_EXOCYTOSIS	GO_REGULATION_OF_CALCIUM_ION_DEPENDENT_EXOCYTOSIS		40	0.154542	1.13536	0.292276	0.659068	1	6079	tags=65%, list=50%, signal=129%		Control Upregulated	Control Positively Correlated	"GSEA Report for na_pos_1563584607440"	Biological Process v.6.2
GO_REGULATION_OF_PROTEIN_OLIGOMERIZATION	GO_REGULATION_OF_PROTEIN_OLIGOMERIZATION		16	0.238172	1.13509	0.315895	0.658573	1	914	tags=31%, list=7%, signal=34%		Control Upregulated	Control Positively Correlated	"GSEA Report for na_pos_1563584607440"	Biological Process v.6.2
GO_POSITIVE_REGULATION_OF_TOR_SIGNALING	GO_POSITIVE_REGULATION_OF_TOR_SIGNALING		20	0.215553	1.13464	0.273077	0.658493	1	7781	tags=85%, list=63%, signal=232%		Control Upregulated	Control Positively Correlated	"GSEA Report for na_pos_1563584607440"	Biological Process v.6.2
GO_RESPONSE_TO_CADMIUM_ION	GO_RESPONSE_TO_CADMIUM_ION		16	0.23345	1.13396	0.289683	0.659023	1	1738	tags=38%, list=14%, signal=44%		Control Upregulated	Control Positively Correlated	"GSEA Report for na_pos_1563584607440"	Biological Process v.6.2
GO_NEGATIVE_REGULATION_OF_TRANSFORMING_GROWTH_FACTOR_BETA_RECEPTOR_SIGNALING_PATHWAY	GO_NEGATIVE_REGULATION_OF_TRANSFORMING_GROWTH_FACTOR_BETA_RECEPTOR_SIGNALING_PATHWAY		36	0.156136	1.13267	0.286585	0.660748	1	3539	tags=44%, list=29%, signal=62%		Control Upregulated	Control Positively Correlated	"GSEA Report for na_pos_1563584607440"	Biological Process v.6.2
GO_REGULATION_OF_VIRAL_GENOME_REPLICATION	GO_REGULATION_OF_VIRAL_GENOME_REPLICATION		37	0.152631	1.13258	0.287425	0.659902	1	5754	tags=62%, list=47%, signal=117%		Control Upregulated	Control Positively Correlated	"GSEA Report for na_pos_1563584607440"	Biological Process v.6.2
GO_NEGATIVE_REGULATION_OF_DEPHOSPHORYLATION	GO_NEGATIVE_REGULATION_OF_DEPHOSPHORYLATION		45	0.142247	1.12955	0.277132	0.665486	1	5617	tags=60%, list=46%, signal=110%		Control Upregulated	Control Positively Correlated	"GSEA Report for na_pos_1563584607440"	Biological Process v.6.2
GO_NEGATIVE_REGULATION_OF_NF_KAPPAB_IMPORT_INTO_NUCLEUS	GO_NEGATIVE_REGULATION_OF_NF_KAPPAB_IMPORT_INTO_NUCLEUS		11	0.282955	1.12948	0.27439	0.664591	1	5449	tags=73%, list=44%, signal=131%		Control Upregulated	Control Positively Correlated	"GSEA Report for na_pos_1563584607440"	Biological Process v.6.2
GO_SMALL_MOLECULE_BIOSYNTHETIC_PROCESS	GO_SMALL_MOLECULE_BIOSYNTHETIC_PROCESS		206	0.0672366	1.12941	0.303797	0.663721	1	4723	tags=45%, list=39%, signal=72%		Control Upregulated	Control Positively Correlated	"GSEA Report for na_pos_1563584607440"	Biological Process v.6.2
GO_NEGATIVE_REGULATION_OF_ESTABLISHMENT_OF_PROTEIN_LOCALIZATION	GO_NEGATIVE_REGULATION_OF_ESTABLISHMENT_OF_PROTEIN_LOCALIZATION		101	0.0951702	1.12768	0.309129	0.666355	1	6610	tags=63%, list=54%, signal=136%		Control Upregulated	Control Positively Correlated	"GSEA Report for na_pos_1563584607440"	Biological Process v.6.2
GO_REGULATION_OF_INTRINSIC_APOPTOTIC_SIGNALING_PATHWAY_IN_RESPONSE_TO_DNA_DAMAGE	GO_REGULATION_OF_INTRINSIC_APOPTOTIC_SIGNALING_PATHWAY_IN_RESPONSE_TO_DNA_DAMAGE		21	0.209725	1.1272	0.286561	0.666333	1	3270	tags=48%, list=27%, signal=65%		Control Upregulated	Control Positively Correlated	"GSEA Report for na_pos_1563584607440"	Biological Process v.6.2
GO_ACYLGLYCEROL_HOMEOSTASIS	GO_ACYLGLYCEROL_HOMEOSTASIS		13	0.259513	1.12672	0.293413	0.666302	1	4365	tags=62%, list=36%, signal=95%		Control Upregulated	Control Positively Correlated	"GSEA Report for na_pos_1563584607440"	Biological Process v.6.2
GO_POSITIVE_REGULATION_OF_TRANSLATIONAL_INITIATION	GO_POSITIVE_REGULATION_OF_TRANSLATIONAL_INITIATION		13	0.258533	1.12629	0.307229	0.666208	1	3434	tags=54%, list=28%, signal=75%		Control Upregulated	Control Positively Correlated	"GSEA Report for na_pos_1563584607440"	Biological Process v.6.2
GO_RESPONSE_TO_AXON_INJURY	GO_RESPONSE_TO_AXON_INJURY		21	0.206733	1.12596	0.292731	0.665908	1	9728	tags=100%, list=79%, signal=484%		Control Upregulated	Control Positively Correlated	"GSEA Report for na_pos_1563584607440"	Biological Process v.6.2
GO_POSITIVE_REGULATION_OF_RESPONSE_TO_BIOTIC_STIMULUS	GO_POSITIVE_REGULATION_OF_RESPONSE_TO_BIOTIC_STIMULUS		16	0.236809	1.12549	0.309426	0.6659	1	6294	tags=75%, list=51%, signal=154%		Control Upregulated	Control Positively Correlated	"GSEA Report for na_pos_1563584607440"	Biological Process v.6.2
GO_REGULATION_OF_NUCLEOCYTOPLASMIC_TRANSPORT	GO_REGULATION_OF_NUCLEOCYTOPLASMIC_TRANSPORT		115	0.0926712	1.12547	0.291747	0.664939	1	5163	tags=51%, list=42%, signal=88%		Control Upregulated	Control Positively Correlated	"GSEA Report for na_pos_1563584607440"	Biological Process v.6.2
GO_CELL_CYCLE_ARREST	GO_CELL_CYCLE_ARREST		91	0.100181	1.12394	0.289017	0.667309	1	4438	tags=46%, list=36%, signal=72%		Control Upregulated	Control Positively Correlated	"GSEA Report for na_pos_1563584607440"	Biological Process v.6.2
GO_MITOTIC_G2_M_TRANSITION_CHECKPOINT	GO_MITOTIC_G2_M_TRANSITION_CHECKPOINT		11	0.279719	1.12314	0.304854	0.668102	1	8832	tags=100%, list=72%, signal=357%		Control Upregulated	Control Positively Correlated	"GSEA Report for na_pos_1563584607440"	Biological Process v.6.2
GO_ENDOTHELIUM_DEVELOPMENT	GO_ENDOTHELIUM_DEVELOPMENT		38	0.155582	1.12304	0.299595	0.667314	1	8421	tags=84%, list=69%, signal=268%		Control Upregulated	Control Positively Correlated	"GSEA Report for na_pos_1563584607440"	Biological Process v.6.2
GO_REGULATION_OF_HORMONE_SECRETION	GO_REGULATION_OF_HORMONE_SECRETION		123	0.0875357	1.12141	0.302187	0.669816	1	9601	tags=87%, list=78%, signal=397%		Control Upregulated	Control Positively Correlated	"GSEA Report for na_pos_1563584607440"	Biological Process v.6.2
GO_NEGATIVE_REGULATION_OF_PROTEIN_CATABOLIC_PROCESS	GO_NEGATIVE_REGULATION_OF_PROTEIN_CATABOLIC_PROCESS		76	0.110744	1.12122	0.301741	0.66919	1	4618	tags=49%, list=38%, signal=78%		Control Upregulated	Control Positively Correlated	"GSEA Report for na_pos_1563584607440"	Biological Process v.6.2
GO_POSITIVE_REGULATION_OF_CELL_DEATH	GO_POSITIVE_REGULATION_OF_CELL_DEATH		317	0.0543075	1.12093	0.307992	0.668788	1	5770	tags=52%, list=47%, signal=96%		Control Upregulated	Control Positively Correlated	"GSEA Report for na_pos_1563584607440"	Biological Process v.6.2
GO_POSITIVE_REGULATION_OF_CELL_DIVISION	GO_POSITIVE_REGULATION_OF_CELL_DIVISION		58	0.12524	1.11952	0.299611	0.67079	1	3755	tags=43%, list=31%, signal=62%		Control Upregulated	Control Positively Correlated	"GSEA Report for na_pos_1563584607440"	Biological Process v.6.2
GO_POSITIVE_REGULATION_OF_CELL_CYCLE_PHASE_TRANSITION	GO_POSITIVE_REGULATION_OF_CELL_CYCLE_PHASE_TRANSITION		42	0.145215	1.1195	0.303983	0.669801	1	2895	tags=38%, list=24%, signal=50%		Control Upregulated	Control Positively Correlated	"GSEA Report for na_pos_1563584607440"	Biological Process v.6.2
GO_FERTILIZATION	GO_FERTILIZATION		90	0.10055	1.11844	0.297872	0.670977	1	1091	tags=19%, list=9%, signal=21%		Control Upregulated	Control Positively Correlated	"GSEA Report for na_pos_1563584607440"	Biological Process v.6.2
GO_MULTI_ORGANISM_LOCALIZATION	GO_MULTI_ORGANISM_LOCALIZATION		50	0.135397	1.11839	0.296523	0.670086	1	2514	tags=34%, list=21%, signal=43%		Control Upregulated	Control Positively Correlated	"GSEA Report for na_pos_1563584607440"	Biological Process v.6.2
GO_NEGATIVE_REGULATION_OF_RESPONSE_TO_WOUNDING	GO_NEGATIVE_REGULATION_OF_RESPONSE_TO_WOUNDING		54	0.129745	1.11819	0.314286	0.669493	1	4999	tags=54%, list=41%, signal=90%		Control Upregulated	Control Positively Correlated	"GSEA Report for na_pos_1563584607440"	Biological Process v.6.2
GO_VESICLE_DOCKING	GO_VESICLE_DOCKING		32	0.164329	1.11753	0.292434	0.66991	1	7184	tags=75%, list=59%, signal=181%		Control Upregulated	Control Positively Correlated	"GSEA Report for na_pos_1563584607440"	Biological Process v.6.2
GO_CORTICAL_CYTOSKELETON_ORGANIZATION	GO_CORTICAL_CYTOSKELETON_ORGANIZATION		21	0.205854	1.11714	0.32998	0.669646	1	9155	tags=95%, list=75%, signal=375%		Control Upregulated	Control Positively Correlated	"GSEA Report for na_pos_1563584607440"	Biological Process v.6.2
GO_MONOVALENT_INORGANIC_CATION_TRANSPORT	GO_MONOVALENT_INORGANIC_CATION_TRANSPORT		201	0.06957	1.11557	0.319608	0.672055	1	6052	tags=56%, list=49%, signal=109%		Control Upregulated	Control Positively Correlated	"GSEA Report for na_pos_1563584607440"	Biological Process v.6.2
GO_CELLULAR_TRANSITION_METAL_ION_HOMEOSTASIS	GO_CELLULAR_TRANSITION_METAL_ION_HOMEOSTASIS		31	0.171233	1.11349	0.322222	0.675713	1	7396	tags=77%, list=60%, signal=195%		Control Upregulated	Control Positively Correlated	"GSEA Report for na_pos_1563584607440"	Biological Process v.6.2
GO_SECRETION_BY_CELL	GO_SECRETION_BY_CELL		235	0.0635997	1.11263	0.31524	0.676483	1	7320	tags=66%, list=60%, signal=161%		Control Upregulated	Control Positively Correlated	"GSEA Report for na_pos_1563584607440"	Biological Process v.6.2
GO_ACTIN_MYOSIN_FILAMENT_SLIDING	GO_ACTIN_MYOSIN_FILAMENT_SLIDING		17	0.226559	1.11122	0.315682	0.678537	1	6600	tags=76%, list=54%, signal=165%		Control Upregulated	Control Positively Correlated	"GSEA Report for na_pos_1563584607440"	Biological Process v.6.2
GO_HISTONE_PHOSPHORYLATION	GO_HISTONE_PHOSPHORYLATION		13	0.254205	1.11078	0.311891	0.678558	1	6316	tags=77%, list=52%, signal=159%		Control Upregulated	Control Positively Correlated	"GSEA Report for na_pos_1563584607440"	Biological Process v.6.2
GO_CELL_CELL_SIGNALING	GO_CELL_CELL_SIGNALING		305	0.0545372	1.11076	0.330677	0.677587	1	10762	tags=93%, list=88%, signal=744%		Control Upregulated	Control Positively Correlated	"GSEA Report for na_pos_1563584607440"	Biological Process v.6.2
GO_POSITIVE_REGULATION_OF_NUCLEOTIDE_METABOLIC_PROCESS	GO_POSITIVE_REGULATION_OF_NUCLEOTIDE_METABOLIC_PROCESS		46	0.137927	1.11043	0.286307	0.677297	1	1246	tags=24%, list=10%, signal=27%		Control Upregulated	Control Positively Correlated	"GSEA Report for na_pos_1563584607440"	Biological Process v.6.2
GO_N_TERMINAL_PROTEIN_AMINO_ACID_MODIFICATION	GO_N_TERMINAL_PROTEIN_AMINO_ACID_MODIFICATION		15	0.239535	1.11038	0.308911	0.676398	1	2787	tags=47%, list=23%, signal=60%		Control Upregulated	Control Positively Correlated	"GSEA Report for na_pos_1563584607440"	Biological Process v.6.2
GO_CYTOPLASMIC_SEQUESTERING_OF_PROTEIN	GO_CYTOPLASMIC_SEQUESTERING_OF_PROTEIN		25	0.187461	1.11021	0.296223	0.675748	1	5061	tags=60%, list=41%, signal=102%		Control Upregulated	Control Positively Correlated	"GSEA Report for na_pos_1563584607440"	Biological Process v.6.2
GO_CELLULAR_ALDEHYDE_METABOLIC_PROCESS	GO_CELLULAR_ALDEHYDE_METABOLIC_PROCESS		43	0.137955	1.11005	0.305955	0.675096	1	8292	tags=81%, list=68%, signal=251%		Control Upregulated	Control Positively Correlated	"GSEA Report for na_pos_1563584607440"	Biological Process v.6.2
GO_REGULATION_OF_TELOMERASE_RNA_LOCALIZATION_TO_CAJAL_BODY	GO_REGULATION_OF_TELOMERASE_RNA_LOCALIZATION_TO_CAJAL_BODY		13	0.255267	1.10906	0.296813	0.676213	1	8189	tags=92%, list=67%, signal=278%		Control Upregulated	Control Positively Correlated	"GSEA Report for na_pos_1563584607440"	Biological Process v.6.2
GO_DENDRITIC_SPINE_ORGANIZATION	GO_DENDRITIC_SPINE_ORGANIZATION		11	0.274234	1.10687	0.335863	0.680019	1	1098	tags=36%, list=9%, signal=40%		Control Upregulated	Control Positively Correlated	"GSEA Report for na_pos_1563584607440"	Biological Process v.6.2
GO_TRANSLESION_SYNTHESIS	GO_TRANSLESION_SYNTHESIS		29	0.17227	1.10679	0.3138	0.679214	1	4233	tags=52%, list=35%, signal=79%		Control Upregulated	Control Positively Correlated	"GSEA Report for na_pos_1563584607440"	Biological Process v.6.2
GO_RESPONSE_TO_PROGESTERONE	GO_RESPONSE_TO_PROGESTERONE		21	0.199803	1.10671	0.319149	0.67839	1	6894	tags=76%, list=56%, signal=174%		Control Upregulated	Control Positively Correlated	"GSEA Report for na_pos_1563584607440"	Biological Process v.6.2
GO_GPI_ANCHOR_METABOLIC_PROCESS	GO_GPI_ANCHOR_METABOLIC_PROCESS		20	0.20183	1.1044	0.325482	0.682379	1	7336	tags=80%, list=60%, signal=199%		Control Upregulated	Control Positively Correlated	"GSEA Report for na_pos_1563584607440"	Biological Process v.6.2
GO_DETOXIFICATION	GO_DETOXIFICATION		35	0.156811	1.10416	0.308617	0.681905	1	3336	tags=43%, list=27%, signal=59%		Control Upregulated	Control Positively Correlated	"GSEA Report for na_pos_1563584607440"	Biological Process v.6.2
GO_PYRIMIDINE_NUCLEOTIDE_METABOLIC_PROCESS	GO_PYRIMIDINE_NUCLEOTIDE_METABOLIC_PROCESS		20	0.210074	1.10353	0.324268	0.682296	1	8461	tags=90%, list=69%, signal=290%		Control Upregulated	Control Positively Correlated	"GSEA Report for na_pos_1563584607440"	Biological Process v.6.2
GO_REGULATION_OF_PLASMA_MEMBRANE_ORGANIZATION	GO_REGULATION_OF_PLASMA_MEMBRANE_ORGANIZATION		44	0.142893	1.10213	0.315682	0.684355	1	2990	tags=39%, list=24%, signal=51%		Control Upregulated	Control Positively Correlated	"GSEA Report for na_pos_1563584607440"	Biological Process v.6.2
GO_RESPONSE_TO_ENDOPLASMIC_RETICULUM_STRESS	GO_RESPONSE_TO_ENDOPLASMIC_RETICULUM_STRESS		147	0.0768389	1.10208	0.329832	0.683485	1	4072	tags=41%, list=33%, signal=60%		Control Upregulated	Control Positively Correlated	"GSEA Report for na_pos_1563584607440"	Biological Process v.6.2
GO_REGULATION_OF_LIPID_CATABOLIC_PROCESS	GO_REGULATION_OF_LIPID_CATABOLIC_PROCESS		26	0.17882	1.10141	0.329939	0.683931	1	9599	tags=96%, list=78%, signal=442%		Control Upregulated	Control Positively Correlated	"GSEA Report for na_pos_1563584607440"	Biological Process v.6.2
GO_MEMBRANE_BUDDING	GO_MEMBRANE_BUDDING		85	0.101952	1.10117	0.325301	0.683438	1	4671	tags=48%, list=38%, signal=77%		Control Upregulated	Control Positively Correlated	"GSEA Report for na_pos_1563584607440"	Biological Process v.6.2
GO_ORGANONITROGEN_COMPOUND_CATABOLIC_PROCESS	GO_ORGANONITROGEN_COMPOUND_CATABOLIC_PROCESS		144	0.0783395	1.09948	0.328972	0.686183	1	6201	tags=58%, list=51%, signal=117%		Control Upregulated	Control Positively Correlated	"GSEA Report for na_pos_1563584607440"	Biological Process v.6.2
GO_PROTEIN_POLYMERIZATION	GO_PROTEIN_POLYMERIZATION		41	0.148961	1.09933	0.316479	0.685516	1	4458	tags=51%, list=36%, signal=80%		Control Upregulated	Control Positively Correlated	"GSEA Report for na_pos_1563584607440"	Biological Process v.6.2
GO_NEGATIVE_REGULATION_OF_CATABOLIC_PROCESS	GO_NEGATIVE_REGULATION_OF_CATABOLIC_PROCESS		125	0.0829504	1.09812	0.321773	0.687197	1	2425	tags=28%, list=20%, signal=35%		Control Upregulated	Control Positively Correlated	"GSEA Report for na_pos_1563584607440"	Biological Process v.6.2
GO_NEGATIVE_REGULATION_OF_PROTEIN_COMPLEX_DISASSEMBLY	GO_NEGATIVE_REGULATION_OF_PROTEIN_COMPLEX_DISASSEMBLY		111	0.0883355	1.09629	0.321429	0.690224	1	3454	tags=37%, list=28%, signal=51%		Control Upregulated	Control Positively Correlated	"GSEA Report for na_pos_1563584607440"	Biological Process v.6.2
GO_PTERIDINE_CONTAINING_COMPOUND_METABOLIC_PROCESS	GO_PTERIDINE_CONTAINING_COMPOUND_METABOLIC_PROCESS		17	0.223301	1.09518	0.343373	0.69169	1	7361	tags=82%, list=60%, signal=206%		Control Upregulated	Control Positively Correlated	"GSEA Report for na_pos_1563584607440"	Biological Process v.6.2
GO_NEGATIVE_REGULATION_OF_MITOTIC_NUCLEAR_DIVISION	GO_NEGATIVE_REGULATION_OF_MITOTIC_NUCLEAR_DIVISION		21	0.198593	1.09518	0.325678	0.690692	1	3990	tags=52%, list=33%, signal=78%		Control Upregulated	Control Positively Correlated	"GSEA Report for na_pos_1563584607440"	Biological Process v.6.2
GO_CYTOKINE_PRODUCTION	GO_CYTOKINE_PRODUCTION		48	0.133	1.09353	0.340381	0.693353	1	6803	tags=69%, list=55%, signal=154%		Control Upregulated	Control Positively Correlated	"GSEA Report for na_pos_1563584607440"	Biological Process v.6.2
GO_NUCLEOBASE_METABOLIC_PROCESS	GO_NUCLEOBASE_METABOLIC_PROCESS		21	0.200967	1.09305	0.338912	0.693407	1	6296	tags=71%, list=51%, signal=147%		Control Upregulated	Control Positively Correlated	"GSEA Report for na_pos_1563584607440"	Biological Process v.6.2
GO_LONG_TERM_SYNAPTIC_POTENTIATION	GO_LONG_TERM_SYNAPTIC_POTENTIATION		19	0.214542	1.09273	0.330841	0.693092	1	9632	tags=100%, list=79%, signal=466%		Control Upregulated	Control Positively Correlated	"GSEA Report for na_pos_1563584607440"	Biological Process v.6.2
GO_NEGATIVE_REGULATION_OF_PEPTIDYL_TYROSINE_PHOSPHORYLATION	GO_NEGATIVE_REGULATION_OF_PEPTIDYL_TYROSINE_PHOSPHORYLATION		20	0.205188	1.09186	0.313525	0.693941	1	6069	tags=70%, list=50%, signal=138%		Control Upregulated	Control Positively Correlated	"GSEA Report for na_pos_1563584607440"	Biological Process v.6.2
GO_FATTY_ACID_METABOLIC_PROCESS	GO_FATTY_ACID_METABOLIC_PROCESS		131	0.0810842	1.09128	0.322105	0.694241	1	4724	tags=47%, list=39%, signal=75%		Control Upregulated	Control Positively Correlated	"GSEA Report for na_pos_1563584607440"	Biological Process v.6.2
GO_TETRAHYDROFOLATE_METABOLIC_PROCESS	GO_TETRAHYDROFOLATE_METABOLIC_PROCESS		10	0.28657	1.09033	0.342105	0.69534	1	6296	tags=80%, list=51%, signal=164%		Control Upregulated	Control Positively Correlated	"GSEA Report for na_pos_1563584607440"	Biological Process v.6.2
GO_NCRNA_TRANSCRIPTION	GO_NCRNA_TRANSCRIPTION		57	0.120965	1.09032	0.341564	0.694378	1	7771	tags=75%, list=63%, signal=205%		Control Upregulated	Control Positively Correlated	"GSEA Report for na_pos_1563584607440"	Biological Process v.6.2
GO_REGULATION_OF_MONOOXYGENASE_ACTIVITY	GO_REGULATION_OF_MONOOXYGENASE_ACTIVITY		27	0.174267	1.08874	0.331967	0.696791	1	5586	tags=63%, list=46%, signal=115%		Control Upregulated	Control Positively Correlated	"GSEA Report for na_pos_1563584607440"	Biological Process v.6.2
GO_REGULATION_OF_NATURAL_KILLER_CELL_MEDIATED_IMMUNITY	GO_REGULATION_OF_NATURAL_KILLER_CELL_MEDIATED_IMMUNITY		13	0.253389	1.0886	0.349421	0.696108	1	8212	tags=92%, list=67%, signal=279%		Control Upregulated	Control Positively Correlated	"GSEA Report for na_pos_1563584607440"	Biological Process v.6.2
GO_PHOSPHATIDYLINOSITOL_BIOSYNTHETIC_PROCESS	GO_PHOSPHATIDYLINOSITOL_BIOSYNTHETIC_PROCESS		67	0.111426	1.08809	0.320833	0.696244	1	7789	tags=75%, list=64%, signal=204%		Control Upregulated	Control Positively Correlated	"GSEA Report for na_pos_1563584607440"	Biological Process v.6.2
GO_G2_DNA_DAMAGE_CHECKPOINT	GO_G2_DNA_DAMAGE_CHECKPOINT		25	0.180451	1.08787	0.320487	0.695744	1	9560	tags=96%, list=78%, signal=435%		Control Upregulated	Control Positively Correlated	"GSEA Report for na_pos_1563584607440"	Biological Process v.6.2
GO_NEGATIVE_REGULATION_OF_LIPID_TRANSPORT	GO_NEGATIVE_REGULATION_OF_LIPID_TRANSPORT		13	0.251511	1.08768	0.357724	0.695197	1	8235	tags=92%, list=67%, signal=281%		Control Upregulated	Control Positively Correlated	"GSEA Report for na_pos_1563584607440"	Biological Process v.6.2
GO_METALLO_SULFUR_CLUSTER_ASSEMBLY	GO_METALLO_SULFUR_CLUSTER_ASSEMBLY		11	0.275845	1.08675	0.335922	0.696196	1	7765	tags=91%, list=63%, signal=248%		Control Upregulated	Control Positively Correlated	"GSEA Report for na_pos_1563584607440"	Biological Process v.6.2
GO_NEGATIVE_REGULATION_OF_CELLULAR_PROTEIN_CATABOLIC_PROCESS	GO_NEGATIVE_REGULATION_OF_CELLULAR_PROTEIN_CATABOLIC_PROCESS		46	0.13547	1.08673	0.351852	0.695239	1	4474	tags=50%, list=36%, signal=78%		Control Upregulated	Control Positively Correlated	"GSEA Report for na_pos_1563584607440"	Biological Process v.6.2
GO_ANTEROGRADE_AXONAL_TRANSPORT	GO_ANTEROGRADE_AXONAL_TRANSPORT		15	0.227262	1.08629	0.320866	0.695225	1	2120	tags=40%, list=17%, signal=48%		Control Upregulated	Control Positively Correlated	"GSEA Report for na_pos_1563584607440"	Biological Process v.6.2
GO_PROTEIN_OLIGOMERIZATION	GO_PROTEIN_OLIGOMERIZATION		192	0.0675461	1.08424	0.332673	0.698744	1	9719	tags=86%, list=79%, signal=408%		Control Upregulated	Control Positively Correlated	"GSEA Report for na_pos_1563584607440"	Biological Process v.6.2
GO_REGULATION_OF_NUCLEOSIDE_METABOLIC_PROCESS	GO_REGULATION_OF_NUCLEOSIDE_METABOLIC_PROCESS		25	0.178267	1.08227	0.330645	0.702086	1	8606	tags=88%, list=70%, signal=295%		Control Upregulated	Control Positively Correlated	"GSEA Report for na_pos_1563584607440"	Biological Process v.6.2
GO_AMINO_ACID_BETAINE_METABOLIC_PROCESS	GO_AMINO_ACID_BETAINE_METABOLIC_PROCESS		10	0.273271	1.08117	0.348643	0.703497	1	5233	tags=70%, list=43%, signal=122%		Control Upregulated	Control Positively Correlated	"GSEA Report for na_pos_1563584607440"	Biological Process v.6.2
GO_CELLULAR_RESPONSE_TO_CYTOKINE_STIMULUS	GO_CELLULAR_RESPONSE_TO_CYTOKINE_STIMULUS		231	0.0622494	1.08084	0.340956	0.703277	1	7476	tags=67%, list=61%, signal=169%		Control Upregulated	Control Positively Correlated	"GSEA Report for na_pos_1563584607440"	Biological Process v.6.2
GO_IRON_ION_HOMEOSTASIS	GO_IRON_ION_HOMEOSTASIS		32	0.161426	1.07961	0.333333	0.70502	1	1090	tags=25%, list=9%, signal=27%		Control Upregulated	Control Positively Correlated	"GSEA Report for na_pos_1563584607440"	Biological Process v.6.2
GO_POSITIVE_REGULATION_OF_CELLULAR_COMPONENT_BIOGENESIS	GO_POSITIVE_REGULATION_OF_CELLULAR_COMPONENT_BIOGENESIS		216	0.0634543	1.07904	0.342	0.705319	1	4513	tags=43%, list=37%, signal=67%		Control Upregulated	Control Positively Correlated	"GSEA Report for na_pos_1563584607440"	Biological Process v.6.2
GO_REGULATION_OF_GENERATION_OF_PRECURSOR_METABOLITES_AND_ENERGY	GO_REGULATION_OF_GENERATION_OF_PRECURSOR_METABOLITES_AND_ENERGY		48	0.131997	1.07859	0.344954	0.705355	1	9880	tags=94%, list=81%, signal=481%		Control Upregulated	Control Positively Correlated	"GSEA Report for na_pos_1563584607440"	Biological Process v.6.2
GO_REGULATION_OF_MEMBRANE_REPOLARIZATION	GO_REGULATION_OF_MEMBRANE_REPOLARIZATION		15	0.230698	1.07824	0.345776	0.705137	1	5347	tags=67%, list=44%, signal=118%		Control Upregulated	Control Positively Correlated	"GSEA Report for na_pos_1563584607440"	Biological Process v.6.2
GO_TRNA_METABOLIC_PROCESS	GO_TRNA_METABOLIC_PROCESS		85	0.102028	1.07549	0.360996	0.710021	1	9141	tags=85%, list=75%, signal=331%		Control Upregulated	Control Positively Correlated	"GSEA Report for na_pos_1563584607440"	Biological Process v.6.2
GO_POSITIVE_REGULATION_OF_CYTOSKELETON_ORGANIZATION	GO_POSITIVE_REGULATION_OF_CYTOSKELETON_ORGANIZATION		101	0.0902058	1.07504	0.3147	0.710005	1	8491	tags=78%, list=69%, signal=252%		Control Upregulated	Control Positively Correlated	"GSEA Report for na_pos_1563584607440"	Biological Process v.6.2
GO_TELENCEPHALON_GLIAL_CELL_MIGRATION	GO_TELENCEPHALON_GLIAL_CELL_MIGRATION		11	0.272148	1.07255	0.357285	0.714498	1	2238	tags=45%, list=18%, signal=56%		Control Upregulated	Control Positively Correlated	"GSEA Report for na_pos_1563584607440"	Biological Process v.6.2
GO_SECRETORY_GRANULE_ORGANIZATION	GO_SECRETORY_GRANULE_ORGANIZATION		17	0.219015	1.0691	0.362403	0.721073	1	4529	tags=59%, list=37%, signal=93%		Control Upregulated	Control Positively Correlated	"GSEA Report for na_pos_1563584607440"	Biological Process v.6.2
GO_REGULATION_OF_TRANSLATIONAL_ELONGATION	GO_REGULATION_OF_TRANSLATIONAL_ELONGATION		16	0.221555	1.06903	0.362683	0.720249	1	3416	tags=50%, list=28%, signal=69%		Control Upregulated	Control Positively Correlated	"GSEA Report for na_pos_1563584607440"	Biological Process v.6.2
GO_REGULATION_OF_RELEASE_OF_CYTOCHROME_C_FROM_MITOCHONDRIA	GO_REGULATION_OF_RELEASE_OF_CYTOCHROME_C_FROM_MITOCHONDRIA		24	0.18647	1.06771	0.355731	0.722377	1	6401	tags=71%, list=52%, signal=148%		Control Upregulated	Control Positively Correlated	"GSEA Report for na_pos_1563584607440"	Biological Process v.6.2
GO_CYTOSKELETON_DEPENDENT_INTRACELLULAR_TRANSPORT	GO_CYTOSKELETON_DEPENDENT_INTRACELLULAR_TRANSPORT		82	0.0989981	1.06437	0.369478	0.728664	1	4923	tags=50%, list=40%, signal=83%		Control Upregulated	Control Positively Correlated	"GSEA Report for na_pos_1563584607440"	Biological Process v.6.2
GO_NEGATIVE_REGULATION_OF_STEM_CELL_DIFFERENTIATION	GO_NEGATIVE_REGULATION_OF_STEM_CELL_DIFFERENTIATION		23	0.183066	1.06434	0.353635	0.727726	1	3622	tags=48%, list=30%, signal=68%		Control Upregulated	Control Positively Correlated	"GSEA Report for na_pos_1563584607440"	Biological Process v.6.2
GO_MITOTIC_SPINDLE_ASSEMBLY	GO_MITOTIC_SPINDLE_ASSEMBLY		29	0.166837	1.06372	0.373494	0.728058	1	3454	tags=45%, list=28%, signal=62%		Control Upregulated	Control Positively Correlated	"GSEA Report for na_pos_1563584607440"	Biological Process v.6.2
GO_POSITIVE_REGULATION_OF_ORGANELLE_ASSEMBLY	GO_POSITIVE_REGULATION_OF_ORGANELLE_ASSEMBLY		25	0.177891	1.06282	0.366255	0.729044	1	3707	tags=48%, list=30%, signal=69%		Control Upregulated	Control Positively Correlated	"GSEA Report for na_pos_1563584607440"	Biological Process v.6.2
GO_INTRA_GOLGI_VESICLE_MEDIATED_TRANSPORT	GO_INTRA_GOLGI_VESICLE_MEDIATED_TRANSPORT		36	0.148561	1.0626	0.364356	0.728514	1	2610	tags=36%, list=21%, signal=46%		Control Upregulated	Control Positively Correlated	"GSEA Report for na_pos_1563584607440"	Biological Process v.6.2
GO_NUCLEAR_TRANSCRIBED_MRNA_POLY_A_TAIL_SHORTENING	GO_NUCLEAR_TRANSCRIBED_MRNA_POLY_A_TAIL_SHORTENING		18	0.207245	1.06194	0.384458	0.728942	1	8359	tags=89%, list=68%, signal=279%		Control Upregulated	Control Positively Correlated	"GSEA Report for na_pos_1563584607440"	Biological Process v.6.2
GO_TRNA_PROCESSING	GO_TRNA_PROCESSING		48	0.12977	1.06062	0.382231	0.730812	1	9141	tags=88%, list=75%, signal=343%		Control Upregulated	Control Positively Correlated	"GSEA Report for na_pos_1563584607440"	Biological Process v.6.2
GO_POSITIVE_REGULATION_OF_DENDRITIC_SPINE_DEVELOPMENT	GO_POSITIVE_REGULATION_OF_DENDRITIC_SPINE_DEVELOPMENT		24	0.182972	1.05975	0.353293	0.73171	1	5933	tags=67%, list=48%, signal=129%		Control Upregulated	Control Positively Correlated	"GSEA Report for na_pos_1563584607440"	Biological Process v.6.2
GO_ACTIN_FILAMENT_BASED_MOVEMENT	GO_ACTIN_FILAMENT_BASED_MOVEMENT		46	0.128511	1.05964	0.349174	0.730951	1	6691	tags=67%, list=55%, signal=148%		Control Upregulated	Control Positively Correlated	"GSEA Report for na_pos_1563584607440"	Biological Process v.6.2
GO_NEGATIVE_REGULATION_OF_CANONICAL_WNT_SIGNALING_PATHWAY	GO_NEGATIVE_REGULATION_OF_CANONICAL_WNT_SIGNALING_PATHWAY		90	0.0947216	1.05896	0.387337	0.731553	1	7019	tags=67%, list=57%, signal=155%		Control Upregulated	Control Positively Correlated	"GSEA Report for na_pos_1563584607440"	Biological Process v.6.2
GO_ALDEHYDE_CATABOLIC_PROCESS	GO_ALDEHYDE_CATABOLIC_PROCESS		10	0.271312	1.05848	0.384913	0.731614	1	5257	tags=70%, list=43%, signal=122%		Control Upregulated	Control Positively Correlated	"GSEA Report for na_pos_1563584607440"	Biological Process v.6.2
GO_POSITIVE_REGULATION_OF_NUCLEAR_DIVISION	GO_POSITIVE_REGULATION_OF_NUCLEAR_DIVISION		28	0.166845	1.05836	0.382643	0.730874	1	3650	tags=46%, list=30%, signal=66%		Control Upregulated	Control Positively Correlated	"GSEA Report for na_pos_1563584607440"	Biological Process v.6.2
GO_ENDOMEMBRANE_SYSTEM_ORGANIZATION	GO_ENDOMEMBRANE_SYSTEM_ORGANIZATION		307	0.0535012	1.05816	0.380117	0.73035	1	9023	tags=79%, list=74%, signal=291%		Control Upregulated	Control Positively Correlated	"GSEA Report for na_pos_1563584607440"	Biological Process v.6.2
GO_NEGATIVE_REGULATION_OF_MITOCHONDRION_ORGANIZATION	GO_NEGATIVE_REGULATION_OF_MITOCHONDRION_ORGANIZATION		20	0.202431	1.05783	0.344554	0.730093	1	3038	tags=45%, list=25%, signal=60%		Control Upregulated	Control Positively Correlated	"GSEA Report for na_pos_1563584607440"	Biological Process v.6.2
GO_CHEMOKINE_MEDIATED_SIGNALING_PATHWAY	GO_CHEMOKINE_MEDIATED_SIGNALING_PATHWAY		10	0.274806	1.05732	0.367793	0.730228	1	7666	tags=90%, list=63%, signal=240%		Control Upregulated	Control Positively Correlated	"GSEA Report for na_pos_1563584607440"	Biological Process v.6.2
GO_REGULATION_OF_MRNA_3_END_PROCESSING	GO_REGULATION_OF_MRNA_3_END_PROCESSING		22	0.187969	1.05715	0.361111	0.729597	1	5500	tags=64%, list=45%, signal=115%		Control Upregulated	Control Positively Correlated	"GSEA Report for na_pos_1563584607440"	Biological Process v.6.2
GO_NEGATIVE_REGULATION_OF_WNT_SIGNALING_PATHWAY	GO_NEGATIVE_REGULATION_OF_WNT_SIGNALING_PATHWAY		105	0.0901017	1.05668	0.354049	0.729696	1	3574	tags=38%, list=29%, signal=53%		Control Upregulated	Control Positively Correlated	"GSEA Report for na_pos_1563584607440"	Biological Process v.6.2
GO_REGULATION_OF_LIPID_TRANSPORT	GO_REGULATION_OF_LIPID_TRANSPORT		48	0.129967	1.05664	0.377649	0.728787	1	9394	tags=90%, list=77%, signal=382%		Control Upregulated	Control Positively Correlated	"GSEA Report for na_pos_1563584607440"	Biological Process v.6.2
GO_MAINTENANCE_OF_LOCATION_IN_CELL	GO_MAINTENANCE_OF_LOCATION_IN_CELL		61	0.113309	1.05572	0.364185	0.729853	1	3842	tags=43%, list=31%, signal=62%		Control Upregulated	Control Positively Correlated	"GSEA Report for na_pos_1563584607440"	Biological Process v.6.2
GO_POSITIVE_REGULATION_BY_HOST_OF_VIRAL_PROCESS	GO_POSITIVE_REGULATION_BY_HOST_OF_VIRAL_PROCESS		10	0.276545	1.05485	0.372632	0.730852	1	3967	tags=60%, list=32%, signal=89%		Control Upregulated	Control Positively Correlated	"GSEA Report for na_pos_1563584607440"	Biological Process v.6.2
GO_AMINE_CATABOLIC_PROCESS	GO_AMINE_CATABOLIC_PROCESS		10	0.268806	1.05447	0.379518	0.730673	1	1610	tags=40%, list=13%, signal=46%		Control Upregulated	Control Positively Correlated	"GSEA Report for na_pos_1563584607440"	Biological Process v.6.2
GO_MYELIN_ASSEMBLY	GO_MYELIN_ASSEMBLY		14	0.230123	1.05422	0.378323	0.730239	1	2435	tags=43%, list=20%, signal=53%		Control Upregulated	Control Positively Correlated	"GSEA Report for na_pos_1563584607440"	Biological Process v.6.2
GO_RNA_PHOSPHODIESTER_BOND_HYDROLYSIS_EXONUCLEOLYTIC	GO_RNA_PHOSPHODIESTER_BOND_HYDROLYSIS_EXONUCLEOLYTIC		24	0.17594	1.05315	0.372745	0.731587	1	8573	tags=88%, list=70%, signal=290%		Control Upregulated	Control Positively Correlated	"GSEA Report for na_pos_1563584607440"	Biological Process v.6.2
GO_HEXOSE_CATABOLIC_PROCESS	GO_HEXOSE_CATABOLIC_PROCESS		23	0.1856	1.05244	0.375242	0.732187	1	5723	tags=65%, list=47%, signal=122%		Control Upregulated	Control Positively Correlated	"GSEA Report for na_pos_1563584607440"	Biological Process v.6.2
GO_NEGATIVE_REGULATION_OF_OXIDOREDUCTASE_ACTIVITY	GO_NEGATIVE_REGULATION_OF_OXIDOREDUCTASE_ACTIVITY		10	0.263964	1.0516	0.3659	0.733134	1	5347	tags=70%, list=44%, signal=124%		Control Upregulated	Control Positively Correlated	"GSEA Report for na_pos_1563584607440"	Biological Process v.6.2
GO_REGULATION_OF_CELLULAR_COMPONENT_MOVEMENT	GO_REGULATION_OF_CELLULAR_COMPONENT_MOVEMENT		340	0.0494258	1.05141	0.383858	0.732565	1	11092	tags=95%, list=90%, signal=973%		Control Upregulated	Control Positively Correlated	"GSEA Report for na_pos_1563584607440"	Biological Process v.6.2
GO_POSITIVE_REGULATION_OF_CALCIUM_ION_IMPORT	GO_POSITIVE_REGULATION_OF_CALCIUM_ION_IMPORT		15	0.231063	1.05099	0.359667	0.73249	1	3708	tags=53%, list=30%, signal=76%		Control Upregulated	Control Positively Correlated	"GSEA Report for na_pos_1563584607440"	Biological Process v.6.2
GO_POSITIVE_REGULATION_OF_POTASSIUM_ION_TRANSPORT	GO_POSITIVE_REGULATION_OF_POTASSIUM_ION_TRANSPORT		17	0.212009	1.05096	0.369168	0.731581	1	6057	tags=71%, list=49%, signal=139%		Control Upregulated	Control Positively Correlated	"GSEA Report for na_pos_1563584607440"	Biological Process v.6.2
GO_CELL_CELL_RECOGNITION	GO_CELL_CELL_RECOGNITION		40	0.14046	1.05071	0.366534	0.731173	1	1041	tags=23%, list=8%, signal=25%		Control Upregulated	Control Positively Correlated	"GSEA Report for na_pos_1563584607440"	Biological Process v.6.2
GO_MATERNAL_PLACENTA_DEVELOPMENT	GO_MATERNAL_PLACENTA_DEVELOPMENT		13	0.241712	1.04947	0.375254	0.732957	1	5526	tags=69%, list=45%, signal=126%		Control Upregulated	Control Positively Correlated	"GSEA Report for na_pos_1563584607440"	Biological Process v.6.2
GO_POSITIVE_REGULATION_OF_TRANSPORT	GO_POSITIVE_REGULATION_OF_TRANSPORT		437	0.0435628	1.04942	0.383858	0.732078	1	5347	tags=48%, list=44%, signal=82%		Control Upregulated	Control Positively Correlated	"GSEA Report for na_pos_1563584607440"	Biological Process v.6.2
GO_NEGATIVE_REGULATION_OF_CELL_DEATH	GO_NEGATIVE_REGULATION_OF_CELL_DEATH		435	0.0425915	1.04921	0.376782	0.731582	1	4089	tags=37%, list=33%, signal=54%		Control Upregulated	Control Positively Correlated	"GSEA Report for na_pos_1563584607440"	Biological Process v.6.2
GO_REGULATION_OF_LEUKOCYTE_MEDIATED_CYTOTOXICITY	GO_REGULATION_OF_LEUKOCYTE_MEDIATED_CYTOTOXICITY		17	0.212691	1.04887	0.378819	0.731329	1	8212	tags=88%, list=67%, signal=267%		Control Upregulated	Control Positively Correlated	"GSEA Report for na_pos_1563584607440"	Biological Process v.6.2
GO_SIGNAL_RELEASE	GO_SIGNAL_RELEASE		85	0.0976005	1.04877	0.370672	0.730588	1	7320	tags=69%, list=60%, signal=171%		Control Upregulated	Control Positively Correlated	"GSEA Report for na_pos_1563584607440"	Biological Process v.6.2
GO_MATURATION_OF_5_8S_RRNA	GO_MATURATION_OF_5_8S_RRNA		19	0.200503	1.04818	0.384766	0.730945	1	7223	tags=79%, list=59%, signal=192%		Control Upregulated	Control Positively Correlated	"GSEA Report for na_pos_1563584607440"	Biological Process v.6.2
GO_CLEAVAGE_INVOLVED_IN_RRNA_PROCESSING	GO_CLEAVAGE_INVOLVED_IN_RRNA_PROCESSING		14	0.229429	1.04782	0.393536	0.730742	1	8573	tags=93%, list=70%, signal=308%		Control Upregulated	Control Positively Correlated	"GSEA Report for na_pos_1563584607440"	Biological Process v.6.2
GO_REGULATION_OF_RECEPTOR_MEDIATED_ENDOCYTOSIS	GO_REGULATION_OF_RECEPTOR_MEDIATED_ENDOCYTOSIS		38	0.143271	1.04704	0.387674	0.731501	1	5668	tags=61%, list=46%, signal=112%		Control Upregulated	Control Positively Correlated	"GSEA Report for na_pos_1563584607440"	Biological Process v.6.2
GO_REGULATION_OF_RESPONSE_TO_FOOD	GO_REGULATION_OF_RESPONSE_TO_FOOD		10	0.271075	1.04672	0.397516	0.731283	1	4034	tags=60%, list=33%, signal=89%		Control Upregulated	Control Positively Correlated	"GSEA Report for na_pos_1563584607440"	Biological Process v.6.2
GO_CELL_CELL_JUNCTION_ASSEMBLY	GO_CELL_CELL_JUNCTION_ASSEMBLY		44	0.133173	1.04635	0.379098	0.731124	1	8681	tags=84%, list=71%, signal=287%		Control Upregulated	Control Positively Correlated	"GSEA Report for na_pos_1563584607440"	Biological Process v.6.2
GO_PROTEIN_ACETYLATION	GO_PROTEIN_ACETYLATION		75	0.103804	1.04615	0.353183	0.730568	1	8378	tags=79%, list=68%, signal=247%		Control Upregulated	Control Positively Correlated	"GSEA Report for na_pos_1563584607440"	Biological Process v.6.2
GO_IMPORT_INTO_CELL	GO_IMPORT_INTO_CELL		16	0.21378	1.04499	0.392197	0.732328	1	2745	tags=44%, list=22%, signal=56%		Control Upregulated	Control Positively Correlated	"GSEA Report for na_pos_1563584607440"	Biological Process v.6.2
GO_MITOCHONDRION_LOCALIZATION	GO_MITOCHONDRION_LOCALIZATION		18	0.20764	1.04415	0.395669	0.733199	1	6311	tags=72%, list=51%, signal=149%		Control Upregulated	Control Positively Correlated	"GSEA Report for na_pos_1563584607440"	Biological Process v.6.2
GO_ENDOCRINE_PROCESS	GO_ENDOCRINE_PROCESS		13	0.238282	1.0423	0.386408	0.736385	1	5568	tags=69%, list=45%, signal=127%		Control Upregulated	Control Positively Correlated	"GSEA Report for na_pos_1563584607440"	Biological Process v.6.2
GO_PLASMA_MEMBRANE_ORGANIZATION	GO_PLASMA_MEMBRANE_ORGANIZATION		119	0.0834882	1.04205	0.392324	0.735977	1	8463	tags=77%, list=69%, signal=247%		Control Upregulated	Control Positively Correlated	"GSEA Report for na_pos_1563584607440"	Biological Process v.6.2
GO_FAT_CELL_DIFFERENTIATION	GO_FAT_CELL_DIFFERENTIATION		56	0.117471	1.04198	0.384937	0.735189	1	4695	tags=50%, list=38%, signal=81%		Control Upregulated	Control Positively Correlated	"GSEA Report for na_pos_1563584607440"	Biological Process v.6.2
GO_REGULATION_OF_MICROTUBULE_BASED_PROCESS	GO_REGULATION_OF_MICROTUBULE_BASED_PROCESS		172	0.0684009	1.04149	0.396186	0.735338	1	3805	tags=38%, list=31%, signal=54%		Control Upregulated	Control Positively Correlated	"GSEA Report for na_pos_1563584607440"	Biological Process v.6.2
GO_REGULATION_OF_LEUKOCYTE_DEGRANULATION	GO_REGULATION_OF_LEUKOCYTE_DEGRANULATION		21	0.193002	1.04068	0.386503	0.736091	1	7561	tags=81%, list=62%, signal=211%		Control Upregulated	Control Positively Correlated	"GSEA Report for na_pos_1563584607440"	Biological Process v.6.2
GO_CARBOHYDRATE_CATABOLIC_PROCESS	GO_CARBOHYDRATE_CATABOLIC_PROCESS		53	0.118496	1.0406	0.4	0.735314	1	5723	tags=58%, list=47%, signal=109%		Control Upregulated	Control Positively Correlated	"GSEA Report for na_pos_1563584607440"	Biological Process v.6.2
GO_REGULATION_OF_PATHWAY_RESTRICTED_SMAD_PROTEIN_PHOSPHORYLATION	GO_REGULATION_OF_PATHWAY_RESTRICTED_SMAD_PROTEIN_PHOSPHORYLATION		24	0.177527	1.0403	0.387226	0.735024	1	7532	tags=79%, list=61%, signal=205%		Control Upregulated	Control Positively Correlated	"GSEA Report for na_pos_1563584607440"	Biological Process v.6.2
GO_POSITIVE_REGULATION_OF_ALPHA_BETA_T_CELL_DIFFERENTIATION	GO_POSITIVE_REGULATION_OF_ALPHA_BETA_T_CELL_DIFFERENTIATION		10	0.266258	1.04006	0.410101	0.734612	1	4093	tags=60%, list=33%, signal=90%		Control Upregulated	Control Positively Correlated	"GSEA Report for na_pos_1563584607440"	Biological Process v.6.2
GO_AMMONIUM_TRANSPORT	GO_AMMONIUM_TRANSPORT		23	0.184783	1.03987	0.397638	0.734062	1	3068	tags=43%, list=25%, signal=58%		Control Upregulated	Control Positively Correlated	"GSEA Report for na_pos_1563584607440"	Biological Process v.6.2
GO_REGULATION_OF_ARP2_3_COMPLEX_MEDIATED_ACTIN_NUCLEATION	GO_REGULATION_OF_ARP2_3_COMPLEX_MEDIATED_ACTIN_NUCLEATION		12	0.243924	1.03922	0.383104	0.734552	1	1098	tags=33%, list=9%, signal=37%		Control Upregulated	Control Positively Correlated	"GSEA Report for na_pos_1563584607440"	Biological Process v.6.2
GO_NCRNA_3_END_PROCESSING	GO_NCRNA_3_END_PROCESSING		11	0.252026	1.03731	0.398438	0.737896	1	1370	tags=36%, list=11%, signal=41%		Control Upregulated	Control Positively Correlated	"GSEA Report for na_pos_1563584607440"	Biological Process v.6.2
GO_DEFENSE_RESPONSE_TO_BACTERIUM	GO_DEFENSE_RESPONSE_TO_BACTERIUM		58	0.114527	1.037	0.374257	0.737579	1	1138	tags=21%, list=9%, signal=23%		Control Upregulated	Control Positively Correlated	"GSEA Report for na_pos_1563584607440"	Biological Process v.6.2
GO_NEURAL_NUCLEUS_DEVELOPMENT	GO_NEURAL_NUCLEUS_DEVELOPMENT		42	0.134526	1.03693	0.39876	0.736792	1	4485	tags=50%, list=37%, signal=79%		Control Upregulated	Control Positively Correlated	"GSEA Report for na_pos_1563584607440"	Biological Process v.6.2
GO_CELLULAR_METABOLIC_COMPOUND_SALVAGE	GO_CELLULAR_METABOLIC_COMPOUND_SALVAGE		17	0.211274	1.03686	0.410148	0.735991	1	6066	tags=71%, list=49%, signal=140%		Control Upregulated	Control Positively Correlated	"GSEA Report for na_pos_1563584607440"	Biological Process v.6.2
GO_ENTRAINMENT_OF_CIRCADIAN_CLOCK_BY_PHOTOPERIOD	GO_ENTRAINMENT_OF_CIRCADIAN_CLOCK_BY_PHOTOPERIOD		11	0.2519	1.034	0.398844	0.7413	1	2486	tags=45%, list=20%, signal=57%		Control Upregulated	Control Positively Correlated	"GSEA Report for na_pos_1563584607440"	Biological Process v.6.2
GO_MONOCARBOXYLIC_ACID_TRANSPORT	GO_MONOCARBOXYLIC_ACID_TRANSPORT		47	0.126844	1.03339	0.388031	0.741672	1	9144	tags=87%, list=75%, signal=342%		Control Upregulated	Control Positively Correlated	"GSEA Report for na_pos_1563584607440"	Biological Process v.6.2
GO_REGULATION_OF_CELL_ADHESION_MEDIATED_BY_INTEGRIN	GO_REGULATION_OF_CELL_ADHESION_MEDIATED_BY_INTEGRIN		18	0.202798	1.03307	0.4	0.741498	1	2965	tags=44%, list=24%, signal=59%		Control Upregulated	Control Positively Correlated	"GSEA Report for na_pos_1563584607440"	Biological Process v.6.2
GO_NEGATIVE_REGULATION_OF_PROTEIN_LOCALIZATION_TO_CELL_PERIPHERY	GO_NEGATIVE_REGULATION_OF_PROTEIN_LOCALIZATION_TO_CELL_PERIPHERY		11	0.253296	1.03183	0.406312	0.74324	1	240	tags=27%, list=2%, signal=28%		Control Upregulated	Control Positively Correlated	"GSEA Report for na_pos_1563584607440"	Biological Process v.6.2
GO_REGULATION_OF_DEFENSE_RESPONSE_TO_VIRUS_BY_VIRUS	GO_REGULATION_OF_DEFENSE_RESPONSE_TO_VIRUS_BY_VIRUS		17	0.204753	1.03147	0.390805	0.743108	1	1098	tags=29%, list=9%, signal=32%		Control Upregulated	Control Positively Correlated	"GSEA Report for na_pos_1563584607440"	Biological Process v.6.2
GO_CARDIAC_VENTRICLE_DEVELOPMENT	GO_CARDIAC_VENTRICLE_DEVELOPMENT		49	0.127528	1.03087	0.408907	0.743436	1	2695	tags=35%, list=22%, signal=44%		Control Upregulated	Control Positively Correlated	"GSEA Report for na_pos_1563584607440"	Biological Process v.6.2
GO_CELLULAR_RESPONSE_TO_PEPTIDE	GO_CELLULAR_RESPONSE_TO_PEPTIDE		139	0.0741553	1.0275	0.384615	0.749957	1	5803	tags=55%, list=47%, signal=103%		Control Upregulated	Control Positively Correlated	"GSEA Report for na_pos_1563584607440"	Biological Process v.6.2
GO_REGULATION_OF_RHODOPSIN_MEDIATED_SIGNALING_PATHWAY	GO_REGULATION_OF_RHODOPSIN_MEDIATED_SIGNALING_PATHWAY		17	0.208179	1.02704	0.393574	0.75005	1	6825	tags=76%, list=56%, signal=172%		Control Upregulated	Control Positively Correlated	"GSEA Report for na_pos_1563584607440"	Biological Process v.6.2
GO_TRANSMEMBRANE_RECEPTOR_PROTEIN_TYROSINE_KINASE_SIGNALING_PATHWAY	GO_TRANSMEMBRANE_RECEPTOR_PROTEIN_TYROSINE_KINASE_SIGNALING_PATHWAY		261	0.0549089	1.02624	0.387164	0.750891	1	10378	tags=90%, list=85%, signal=574%		Control Upregulated	Control Positively Correlated	"GSEA Report for na_pos_1563584607440"	Biological Process v.6.2
GO_PIGMENTATION	GO_PIGMENTATION		49	0.124194	1.02588	0.414201	0.750672	1	4487	tags=49%, list=37%, signal=77%		Control Upregulated	Control Positively Correlated	"GSEA Report for na_pos_1563584607440"	Biological Process v.6.2
GO_POSITIVE_REGULATION_OF_ION_TRANSPORT	GO_POSITIVE_REGULATION_OF_ION_TRANSPORT		99	0.0865422	1.02395	0.397233	0.753982	1	6624	tags=63%, list=54%, signal=135%		Control Upregulated	Control Positively Correlated	"GSEA Report for na_pos_1563584607440"	Biological Process v.6.2
GO_NEGATIVE_REGULATION_OF_VIRAL_GENOME_REPLICATION	GO_NEGATIVE_REGULATION_OF_VIRAL_GENOME_REPLICATION		20	0.187189	1.0228	0.409804	0.755616	1	9967	tags=100%, list=81%, signal=534%		Control Upregulated	Control Positively Correlated	"GSEA Report for na_pos_1563584607440"	Biological Process v.6.2
GO_ORGANELLE_DISASSEMBLY	GO_ORGANELLE_DISASSEMBLY		118	0.0802275	1.02211	0.411178	0.756216	1	3700	tags=38%, list=30%, signal=54%		Control Upregulated	Control Positively Correlated	"GSEA Report for na_pos_1563584607440"	Biological Process v.6.2
GO_REGULATION_OF_AUTOPHAGOSOME_ASSEMBLY	GO_REGULATION_OF_AUTOPHAGOSOME_ASSEMBLY		22	0.183059	1.02211	0.415822	0.755269	1	7789	tags=82%, list=64%, signal=224%		Control Upregulated	Control Positively Correlated	"GSEA Report for na_pos_1563584607440"	Biological Process v.6.2
GO_INTRINSIC_APOPTOTIC_SIGNALING_PATHWAY_IN_RESPONSE_TO_DNA_DAMAGE_BY_P53_CLASS_MEDIATOR	GO_INTRINSIC_APOPTOTIC_SIGNALING_PATHWAY_IN_RESPONSE_TO_DNA_DAMAGE_BY_P53_CLASS_MEDIATOR		19	0.192785	1.0218	0.407266	0.754983	1	2801	tags=42%, list=23%, signal=54%		Control Upregulated	Control Positively Correlated	"GSEA Report for na_pos_1563584607440"	Biological Process v.6.2
GO_REGULATION_OF_CELLULAR_RESPIRATION	GO_REGULATION_OF_CELLULAR_RESPIRATION		12	0.24276	1.02167	0.406439	0.754305	1	4177	tags=58%, list=34%, signal=88%		Control Upregulated	Control Positively Correlated	"GSEA Report for na_pos_1563584607440"	Biological Process v.6.2
GO_ORGANIC_ANION_TRANSPORT	GO_ORGANIC_ANION_TRANSPORT		160	0.069216	1.0215	0.410058	0.753751	1	7513	tags=68%, list=61%, signal=174%		Control Upregulated	Control Positively Correlated	"GSEA Report for na_pos_1563584607440"	Biological Process v.6.2
GO_POSITIVE_REGULATION_OF_CELL_MATRIX_ADHESION	GO_POSITIVE_REGULATION_OF_CELL_MATRIX_ADHESION		24	0.171857	1.02112	0.418511	0.753671	1	6069	tags=67%, list=50%, signal=132%		Control Upregulated	Control Positively Correlated	"GSEA Report for na_pos_1563584607440"	Biological Process v.6.2
GO_CYCLIC_NUCLEOTIDE_CATABOLIC_PROCESS	GO_CYCLIC_NUCLEOTIDE_CATABOLIC_PROCESS		12	0.243196	1.02048	0.408818	0.754082	1	8258	tags=92%, list=67%, signal=281%		Control Upregulated	Control Positively Correlated	"GSEA Report for na_pos_1563584607440"	Biological Process v.6.2
GO_POSITIVE_REGULATION_OF_IMMUNE_SYSTEM_PROCESS	GO_POSITIVE_REGULATION_OF_IMMUNE_SYSTEM_PROCESS		375	0.0465464	1.02026	0.41109	0.753608	1	10103	tags=87%, list=82%, signal=479%		Control Upregulated	Control Positively Correlated	"GSEA Report for na_pos_1563584607440"	Biological Process v.6.2
GO_POSITIVE_REGULATION_OF_EXOCYTOSIS	GO_POSITIVE_REGULATION_OF_EXOCYTOSIS		43	0.128762	1.01604	0.399598	0.76191	1	4413	tags=49%, list=36%, signal=76%		Control Upregulated	Control Positively Correlated	"GSEA Report for na_pos_1563584607440"	Biological Process v.6.2
GO_POSITIVE_REGULATION_OF_BLOOD_PRESSURE	GO_POSITIVE_REGULATION_OF_BLOOD_PRESSURE		13	0.228156	1.01564	0.419149	0.761788	1	9464	tags=100%, list=77%, signal=438%		Control Upregulated	Control Positively Correlated	"GSEA Report for na_pos_1563584607440"	Biological Process v.6.2
GO_POSITIVE_REGULATION_OF_MITOTIC_SISTER_CHROMATID_SEPARATION	GO_POSITIVE_REGULATION_OF_MITOTIC_SISTER_CHROMATID_SEPARATION		11	0.249132	1.0156	0.442424	0.760929	1	291	tags=27%, list=2%, signal=28%		Control Upregulated	Control Positively Correlated	"GSEA Report for na_pos_1563584607440"	Biological Process v.6.2
GO_POSITIVE_REGULATION_OF_SMALL_GTPASE_MEDIATED_SIGNAL_TRANSDUCTION	GO_POSITIVE_REGULATION_OF_SMALL_GTPASE_MEDIATED_SIGNAL_TRANSDUCTION		20	0.188602	1.01477	0.416834	0.761781	1	6272	tags=70%, list=51%, signal=143%		Control Upregulated	Control Positively Correlated	"GSEA Report for na_pos_1563584607440"	Biological Process v.6.2
GO_NON_CANONICAL_WNT_SIGNALING_PATHWAY	GO_NON_CANONICAL_WNT_SIGNALING_PATHWAY		87	0.0942355	1.01426	0.437743	0.761919	1	6461	tags=62%, list=53%, signal=130%		Control Upregulated	Control Positively Correlated	"GSEA Report for na_pos_1563584607440"	Biological Process v.6.2
GO_PROTEIN_COMPLEX_LOCALIZATION	GO_PROTEIN_COMPLEX_LOCALIZATION		39	0.138271	1.0142	0.420719	0.761089	1	6482	tags=67%, list=53%, signal=141%		Control Upregulated	Control Positively Correlated	"GSEA Report for na_pos_1563584607440"	Biological Process v.6.2
GO_NEGATIVE_REGULATION_OF_ERBB_SIGNALING_PATHWAY	GO_NEGATIVE_REGULATION_OF_ERBB_SIGNALING_PATHWAY		30	0.160874	1.01294	0.434185	0.762925	1	2118	tags=33%, list=17%, signal=40%		Control Upregulated	Control Positively Correlated	"GSEA Report for na_pos_1563584607440"	Biological Process v.6.2
GO_MICROTUBULE_BUNDLE_FORMATION	GO_MICROTUBULE_BUNDLE_FORMATION		47	0.126863	1.01244	0.418219	0.763109	1	4188	tags=47%, list=34%, signal=71%		Control Upregulated	Control Positively Correlated	"GSEA Report for na_pos_1563584607440"	Biological Process v.6.2
GO_REGULATION_OF_CARDIAC_MUSCLE_CELL_MEMBRANE_REPOLARIZATION	GO_REGULATION_OF_CARDIAC_MUSCLE_CELL_MEMBRANE_REPOLARIZATION		10	0.263964	1.00718	0.381443	0.773835	1	5347	tags=70%, list=44%, signal=124%		Control Upregulated	Control Positively Correlated	"GSEA Report for na_pos_1563584607440"	Biological Process v.6.2
GO_POSITIVE_REGULATION_OF_WOUND_HEALING	GO_POSITIVE_REGULATION_OF_WOUND_HEALING		19	0.197364	1.00688	0.448413	0.773517	1	5971	tags=68%, list=49%, signal=133%		Control Upregulated	Control Positively Correlated	"GSEA Report for na_pos_1563584607440"	Biological Process v.6.2
GO_METHIONINE_METABOLIC_PROCESS	GO_METHIONINE_METABOLIC_PROCESS		12	0.23995	1.00673	0.430528	0.772891	1	5233	tags=67%, list=43%, signal=116%		Control Upregulated	Control Positively Correlated	"GSEA Report for na_pos_1563584607440"	Biological Process v.6.2
GO_NEGATIVE_REGULATION_OF_NUCLEAR_DIVISION	GO_NEGATIVE_REGULATION_OF_NUCLEAR_DIVISION		28	0.155874	1.00631	0.439072	0.772874	1	4222	tags=50%, list=34%, signal=76%		Control Upregulated	Control Positively Correlated	"GSEA Report for na_pos_1563584607440"	Biological Process v.6.2
GO_POSITIVE_REGULATION_OF_CYTOPLASMIC_TRANSPORT	GO_POSITIVE_REGULATION_OF_CYTOPLASMIC_TRANSPORT		136	0.0737987	1.00454	0.42	0.775857	1	4693	tags=46%, list=38%, signal=73%		Control Upregulated	Control Positively Correlated	"GSEA Report for na_pos_1563584607440"	Biological Process v.6.2
GO_UNSATURATED_FATTY_ACID_METABOLIC_PROCESS	GO_UNSATURATED_FATTY_ACID_METABOLIC_PROCESS		41	0.132264	1.00399	0.427419	0.776106	1	8549	tags=83%, list=70%, signal=273%		Control Upregulated	Control Positively Correlated	"GSEA Report for na_pos_1563584607440"	Biological Process v.6.2
GO_POSITIVE_REGULATION_OF_VIRAL_PROCESS	GO_POSITIVE_REGULATION_OF_VIRAL_PROCESS		65	0.105577	1.00357	0.417495	0.776094	1	6067	tags=60%, list=49%, signal=118%		Control Upregulated	Control Positively Correlated	"GSEA Report for na_pos_1563584607440"	Biological Process v.6.2
GO_REGULATION_OF_ESTABLISHMENT_OF_PLANAR_POLARITY	GO_REGULATION_OF_ESTABLISHMENT_OF_PLANAR_POLARITY		71	0.100355	1.0032	0.424474	0.775994	1	6373	tags=62%, list=52%, signal=128%		Control Upregulated	Control Positively Correlated	"GSEA Report for na_pos_1563584607440"	Biological Process v.6.2
GO_INTRINSIC_APOPTOTIC_SIGNALING_PATHWAY_BY_P53_CLASS_MEDIATOR	GO_INTRINSIC_APOPTOTIC_SIGNALING_PATHWAY_BY_P53_CLASS_MEDIATOR		32	0.146816	1.0031	0.433735	0.775256	1	2801	tags=38%, list=23%, signal=48%		Control Upregulated	Control Positively Correlated	"GSEA Report for na_pos_1563584607440"	Biological Process v.6.2
GO_REGULATION_OF_IMMUNE_RESPONSE	GO_REGULATION_OF_IMMUNE_RESPONSE		364	0.0461448	1.00186	0.40081	0.777034	1	6691	tags=59%, list=55%, signal=126%		Control Upregulated	Control Positively Correlated	"GSEA Report for na_pos_1563584607440"	Biological Process v.6.2
GO_MEMBRANE_DOCKING	GO_MEMBRANE_DOCKING		39	0.13227	1.00177	0.431683	0.77628	1	7184	tags=72%, list=59%, signal=173%		Control Upregulated	Control Positively Correlated	"GSEA Report for na_pos_1563584607440"	Biological Process v.6.2
GO_CELLULAR_RESPONSE_TO_REACTIVE_OXYGEN_SPECIES	GO_CELLULAR_RESPONSE_TO_REACTIVE_OXYGEN_SPECIES		55	0.115786	1.00144	0.426	0.776044	1	4604	tags=49%, list=38%, signal=78%		Control Upregulated	Control Positively Correlated	"GSEA Report for na_pos_1563584607440"	Biological Process v.6.2
GO_CELLULAR_RESPONSE_TO_TOPOLOGICALLY_INCORRECT_PROTEIN	GO_CELLULAR_RESPONSE_TO_TOPOLOGICALLY_INCORRECT_PROTEIN		77	0.0969346	1.00073	0.456212	0.7767	1	4072	tags=43%, list=33%, signal=64%		Control Upregulated	Control Positively Correlated	"GSEA Report for na_pos_1563584607440"	Biological Process v.6.2
GO_MAINTENANCE_OF_CELL_NUMBER	GO_MAINTENANCE_OF_CELL_NUMBER		65	0.105429	1.00071	0.436508	0.775805	1	8332	tags=78%, list=68%, signal=244%		Control Upregulated	Control Positively Correlated	"GSEA Report for na_pos_1563584607440"	Biological Process v.6.2
GO_CELLULAR_RESPONSE_TO_DRUG	GO_CELLULAR_RESPONSE_TO_DRUG		31	0.151049	1.00065	0.421811	0.774989	1	6061	tags=65%, list=49%, signal=127%		Control Upregulated	Control Positively Correlated	"GSEA Report for na_pos_1563584607440"	Biological Process v.6.2
GO_POSITIVE_REGULATION_OF_TRANSCRIPTION_FACTOR_IMPORT_INTO_NUCLEUS	GO_POSITIVE_REGULATION_OF_TRANSCRIPTION_FACTOR_IMPORT_INTO_NUCLEUS		20	0.186482	1.00004	0.425403	0.775357	1	5685	tags=65%, list=46%, signal=121%		Control Upregulated	Control Positively Correlated	"GSEA Report for na_pos_1563584607440"	Biological Process v.6.2
GO_POSITIVE_REGULATION_OF_TRANSMEMBRANE_RECEPTOR_PROTEIN_SERINE_THREONINE_KINASE_SIGNALING_PATHWAY	GO_POSITIVE_REGULATION_OF_TRANSMEMBRANE_RECEPTOR_PROTEIN_SERINE_THREONINE_KINASE_SIGNALING_PATHWAY		44	0.126782	0.99927	0.440777	0.776089	1	7366	tags=73%, list=60%, signal=182%		Control Upregulated	Control Positively Correlated	"GSEA Report for na_pos_1563584607440"	Biological Process v.6.2
GO_POSITIVE_REGULATION_OF_ANION_TRANSPORT	GO_POSITIVE_REGULATION_OF_ANION_TRANSPORT		29	0.158567	0.998836	0.439076	0.776111	1	9896	tags=97%, list=81%, signal=500%		Control Upregulated	Control Positively Correlated	"GSEA Report for na_pos_1563584607440"	Biological Process v.6.2
GO_POSITIVE_REGULATION_OF_DENDRITIC_SPINE_MORPHOGENESIS	GO_POSITIVE_REGULATION_OF_DENDRITIC_SPINE_MORPHOGENESIS		11	0.249889	0.998488	0.444015	0.775938	1	5854	tags=73%, list=48%, signal=139%		Control Upregulated	Control Positively Correlated	"GSEA Report for na_pos_1563584607440"	Biological Process v.6.2
GO_SYNAPSE_ORGANIZATION	GO_SYNAPSE_ORGANIZATION		56	0.114356	0.998248	0.435484	0.775533	1	2325	tags=30%, list=19%, signal=37%		Control Upregulated	Control Positively Correlated	"GSEA Report for na_pos_1563584607440"	Biological Process v.6.2
GO_CENTROSOME_DUPLICATION	GO_CENTROSOME_DUPLICATION		28	0.153194	0.997997	0.440644	0.775124	1	8633	tags=86%, list=70%, signal=289%		Control Upregulated	Control Positively Correlated	"GSEA Report for na_pos_1563584607440"	Biological Process v.6.2
GO_ERYTHROCYTE_HOMEOSTASIS	GO_ERYTHROCYTE_HOMEOSTASIS		42	0.13168	0.997852	0.421359	0.774524	1	3936	tags=45%, list=32%, signal=66%		Control Upregulated	Control Positively Correlated	"GSEA Report for na_pos_1563584607440"	Biological Process v.6.2
GO_REGULATION_OF_CELLULAR_RESPONSE_TO_TRANSFORMING_GROWTH_FACTOR_BETA_STIMULUS	GO_REGULATION_OF_CELLULAR_RESPONSE_TO_TRANSFORMING_GROWTH_FACTOR_BETA_STIMULUS		51	0.116251	0.997354	0.4238	0.774664	1	3868	tags=43%, list=32%, signal=63%		Control Upregulated	Control Positively Correlated	"GSEA Report for na_pos_1563584607440"	Biological Process v.6.2
GO_NUCLEOTIDE_EXCISION_REPAIR_DNA_DUPLEX_UNWINDING	GO_NUCLEOTIDE_EXCISION_REPAIR_DNA_DUPLEX_UNWINDING		15	0.216928	0.997349	0.446	0.773743	1	612	tags=27%, list=5%, signal=28%		Control Upregulated	Control Positively Correlated	"GSEA Report for na_pos_1563584607440"	Biological Process v.6.2
GO_REGULATION_OF_MAST_CELL_ACTIVATION	GO_REGULATION_OF_MAST_CELL_ACTIVATION		19	0.18805	0.997248	0.414683	0.77303	1	6085	tags=68%, list=50%, signal=136%		Control Upregulated	Control Positively Correlated	"GSEA Report for na_pos_1563584607440"	Biological Process v.6.2
GO_CELL_JUNCTION_ASSEMBLY	GO_CELL_JUNCTION_ASSEMBLY		73	0.100604	0.996302	0.451292	0.774212	1	8681	tags=81%, list=71%, signal=275%		Control Upregulated	Control Positively Correlated	"GSEA Report for na_pos_1563584607440"	Biological Process v.6.2
GO_I_KAPPAB_KINASE_NF_KAPPAB_SIGNALING	GO_I_KAPPAB_KINASE_NF_KAPPAB_SIGNALING		33	0.14629	0.995722	0.436759	0.774554	1	9355	tags=91%, list=76%, signal=383%		Control Upregulated	Control Positively Correlated	"GSEA Report for na_pos_1563584607440"	Biological Process v.6.2
GO_POST_TRANSLATIONAL_PROTEIN_MODIFICATION	GO_POST_TRANSLATIONAL_PROTEIN_MODIFICATION		12	0.235963	0.994958	0.431493	0.775288	1	7325	tags=83%, list=60%, signal=207%		Control Upregulated	Control Positively Correlated	"GSEA Report for na_pos_1563584607440"	Biological Process v.6.2
GO_ETHER_METABOLIC_PROCESS	GO_ETHER_METABOLIC_PROCESS		10	0.256527	0.994618	0.443038	0.775105	1	6664	tags=80%, list=54%, signal=175%		Control Upregulated	Control Positively Correlated	"GSEA Report for na_pos_1563584607440"	Biological Process v.6.2
GO_FC_GAMMA_RECEPTOR_SIGNALING_PATHWAY	GO_FC_GAMMA_RECEPTOR_SIGNALING_PATHWAY		46	0.12368	0.994565	0.437137	0.77429	1	4085	tags=46%, list=33%, signal=68%		Control Upregulated	Control Positively Correlated	"GSEA Report for na_pos_1563584607440"	Biological Process v.6.2
GO_REGULATION_OF_SYMBIOSIS_ENCOMPASSING_MUTUALISM_THROUGH_PARASITISM	GO_REGULATION_OF_SYMBIOSIS_ENCOMPASSING_MUTUALISM_THROUGH_PARASITISM		106	0.0811904	0.994556	0.474	0.773384	1	6067	tags=58%, list=49%, signal=113%		Control Upregulated	Control Positively Correlated	"GSEA Report for na_pos_1563584607440"	Biological Process v.6.2
GO_POSITIVE_REGULATION_OF_CELL_CYCLE_G1_S_PHASE_TRANSITION	GO_POSITIVE_REGULATION_OF_CELL_CYCLE_G1_S_PHASE_TRANSITION		16	0.207287	0.994199	0.453465	0.773243	1	8954	tags=94%, list=73%, signal=347%		Control Upregulated	Control Positively Correlated	"GSEA Report for na_pos_1563584607440"	Biological Process v.6.2
GO_CELLULAR_COMPONENT_DISASSEMBLY_INVOLVED_IN_EXECUTION_PHASE_OF_APOPTOSIS	GO_CELLULAR_COMPONENT_DISASSEMBLY_INVOLVED_IN_EXECUTION_PHASE_OF_APOPTOSIS		24	0.172252	0.994136	0.453831	0.772444	1	4021	tags=50%, list=33%, signal=74%		Control Upregulated	Control Positively Correlated	"GSEA Report for na_pos_1563584607440"	Biological Process v.6.2
GO_GOLGI_TO_PLASMA_MEMBRANE_TRANSPORT	GO_GOLGI_TO_PLASMA_MEMBRANE_TRANSPORT		28	0.154961	0.993657	0.449692	0.772586	1	4671	tags=54%, list=38%, signal=86%		Control Upregulated	Control Positively Correlated	"GSEA Report for na_pos_1563584607440"	Biological Process v.6.2
GO_POSITIVE_REGULATION_OF_TYPE_I_INTERFERON_PRODUCTION	GO_POSITIVE_REGULATION_OF_TYPE_I_INTERFERON_PRODUCTION		40	0.132243	0.993576	0.466	0.771851	1	6045	tags=63%, list=49%, signal=123%		Control Upregulated	Control Positively Correlated	"GSEA Report for na_pos_1563584607440"	Biological Process v.6.2
GO_POSITIVE_REGULATION_OF_MULTICELLULAR_ORGANISM_GROWTH	GO_POSITIVE_REGULATION_OF_MULTICELLULAR_ORGANISM_GROWTH		16	0.204137	0.991599	0.457926	0.775245	1	6694	tags=75%, list=55%, signal=165%		Control Upregulated	Control Positively Correlated	"GSEA Report for na_pos_1563584607440"	Biological Process v.6.2
GO_HISTONE_H3_K4_METHYLATION	GO_HISTONE_H3_K4_METHYLATION		15	0.208113	0.990849	0.454732	0.775936	1	3989	tags=53%, list=33%, signal=79%		Control Upregulated	Control Positively Correlated	"GSEA Report for na_pos_1563584607440"	Biological Process v.6.2
GO_COENZYME_METABOLIC_PROCESS	GO_COENZYME_METABOLIC_PROCESS		136	0.0728719	0.990677	0.467066	0.775372	1	3262	tags=34%, list=27%, signal=46%		Control Upregulated	Control Positively Correlated	"GSEA Report for na_pos_1563584607440"	Biological Process v.6.2
GO_PHOSPHATIDYLETHANOLAMINE_BIOSYNTHETIC_PROCESS	GO_PHOSPHATIDYLETHANOLAMINE_BIOSYNTHETIC_PROCESS		10	0.255294	0.990677	0.461847	0.774453	1	7905	tags=90%, list=64%, signal=253%		Control Upregulated	Control Positively Correlated	"GSEA Report for na_pos_1563584607440"	Biological Process v.6.2
GO_ERBB_SIGNALING_PATHWAY	GO_ERBB_SIGNALING_PATHWAY		51	0.118482	0.990317	0.454728	0.774333	1	5283	tags=55%, list=43%, signal=96%		Control Upregulated	Control Positively Correlated	"GSEA Report for na_pos_1563584607440"	Biological Process v.6.2
GO_INOSITOL_PHOSPHATE_METABOLIC_PROCESS	GO_INOSITOL_PHOSPHATE_METABOLIC_PROCESS		32	0.150126	0.990238	0.45	0.773596	1	4676	tags=53%, list=38%, signal=86%		Control Upregulated	Control Positively Correlated	"GSEA Report for na_pos_1563584607440"	Biological Process v.6.2
GO_REGULATION_OF_OXIDATIVE_STRESS_INDUCED_INTRINSIC_APOPTOTIC_SIGNALING_PATHWAY	GO_REGULATION_OF_OXIDATIVE_STRESS_INDUCED_INTRINSIC_APOPTOTIC_SIGNALING_PATHWAY		20	0.183205	0.99014	0.442043	0.772887	1	6951	tags=75%, list=57%, signal=173%		Control Upregulated	Control Positively Correlated	"GSEA Report for na_pos_1563584607440"	Biological Process v.6.2
GO_POSITIVE_REGULATION_OF_CHROMOSOME_SEGREGATION	GO_POSITIVE_REGULATION_OF_CHROMOSOME_SEGREGATION		19	0.187281	0.988826	0.460474	0.774772	1	4804	tags=58%, list=39%, signal=95%		Control Upregulated	Control Positively Correlated	"GSEA Report for na_pos_1563584607440"	Biological Process v.6.2
GO_NEGATIVE_REGULATION_OF_INTRACELLULAR_TRANSPORT	GO_NEGATIVE_REGULATION_OF_INTRACELLULAR_TRANSPORT		74	0.0979217	0.988416	0.444008	0.774771	1	4604	tags=47%, list=38%, signal=75%		Control Upregulated	Control Positively Correlated	"GSEA Report for na_pos_1563584607440"	Biological Process v.6.2
GO_PROTEIN_K63_LINKED_UBIQUITINATION	GO_PROTEIN_K63_LINKED_UBIQUITINATION		25	0.16838	0.987905	0.458159	0.775028	1	3333	tags=44%, list=27%, signal=60%		Control Upregulated	Control Positively Correlated	"GSEA Report for na_pos_1563584607440"	Biological Process v.6.2
GO_CEREBRAL_CORTEX_DEVELOPMENT	GO_CEREBRAL_CORTEX_DEVELOPMENT		64	0.104076	0.984773	0.452191	0.780958	1	1603	tags=23%, list=13%, signal=27%		Control Upregulated	Control Positively Correlated	"GSEA Report for na_pos_1563584607440"	Biological Process v.6.2
GO_REGULATION_OF_VACUOLE_ORGANIZATION	GO_REGULATION_OF_VACUOLE_ORGANIZATION		25	0.164885	0.984553	0.467054	0.780528	1	7789	tags=80%, list=64%, signal=219%		Control Upregulated	Control Positively Correlated	"GSEA Report for na_pos_1563584607440"	Biological Process v.6.2
GO_PROTEIN_K63_LINKED_DEUBIQUITINATION	GO_PROTEIN_K63_LINKED_DEUBIQUITINATION		16	0.206853	0.984243	0.469349	0.780279	1	3596	tags=50%, list=29%, signal=71%		Control Upregulated	Control Positively Correlated	"GSEA Report for na_pos_1563584607440"	Biological Process v.6.2
GO_SPERM_MOTILITY	GO_SPERM_MOTILITY		37	0.135922	0.983417	0.459959	0.781138	1	1651	tags=27%, list=13%, signal=31%		Control Upregulated	Control Positively Correlated	"GSEA Report for na_pos_1563584607440"	Biological Process v.6.2
GO_ER_NUCLEUS_SIGNALING_PATHWAY	GO_ER_NUCLEUS_SIGNALING_PATHWAY		22	0.173297	0.983324	0.458159	0.780448	1	6794	tags=73%, list=55%, signal=163%		Control Upregulated	Control Positively Correlated	"GSEA Report for na_pos_1563584607440"	Biological Process v.6.2
GO_MATING	GO_MATING		13	0.220317	0.982535	0.459144	0.781264	1	4845	tags=62%, list=40%, signal=102%		Control Upregulated	Control Positively Correlated	"GSEA Report for na_pos_1563584607440"	Biological Process v.6.2
GO_EXTRINSIC_APOPTOTIC_SIGNALING_PATHWAY	GO_EXTRINSIC_APOPTOTIC_SIGNALING_PATHWAY		45	0.125428	0.982507	0.465306	0.780412	1	5550	tags=58%, list=45%, signal=105%		Control Upregulated	Control Positively Correlated	"GSEA Report for na_pos_1563584607440"	Biological Process v.6.2
GO_CELLULAR_DEFENSE_RESPONSE	GO_CELLULAR_DEFENSE_RESPONSE		13	0.229218	0.982237	0.434951	0.780078	1	8508	tags=92%, list=69%, signal=301%		Control Upregulated	Control Positively Correlated	"GSEA Report for na_pos_1563584607440"	Biological Process v.6.2
GO_CELLULAR_RESPONSE_TO_INTERFERON_BETA	GO_CELLULAR_RESPONSE_TO_INTERFERON_BETA		10	0.249106	0.98132	0.47561	0.781175	1	5529	tags=70%, list=45%, signal=127%		Control Upregulated	Control Positively Correlated	"GSEA Report for na_pos_1563584607440"	Biological Process v.6.2
GO_ANATOMICAL_STRUCTURE_HOMEOSTASIS	GO_ANATOMICAL_STRUCTURE_HOMEOSTASIS		139	0.0704146	0.980931	0.466395	0.781099	1	7965	tags=72%, list=65%, signal=203%		Control Upregulated	Control Positively Correlated	"GSEA Report for na_pos_1563584607440"	Biological Process v.6.2
GO_RIBONUCLEOTIDE_CATABOLIC_PROCESS	GO_RIBONUCLEOTIDE_CATABOLIC_PROCESS		16	0.201554	0.979238	0.460821	0.783952	1	8258	tags=88%, list=67%, signal=268%		Control Upregulated	Control Positively Correlated	"GSEA Report for na_pos_1563584607440"	Biological Process v.6.2
GO_CELL_AGING	GO_CELL_AGING		34	0.139981	0.97921	0.440816	0.783103	1	2975	tags=38%, list=24%, signal=50%		Control Upregulated	Control Positively Correlated	"GSEA Report for na_pos_1563584607440"	Biological Process v.6.2
GO_STEROL_TRANSPORT	GO_STEROL_TRANSPORT		19	0.185113	0.978811	0.48	0.783083	1	9347	tags=95%, list=76%, signal=398%		Control Upregulated	Control Positively Correlated	"GSEA Report for na_pos_1563584607440"	Biological Process v.6.2
GO_AMINO_ACID_ACTIVATION	GO_AMINO_ACID_ACTIVATION		30	0.149849	0.978283	0.482072	0.783298	1	4296	tags=50%, list=35%, signal=77%		Control Upregulated	Control Positively Correlated	"GSEA Report for na_pos_1563584607440"	Biological Process v.6.2
GO_POSITIVE_REGULATION_OF_CYTOKINESIS	GO_POSITIVE_REGULATION_OF_CYTOKINESIS		18	0.187385	0.97331	0.469062	0.793233	1	7240	tags=78%, list=59%, signal=190%		Control Upregulated	Control Positively Correlated	"GSEA Report for na_pos_1563584607440"	Biological Process v.6.2
GO_IRON_ION_TRANSPORT	GO_IRON_ION_TRANSPORT		28	0.155004	0.973031	0.466038	0.792901	1	3357	tags=43%, list=27%, signal=59%		Control Upregulated	Control Positively Correlated	"GSEA Report for na_pos_1563584607440"	Biological Process v.6.2
GO_POSITIVE_REGULATION_OF_MULTI_ORGANISM_PROCESS	GO_POSITIVE_REGULATION_OF_MULTI_ORGANISM_PROCESS		93	0.0853304	0.972972	0.489879	0.792105	1	6079	tags=58%, list=50%, signal=114%		Control Upregulated	Control Positively Correlated	"GSEA Report for na_pos_1563584607440"	Biological Process v.6.2
GO_REGULATION_OF_ASTROCYTE_DIFFERENTIATION	GO_REGULATION_OF_ASTROCYTE_DIFFERENTIATION		14	0.213504	0.972481	0.456175	0.792237	1	8768	tags=93%, list=72%, signal=326%		Control Upregulated	Control Positively Correlated	"GSEA Report for na_pos_1563584607440"	Biological Process v.6.2
GO_ERROR_FREE_TRANSLESION_SYNTHESIS	GO_ERROR_FREE_TRANSLESION_SYNTHESIS		12	0.225191	0.971804	0.493042	0.792793	1	2349	tags=42%, list=19%, signal=51%		Control Upregulated	Control Positively Correlated	"GSEA Report for na_pos_1563584607440"	Biological Process v.6.2
GO_GLUTAMINE_METABOLIC_PROCESS	GO_GLUTAMINE_METABOLIC_PROCESS		14	0.211742	0.969917	0.474747	0.795888	1	5287	tags=64%, list=43%, signal=113%		Control Upregulated	Control Positively Correlated	"GSEA Report for na_pos_1563584607440"	Biological Process v.6.2
GO_REGULATION_OF_CELLULAR_RESPONSE_TO_INSULIN_STIMULUS	GO_REGULATION_OF_CELLULAR_RESPONSE_TO_INSULIN_STIMULUS		38	0.1339	0.969558	0.463918	0.795728	1	10299	tags=97%, list=84%, signal=607%		Control Upregulated	Control Positively Correlated	"GSEA Report for na_pos_1563584607440"	Biological Process v.6.2
GO_REGULATION_OF_RESPONSE_TO_CYTOKINE_STIMULUS	GO_REGULATION_OF_RESPONSE_TO_CYTOKINE_STIMULUS		72	0.0960792	0.968755	0.484725	0.796594	1	3936	tags=42%, list=32%, signal=61%		Control Upregulated	Control Positively Correlated	"GSEA Report for na_pos_1563584607440"	Biological Process v.6.2
GO_RHYTHMIC_BEHAVIOR	GO_RHYTHMIC_BEHAVIOR		11	0.240885	0.968099	0.494094	0.797083	1	392	tags=27%, list=3%, signal=28%		Control Upregulated	Control Positively Correlated	"GSEA Report for na_pos_1563584607440"	Biological Process v.6.2
GO_REGULATION_OF_NF_KAPPAB_IMPORT_INTO_NUCLEUS	GO_REGULATION_OF_NF_KAPPAB_IMPORT_INTO_NUCLEUS		21	0.174612	0.967498	0.482072	0.79749	1	5451	tags=62%, list=44%, signal=111%		Control Upregulated	Control Positively Correlated	"GSEA Report for na_pos_1563584607440"	Biological Process v.6.2
GO_REGULATION_OF_SYSTEMIC_ARTERIAL_BLOOD_PRESSURE	GO_REGULATION_OF_SYSTEMIC_ARTERIAL_BLOOD_PRESSURE		30	0.148709	0.966261	0.466535	0.799251	1	7579	tags=77%, list=62%, signal=200%		Control Upregulated	Control Positively Correlated	"GSEA Report for na_pos_1563584607440"	Biological Process v.6.2
GO_REGULATION_OF_VIRAL_ENTRY_INTO_HOST_CELL	GO_REGULATION_OF_VIRAL_ENTRY_INTO_HOST_CELL		11	0.241925	0.966163	0.499002	0.798551	1	7066	tags=82%, list=58%, signal=193%		Control Upregulated	Control Positively Correlated	"GSEA Report for na_pos_1563584607440"	Biological Process v.6.2
GO_ACUTE_INFLAMMATORY_RESPONSE	GO_ACUTE_INFLAMMATORY_RESPONSE		27	0.156375	0.965905	0.502058	0.79817	1	7621	tags=78%, list=62%, signal=205%		Control Upregulated	Control Positively Correlated	"GSEA Report for na_pos_1563584607440"	Biological Process v.6.2
GO_POSITIVE_REGULATION_OF_CARBOHYDRATE_METABOLIC_PROCESS	GO_POSITIVE_REGULATION_OF_CARBOHYDRATE_METABOLIC_PROCESS		31	0.148272	0.964112	0.498998	0.801192	1	1745	tags=29%, list=14%, signal=34%		Control Upregulated	Control Positively Correlated	"GSEA Report for na_pos_1563584607440"	Biological Process v.6.2
GO_DNA_TEMPLATED_TRANSCRIPTION_ELONGATION	GO_DNA_TEMPLATED_TRANSCRIPTION_ELONGATION		60	0.107509	0.963715	0.472837	0.801115	1	4817	tags=50%, list=39%, signal=82%		Control Upregulated	Control Positively Correlated	"GSEA Report for na_pos_1563584607440"	Biological Process v.6.2
GO_REGULATION_OF_CATECHOLAMINE_SECRETION	GO_REGULATION_OF_CATECHOLAMINE_SECRETION		15	0.20906	0.96339	0.490644	0.800909	1	8881	tags=93%, list=72%, signal=338%		Control Upregulated	Control Positively Correlated	"GSEA Report for na_pos_1563584607440"	Biological Process v.6.2
GO_NEGATIVE_REGULATION_OF_CELLULAR_PROTEIN_LOCALIZATION	GO_NEGATIVE_REGULATION_OF_CELLULAR_PROTEIN_LOCALIZATION		72	0.0971504	0.962953	0.467871	0.800897	1	4604	tags=47%, list=38%, signal=75%		Control Upregulated	Control Positively Correlated	"GSEA Report for na_pos_1563584607440"	Biological Process v.6.2
GO_RESPONSE_TO_ARSENIC_CONTAINING_SUBSTANCE	GO_RESPONSE_TO_ARSENIC_CONTAINING_SUBSTANCE		15	0.202249	0.961674	0.496774	0.802771	1	1609	tags=33%, list=13%, signal=38%		Control Upregulated	Control Positively Correlated	"GSEA Report for na_pos_1563584607440"	Biological Process v.6.2
GO_G_PROTEIN_COUPLED_RECEPTOR_SIGNALING_PATHWAY_COUPLED_TO_CYCLIC_NUCLEOTIDE_SECOND_MESSENGER	GO_G_PROTEIN_COUPLED_RECEPTOR_SIGNALING_PATHWAY_COUPLED_TO_CYCLIC_NUCLEOTIDE_SECOND_MESSENGER		51	0.110379	0.961588	0.482353	0.802052	1	9949	tags=92%, list=81%, signal=487%		Control Upregulated	Control Positively Correlated	"GSEA Report for na_pos_1563584607440"	Biological Process v.6.2
GO_REGULATION_OF_EPIDERMIS_DEVELOPMENT	GO_REGULATION_OF_EPIDERMIS_DEVELOPMENT		21	0.171616	0.960981	0.505133	0.802424	1	9574	tags=95%, list=78%, signal=434%		Control Upregulated	Control Positively Correlated	"GSEA Report for na_pos_1563584607440"	Biological Process v.6.2
GO_POSITIVE_REGULATION_OF_B_CELL_PROLIFERATION	GO_POSITIVE_REGULATION_OF_B_CELL_PROLIFERATION		15	0.203773	0.960859	0.487654	0.801809	1	9763	tags=100%, list=80%, signal=491%		Control Upregulated	Control Positively Correlated	"GSEA Report for na_pos_1563584607440"	Biological Process v.6.2
GO_NEGATIVE_REGULATION_OF_MULTI_ORGANISM_PROCESS	GO_NEGATIVE_REGULATION_OF_MULTI_ORGANISM_PROCESS		59	0.107121	0.960095	0.470954	0.802547	1	10120	tags=93%, list=83%, signal=532%		Control Upregulated	Control Positively Correlated	"GSEA Report for na_pos_1563584607440"	Biological Process v.6.2
GO_CYTOPLASMIC_MRNA_PROCESSING_BODY_ASSEMBLY	GO_CYTOPLASMIC_MRNA_PROCESSING_BODY_ASSEMBLY		10	0.246714	0.959459	0.475345	0.802973	1	9236	tags=100%, list=75%, signal=405%		Control Upregulated	Control Positively Correlated	"GSEA Report for na_pos_1563584607440"	Biological Process v.6.2
GO_BRANCHED_CHAIN_AMINO_ACID_METABOLIC_PROCESS	GO_BRANCHED_CHAIN_AMINO_ACID_METABOLIC_PROCESS		10	0.240207	0.959176	0.512621	0.802697	1	5638	tags=70%, list=46%, signal=130%		Control Upregulated	Control Positively Correlated	"GSEA Report for na_pos_1563584607440"	Biological Process v.6.2
GO_CARBOHYDRATE_DERIVATIVE_METABOLIC_PROCESS	GO_CARBOHYDRATE_DERIVATIVE_METABOLIC_PROCESS		483	0.0385004	0.958849	0.498925	0.802502	1	8632	tags=74%, list=70%, signal=241%		Control Upregulated	Control Positively Correlated	"GSEA Report for na_pos_1563584607440"	Biological Process v.6.2
GO_POSITIVE_REGULATION_OF_G1_S_TRANSITION_OF_MITOTIC_CELL_CYCLE	GO_POSITIVE_REGULATION_OF_G1_S_TRANSITION_OF_MITOTIC_CELL_CYCLE		15	0.203098	0.957606	0.492032	0.804315	1	8954	tags=93%, list=73%, signal=346%		Control Upregulated	Control Positively Correlated	"GSEA Report for na_pos_1563584607440"	Biological Process v.6.2
GO_NEGATIVE_REGULATION_OF_INTRINSIC_APOPTOTIC_SIGNALING_PATHWAY_IN_RESPONSE_TO_DNA_DAMAGE	GO_NEGATIVE_REGULATION_OF_INTRINSIC_APOPTOTIC_SIGNALING_PATHWAY_IN_RESPONSE_TO_DNA_DAMAGE		15	0.200087	0.956865	0.501039	0.805047	1	3270	tags=47%, list=27%, signal=64%		Control Upregulated	Control Positively Correlated	"GSEA Report for na_pos_1563584607440"	Biological Process v.6.2
GO_MALE_MEIOSIS_I	GO_MALE_MEIOSIS_I		12	0.228308	0.956449	0.487952	0.805039	1	4354	tags=58%, list=36%, signal=90%		Control Upregulated	Control Positively Correlated	"GSEA Report for na_pos_1563584607440"	Biological Process v.6.2
GO_PURINE_NUCLEOSIDE_BIOSYNTHETIC_PROCESS	GO_PURINE_NUCLEOSIDE_BIOSYNTHETIC_PROCESS		59	0.105563	0.9563	0.51046	0.804455	1	8269	tags=78%, list=67%, signal=238%		Control Upregulated	Control Positively Correlated	"GSEA Report for na_pos_1563584607440"	Biological Process v.6.2
GO_SOMITOGENESIS	GO_SOMITOGENESIS		22	0.17209	0.95595	0.503906	0.804314	1	7366	tags=77%, list=60%, signal=193%		Control Upregulated	Control Positively Correlated	"GSEA Report for na_pos_1563584607440"	Biological Process v.6.2
GO_PROTEIN_TRIMERIZATION	GO_PROTEIN_TRIMERIZATION		12	0.227409	0.955769	0.5	0.803832	1	4365	tags=58%, list=36%, signal=91%		Control Upregulated	Control Positively Correlated	"GSEA Report for na_pos_1563584607440"	Biological Process v.6.2
GO_NEGATIVE_REGULATION_OF_MITOTIC_CELL_CYCLE	GO_NEGATIVE_REGULATION_OF_MITOTIC_CELL_CYCLE		114	0.0750204	0.955232	0.491396	0.804092	1	2529	tags=28%, list=21%, signal=35%		Control Upregulated	Control Positively Correlated	"GSEA Report for na_pos_1563584607440"	Biological Process v.6.2
GO_PHOSPHATIDYLINOSITOL_DEPHOSPHORYLATION	GO_PHOSPHATIDYLINOSITOL_DEPHOSPHORYLATION		15	0.20685	0.955207	0.480916	0.803249	1	5639	tags=67%, list=46%, signal=123%		Control Upregulated	Control Positively Correlated	"GSEA Report for na_pos_1563584607440"	Biological Process v.6.2
GO_CELLULAR_MODIFIED_AMINO_ACID_BIOSYNTHETIC_PROCESS	GO_CELLULAR_MODIFIED_AMINO_ACID_BIOSYNTHETIC_PROCESS		26	0.154623	0.95407	0.486056	0.804799	1	465	tags=19%, list=4%, signal=20%		Control Upregulated	Control Positively Correlated	"GSEA Report for na_pos_1563584607440"	Biological Process v.6.2
GO_AEROBIC_RESPIRATION	GO_AEROBIC_RESPIRATION		32	0.142351	0.953791	0.505112	0.804477	1	8602	tags=84%, list=70%, signal=282%		Control Upregulated	Control Positively Correlated	"GSEA Report for na_pos_1563584607440"	Biological Process v.6.2
GO_PHOSPHOLIPID_DEPHOSPHORYLATION	GO_PHOSPHOLIPID_DEPHOSPHORYLATION		15	0.20685	0.953691	0.513834	0.803801	1	5639	tags=67%, list=46%, signal=123%		Control Upregulated	Control Positively Correlated	"GSEA Report for na_pos_1563584607440"	Biological Process v.6.2
GO_PROTEIN_LOCALIZATION_TO_NUCLEUS	GO_PROTEIN_LOCALIZATION_TO_NUCLEUS		97	0.0849579	0.953256	0.494024	0.803825	1	4021	tags=41%, list=33%, signal=61%		Control Upregulated	Control Positively Correlated	"GSEA Report for na_pos_1563584607440"	Biological Process v.6.2
GO_REGULATION_OF_TRANSCRIPTION_FROM_RNA_POLYMERASE_II_PROMOTER_IN_RESPONSE_TO_HYPOXIA	GO_REGULATION_OF_TRANSCRIPTION_FROM_RNA_POLYMERASE_II_PROMOTER_IN_RESPONSE_TO_HYPOXIA		20	0.174181	0.952744	0.489109	0.804073	1	319	tags=20%, list=3%, signal=21%		Control Upregulated	Control Positively Correlated	"GSEA Report for na_pos_1563584607440"	Biological Process v.6.2
GO_RESPONSE_TO_PEPTIDE	GO_RESPONSE_TO_PEPTIDE		182	0.0604159	0.952259	0.494141	0.80417	1	5803	tags=53%, list=47%, signal=100%		Control Upregulated	Control Positively Correlated	"GSEA Report for na_pos_1563584607440"	Biological Process v.6.2
GO_SECRETION	GO_SECRETION		270	0.0498673	0.952213	0.514911	0.803369	1	7483	tags=66%, list=61%, signal=165%		Control Upregulated	Control Positively Correlated	"GSEA Report for na_pos_1563584607440"	Biological Process v.6.2
GO_INTERSTRAND_CROSS_LINK_REPAIR	GO_INTERSTRAND_CROSS_LINK_REPAIR		29	0.143934	0.951984	0.502119	0.802984	1	5425	tags=59%, list=44%, signal=105%		Control Upregulated	Control Positively Correlated	"GSEA Report for na_pos_1563584607440"	Biological Process v.6.2
GO_INTERACTION_WITH_HOST	GO_INTERACTION_WITH_HOST		70	0.0991175	0.950865	0.501923	0.804462	1	5796	tags=57%, list=47%, signal=108%		Control Upregulated	Control Positively Correlated	"GSEA Report for na_pos_1563584607440"	Biological Process v.6.2
GO_REGULATION_OF_PROTEIN_IMPORT	GO_REGULATION_OF_PROTEIN_IMPORT		89	0.0864726	0.95038	0.486328	0.804617	1	5145	tags=51%, list=42%, signal=86%		Control Upregulated	Control Positively Correlated	"GSEA Report for na_pos_1563584607440"	Biological Process v.6.2
GO_POSITIVE_REGULATION_OF_CYCLIC_NUCLEOTIDE_METABOLIC_PROCESS	GO_POSITIVE_REGULATION_OF_CYCLIC_NUCLEOTIDE_METABOLIC_PROCESS		33	0.143373	0.950223	0.518518	0.804036	1	1218	tags=24%, list=10%, signal=27%		Control Upregulated	Control Positively Correlated	"GSEA Report for na_pos_1563584607440"	Biological Process v.6.2
GO_SIGNAL_TRANSDUCTION_IN_ABSENCE_OF_LIGAND	GO_SIGNAL_TRANSDUCTION_IN_ABSENCE_OF_LIGAND		14	0.210389	0.948087	0.498008	0.807656	1	1801	tags=36%, list=15%, signal=42%		Control Upregulated	Control Positively Correlated	"GSEA Report for na_pos_1563584607440"	Biological Process v.6.2
GO_REGULATION_OF_I_KAPPAB_KINASE_NF_KAPPAB_SIGNALING	GO_REGULATION_OF_I_KAPPAB_KINASE_NF_KAPPAB_SIGNALING		124	0.0715957	0.947755	0.518447	0.807476	1	5754	tags=54%, list=47%, signal=101%		Control Upregulated	Control Positively Correlated	"GSEA Report for na_pos_1563584607440"	Biological Process v.6.2
GO_PHAGOSOME_ACIDIFICATION	GO_PHAGOSOME_ACIDIFICATION		12	0.2263	0.947235	0.512974	0.807709	1	3357	tags=50%, list=27%, signal=69%		Control Upregulated	Control Positively Correlated	"GSEA Report for na_pos_1563584607440"	Biological Process v.6.2
GO_MODIFICATION_OF_MORPHOLOGY_OR_PHYSIOLOGY_OF_OTHER_ORGANISM	GO_MODIFICATION_OF_MORPHOLOGY_OR_PHYSIOLOGY_OF_OTHER_ORGANISM		50	0.114889	0.946045	0.503937	0.809327	1	4971	tags=52%, list=41%, signal=87%		Control Upregulated	Control Positively Correlated	"GSEA Report for na_pos_1563584607440"	Biological Process v.6.2
GO_PROTEIN_PALMITOYLATION	GO_PROTEIN_PALMITOYLATION		13	0.2195	0.945178	0.472	0.810285	1	4855	tags=62%, list=40%, signal=102%		Control Upregulated	Control Positively Correlated	"GSEA Report for na_pos_1563584607440"	Biological Process v.6.2
GO_FATTY_ACID_TRANSPORT	GO_FATTY_ACID_TRANSPORT		23	0.161409	0.944051	0.512922	0.811832	1	2821	tags=39%, list=23%, signal=51%		Control Upregulated	Control Positively Correlated	"GSEA Report for na_pos_1563584607440"	Biological Process v.6.2
GO_POSITIVE_REGULATION_OF_NUCLEASE_ACTIVITY	GO_POSITIVE_REGULATION_OF_NUCLEASE_ACTIVITY		12	0.227512	0.943367	0.515686	0.812387	1	1299	tags=33%, list=11%, signal=37%		Control Upregulated	Control Positively Correlated	"GSEA Report for na_pos_1563584607440"	Biological Process v.6.2
GO_VITAMIN_TRANSPORT	GO_VITAMIN_TRANSPORT		12	0.22298	0.943325	0.515151	0.811609	1	7484	tags=83%, list=61%, signal=214%		Control Upregulated	Control Positively Correlated	"GSEA Report for na_pos_1563584607440"	Biological Process v.6.2
GO_REGULATION_OF_LIPID_STORAGE	GO_REGULATION_OF_LIPID_STORAGE		20	0.173911	0.941115	0.523614	0.815428	1	4000	tags=50%, list=33%, signal=74%		Control Upregulated	Control Positively Correlated	"GSEA Report for na_pos_1563584607440"	Biological Process v.6.2
GO_REGULATION_OF_GLYCOPROTEIN_METABOLIC_PROCESS	GO_REGULATION_OF_GLYCOPROTEIN_METABOLIC_PROCESS		22	0.165307	0.940976	0.506567	0.814838	1	7449	tags=77%, list=61%, signal=197%		Control Upregulated	Control Positively Correlated	"GSEA Report for na_pos_1563584607440"	Biological Process v.6.2
GO_SOMATIC_STEM_CELL_POPULATION_MAINTENANCE	GO_SOMATIC_STEM_CELL_POPULATION_MAINTENANCE		33	0.13881	0.940363	0.496094	0.815246	1	8332	tags=82%, list=68%, signal=255%		Control Upregulated	Control Positively Correlated	"GSEA Report for na_pos_1563584607440"	Biological Process v.6.2
GO_REGULATION_OF_EXOSOMAL_SECRETION	GO_REGULATION_OF_EXOSOMAL_SECRETION		10	0.240134	0.939857	0.525355	0.815446	1	4413	tags=60%, list=36%, signal=94%		Control Upregulated	Control Positively Correlated	"GSEA Report for na_pos_1563584607440"	Biological Process v.6.2
GO_CELL_DEATH_IN_RESPONSE_TO_OXIDATIVE_STRESS	GO_CELL_DEATH_IN_RESPONSE_TO_OXIDATIVE_STRESS		11	0.23278	0.939385	0.537832	0.815575	1	7178	tags=82%, list=59%, signal=197%		Control Upregulated	Control Positively Correlated	"GSEA Report for na_pos_1563584607440"	Biological Process v.6.2
GO_SINGLE_FERTILIZATION	GO_SINGLE_FERTILIZATION		69	0.0967733	0.938184	0.526087	0.817242	1	1662	tags=23%, list=14%, signal=27%		Control Upregulated	Control Positively Correlated	"GSEA Report for na_pos_1563584607440"	Biological Process v.6.2
GO_REGULATION_OF_ACTIN_FILAMENT_BUNDLE_ASSEMBLY	GO_REGULATION_OF_ACTIN_FILAMENT_BUNDLE_ASSEMBLY		44	0.118584	0.937802	0.517717	0.817206	1	4680	tags=50%, list=38%, signal=81%		Control Upregulated	Control Positively Correlated	"GSEA Report for na_pos_1563584607440"	Biological Process v.6.2
GO_ATP_HYDROLYSIS_COUPLED_TRANSMEMBRANE_TRANSPORT	GO_ATP_HYDROLYSIS_COUPLED_TRANSMEMBRANE_TRANSPORT		22	0.164977	0.937681	0.531746	0.816574	1	2438	tags=36%, list=20%, signal=45%		Control Upregulated	Control Positively Correlated	"GSEA Report for na_pos_1563584607440"	Biological Process v.6.2
GO_REGULATION_OF_MAST_CELL_ACTIVATION_INVOLVED_IN_IMMUNE_RESPONSE	GO_REGULATION_OF_MAST_CELL_ACTIVATION_INVOLVED_IN_IMMUNE_RESPONSE		16	0.195903	0.937435	0.514583	0.816239	1	7561	tags=81%, list=62%, signal=212%		Control Upregulated	Control Positively Correlated	"GSEA Report for na_pos_1563584607440"	Biological Process v.6.2
GO_B_CELL_RECEPTOR_SIGNALING_PATHWAY	GO_B_CELL_RECEPTOR_SIGNALING_PATHWAY		17	0.188502	0.937042	0.522822	0.816184	1	7787	tags=82%, list=64%, signal=225%		Control Upregulated	Control Positively Correlated	"GSEA Report for na_pos_1563584607440"	Biological Process v.6.2
GO_FEMALE_GAMETE_GENERATION	GO_FEMALE_GAMETE_GENERATION		43	0.117256	0.935039	0.519337	0.819612	1	2843	tags=35%, list=23%, signal=45%		Control Upregulated	Control Positively Correlated	"GSEA Report for na_pos_1563584607440"	Biological Process v.6.2
GO_DEFENSE_RESPONSE_TO_OTHER_ORGANISM	GO_DEFENSE_RESPONSE_TO_OTHER_ORGANISM		156	0.065459	0.934533	0.539419	0.81975	1	3686	tags=37%, list=30%, signal=52%		Control Upregulated	Control Positively Correlated	"GSEA Report for na_pos_1563584607440"	Biological Process v.6.2
GO_REGULATION_OF_POSTTRANSCRIPTIONAL_GENE_SILENCING	GO_REGULATION_OF_POSTTRANSCRIPTIONAL_GENE_SILENCING		14	0.200058	0.934478	0.534	0.819012	1	8057	tags=86%, list=66%, signal=250%		Control Upregulated	Control Positively Correlated	"GSEA Report for na_pos_1563584607440"	Biological Process v.6.2
GO_ENTRAINMENT_OF_CIRCADIAN_CLOCK	GO_ENTRAINMENT_OF_CIRCADIAN_CLOCK		16	0.199864	0.93401	0.527607	0.819115	1	1383	tags=31%, list=11%, signal=35%		Control Upregulated	Control Positively Correlated	"GSEA Report for na_pos_1563584607440"	Biological Process v.6.2
GO_MYELOID_LEUKOCYTE_ACTIVATION	GO_MYELOID_LEUKOCYTE_ACTIVATION		35	0.134361	0.933503	0.532389	0.819262	1	7113	tags=71%, list=58%, signal=170%		Control Upregulated	Control Positively Correlated	"GSEA Report for na_pos_1563584607440"	Biological Process v.6.2
GO_NEUROPEPTIDE_SIGNALING_PATHWAY	GO_NEUROPEPTIDE_SIGNALING_PATHWAY		23	0.16476	0.933169	0.518962	0.819104	1	9709	tags=96%, list=79%, signal=459%		Control Upregulated	Control Positively Correlated	"GSEA Report for na_pos_1563584607440"	Biological Process v.6.2
GO_ER_TO_GOLGI_VESICLE_MEDIATED_TRANSPORT	GO_ER_TO_GOLGI_VESICLE_MEDIATED_TRANSPORT		122	0.0706679	0.932186	0.512097	0.820309	1	4065	tags=40%, list=33%, signal=59%		Control Upregulated	Control Positively Correlated	"GSEA Report for na_pos_1563584607440"	Biological Process v.6.2
GO_POSITIVE_REGULATION_OF_ACTIN_FILAMENT_POLYMERIZATION	GO_POSITIVE_REGULATION_OF_ACTIN_FILAMENT_POLYMERIZATION		36	0.131498	0.931976	0.532389	0.819869	1	8267	tags=81%, list=67%, signal=247%		Control Upregulated	Control Positively Correlated	"GSEA Report for na_pos_1563584607440"	Biological Process v.6.2
GO_NUCLEOTIDE_EXCISION_REPAIR_DNA_INCISION	GO_NUCLEOTIDE_EXCISION_REPAIR_DNA_INCISION		26	0.15495	0.929377	0.530612	0.824577	1	4233	tags=50%, list=35%, signal=76%		Control Upregulated	Control Positively Correlated	"GSEA Report for na_pos_1563584607440"	Biological Process v.6.2
GO_NEGATIVE_REGULATION_OF_AUTOPHAGY	GO_NEGATIVE_REGULATION_OF_AUTOPHAGY		25	0.152856	0.929308	0.509128	0.823833	1	4994	tags=56%, list=41%, signal=94%		Control Upregulated	Control Positively Correlated	"GSEA Report for na_pos_1563584607440"	Biological Process v.6.2
GO_MANNOSYLATION	GO_MANNOSYLATION		19	0.174884	0.929273	0.522822	0.823022	1	8827	tags=89%, list=72%, signal=319%		Control Upregulated	Control Positively Correlated	"GSEA Report for na_pos_1563584607440"	Biological Process v.6.2
GO_GLIAL_CELL_MIGRATION	GO_GLIAL_CELL_MIGRATION		15	0.198105	0.927321	0.546201	0.826284	1	2477	tags=40%, list=20%, signal=50%		Control Upregulated	Control Positively Correlated	"GSEA Report for na_pos_1563584607440"	Biological Process v.6.2
GO_COFACTOR_TRANSPORT	GO_COFACTOR_TRANSPORT		11	0.224452	0.92687	0.552795	0.826337	1	7280	tags=82%, list=59%, signal=201%		Control Upregulated	Control Positively Correlated	"GSEA Report for na_pos_1563584607440"	Biological Process v.6.2
GO_POSITIVE_REGULATION_OF_RELEASE_OF_CYTOCHROME_C_FROM_MITOCHONDRIA	GO_POSITIVE_REGULATION_OF_RELEASE_OF_CYTOCHROME_C_FROM_MITOCHONDRIA		16	0.193003	0.924994	0.51341	0.829459	1	1467	tags=31%, list=12%, signal=35%		Control Upregulated	Control Positively Correlated	"GSEA Report for na_pos_1563584607440"	Biological Process v.6.2
GO_NEGATIVE_REGULATION_OF_CYSTEINE_TYPE_ENDOPEPTIDASE_ACTIVITY	GO_NEGATIVE_REGULATION_OF_CYSTEINE_TYPE_ENDOPEPTIDASE_ACTIVITY		49	0.109833	0.924549	0.54065	0.829541	1	6914	tags=67%, list=56%, signal=154%		Control Upregulated	Control Positively Correlated	"GSEA Report for na_pos_1563584607440"	Biological Process v.6.2
GO_LIPID_MODIFICATION	GO_LIPID_MODIFICATION		95	0.0801745	0.924521	0.544118	0.828715	1	8960	tags=81%, list=73%, signal=299%		Control Upregulated	Control Positively Correlated	"GSEA Report for na_pos_1563584607440"	Biological Process v.6.2
GO_REGULATION_OF_IMMUNE_EFFECTOR_PROCESS	GO_REGULATION_OF_IMMUNE_EFFECTOR_PROCESS		180	0.0598541	0.924501	0.532164	0.827894	1	6359	tags=58%, list=52%, signal=118%		Control Upregulated	Control Positively Correlated	"GSEA Report for na_pos_1563584607440"	Biological Process v.6.2
GO_REGULATION_OF_EXTRINSIC_APOPTOTIC_SIGNALING_PATHWAY	GO_REGULATION_OF_EXTRINSIC_APOPTOTIC_SIGNALING_PATHWAY		74	0.0908904	0.923147	0.566866	0.829815	1	5021	tags=50%, list=41%, signal=84%		Control Upregulated	Control Positively Correlated	"GSEA Report for na_pos_1563584607440"	Biological Process v.6.2
GO_ESTABLISHMENT_OF_ENDOTHELIAL_BARRIER	GO_ESTABLISHMENT_OF_ENDOTHELIAL_BARRIER		16	0.18824	0.920388	0.560241	0.834794	1	8421	tags=88%, list=69%, signal=279%		Control Upregulated	Control Positively Correlated	"GSEA Report for na_pos_1563584607440"	Biological Process v.6.2
GO_GLYCOSPHINGOLIPID_METABOLIC_PROCESS	GO_GLYCOSPHINGOLIPID_METABOLIC_PROCESS		27	0.15262	0.920195	0.548134	0.834298	1	8575	tags=85%, list=70%, signal=283%		Control Upregulated	Control Positively Correlated	"GSEA Report for na_pos_1563584607440"	Biological Process v.6.2
GO_PROTEIN_TETRAMERIZATION	GO_PROTEIN_TETRAMERIZATION		58	0.104562	0.920016	0.534979	0.833761	1	6755	tags=66%, list=55%, signal=145%		Control Upregulated	Control Positively Correlated	"GSEA Report for na_pos_1563584607440"	Biological Process v.6.2
GO_NEGATIVE_REGULATION_OF_TOR_SIGNALING	GO_NEGATIVE_REGULATION_OF_TOR_SIGNALING		22	0.166793	0.919112	0.542146	0.834749	1	2973	tags=41%, list=24%, signal=54%		Control Upregulated	Control Positively Correlated	"GSEA Report for na_pos_1563584607440"	Biological Process v.6.2
GO_POSITIVE_REGULATION_OF_AUTOPHAGY	GO_POSITIVE_REGULATION_OF_AUTOPHAGY		46	0.116229	0.918354	0.530815	0.835498	1	4709	tags=50%, list=38%, signal=81%		Control Upregulated	Control Positively Correlated	"GSEA Report for na_pos_1563584607440"	Biological Process v.6.2
GO_RESPONSE_TO_OXIDATIVE_STRESS	GO_RESPONSE_TO_OXIDATIVE_STRESS		177	0.0597916	0.917766	0.547842	0.835862	1	10843	tags=94%, list=88%, signal=805%		Control Upregulated	Control Positively Correlated	"GSEA Report for na_pos_1563584607440"	Biological Process v.6.2
GO_ESTABLISHMENT_OF_PROTEIN_LOCALIZATION_TO_PLASMA_MEMBRANE	GO_ESTABLISHMENT_OF_PROTEIN_LOCALIZATION_TO_PLASMA_MEMBRANE		58	0.10316	0.917419	0.558468	0.835676	1	8463	tags=79%, list=69%, signal=255%		Control Upregulated	Control Positively Correlated	"GSEA Report for na_pos_1563584607440"	Biological Process v.6.2
GO_RNA_DEPENDENT_DNA_BIOSYNTHETIC_PROCESS	GO_RNA_DEPENDENT_DNA_BIOSYNTHETIC_PROCESS		14	0.200992	0.915617	0.526839	0.838546	1	4543	tags=57%, list=37%, signal=91%		Control Upregulated	Control Positively Correlated	"GSEA Report for na_pos_1563584607440"	Biological Process v.6.2
GO_STRIATED_MUSCLE_CONTRACTION	GO_STRIATED_MUSCLE_CONTRACTION		51	0.109051	0.915204	0.562232	0.838497	1	6600	tags=65%, list=54%, signal=140%		Control Upregulated	Control Positively Correlated	"GSEA Report for na_pos_1563584607440"	Biological Process v.6.2
GO_CYTOPLASMIC_MICROTUBULE_ORGANIZATION	GO_CYTOPLASMIC_MICROTUBULE_ORGANIZATION		32	0.13577	0.914756	0.54491	0.838538	1	6767	tags=69%, list=55%, signal=153%		Control Upregulated	Control Positively Correlated	"GSEA Report for na_pos_1563584607440"	Biological Process v.6.2
GO_MICROTUBULE_NUCLEATION	GO_MICROTUBULE_NUCLEATION		17	0.187066	0.914275	0.542268	0.838693	1	4199	tags=53%, list=34%, signal=80%		Control Upregulated	Control Positively Correlated	"GSEA Report for na_pos_1563584607440"	Biological Process v.6.2
GO_ORGANIC_ACID_CATABOLIC_PROCESS	GO_ORGANIC_ACID_CATABOLIC_PROCESS		99	0.079273	0.913047	0.550781	0.84033	1	4112	tags=41%, list=34%, signal=62%		Control Upregulated	Control Positively Correlated	"GSEA Report for na_pos_1563584607440"	Biological Process v.6.2
GO_REGULATION_OF_ORGAN_GROWTH	GO_REGULATION_OF_ORGAN_GROWTH		30	0.138689	0.912175	0.538767	0.841257	1	6067	tags=63%, list=49%, signal=125%		Control Upregulated	Control Positively Correlated	"GSEA Report for na_pos_1563584607440"	Biological Process v.6.2
GO_REGULATION_OF_CHOLESTEROL_EFFLUX	GO_REGULATION_OF_CHOLESTEROL_EFFLUX		10	0.233815	0.910575	0.564777	0.843705	1	9394	tags=100%, list=77%, signal=428%		Control Upregulated	Control Positively Correlated	"GSEA Report for na_pos_1563584607440"	Biological Process v.6.2
GO_PROTEIN_DNA_COMPLEX_SUBUNIT_ORGANIZATION	GO_PROTEIN_DNA_COMPLEX_SUBUNIT_ORGANIZATION		110	0.0746257	0.910567	0.552063	0.842845	1	7005	tags=65%, list=57%, signal=149%		Control Upregulated	Control Positively Correlated	"GSEA Report for na_pos_1563584607440"	Biological Process v.6.2
GO_REGULATION_OF_NUCLEOTIDE_CATABOLIC_PROCESS	GO_REGULATION_OF_NUCLEOTIDE_CATABOLIC_PROCESS		17	0.183861	0.910294	0.533881	0.842549	1	2796	tags=41%, list=23%, signal=53%		Control Upregulated	Control Positively Correlated	"GSEA Report for na_pos_1563584607440"	Biological Process v.6.2
GO_REGULATION_OF_RECEPTOR_INTERNALIZATION	GO_REGULATION_OF_RECEPTOR_INTERNALIZATION		18	0.177545	0.909371	0.570622	0.843547	1	1912	tags=33%, list=16%, signal=39%		Control Upregulated	Control Positively Correlated	"GSEA Report for na_pos_1563584607440"	Biological Process v.6.2
GO_REGULATION_OF_GROWTH	GO_REGULATION_OF_GROWTH		332	0.0434602	0.908172	0.565657	0.845249	1	5684	tags=51%, list=46%, signal=92%		Control Upregulated	Control Positively Correlated	"GSEA Report for na_pos_1563584607440"	Biological Process v.6.2
GO_POSITIVE_REGULATION_OF_OSSIFICATION	GO_POSITIVE_REGULATION_OF_OSSIFICATION		34	0.13394	0.907552	0.549296	0.845665	1	7015	tags=71%, list=57%, signal=165%		Control Upregulated	Control Positively Correlated	"GSEA Report for na_pos_1563584607440"	Biological Process v.6.2
GO_POSITIVE_REGULATION_OF_ADAPTIVE_IMMUNE_RESPONSE	GO_POSITIVE_REGULATION_OF_ADAPTIVE_IMMUNE_RESPONSE		20	0.166313	0.905235	0.579848	0.849593	1	4093	tags=50%, list=33%, signal=75%		Control Upregulated	Control Positively Correlated	"GSEA Report for na_pos_1563584607440"	Biological Process v.6.2
GO_TOXIN_TRANSPORT	GO_TOXIN_TRANSPORT		21	0.164254	0.904627	0.555556	0.850026	1	4994	tags=57%, list=41%, signal=96%		Control Upregulated	Control Positively Correlated	"GSEA Report for na_pos_1563584607440"	Biological Process v.6.2
GO_EATING_BEHAVIOR	GO_EATING_BEHAVIOR		10	0.237162	0.904221	0.573585	0.84998	1	9353	tags=100%, list=76%, signal=422%		Control Upregulated	Control Positively Correlated	"GSEA Report for na_pos_1563584607440"	Biological Process v.6.2
GO_REGULATION_OF_ALCOHOL_BIOSYNTHETIC_PROCESS	GO_REGULATION_OF_ALCOHOL_BIOSYNTHETIC_PROCESS		15	0.195149	0.903905	0.581854	0.849738	1	4965	tags=60%, list=41%, signal=101%		Control Upregulated	Control Positively Correlated	"GSEA Report for na_pos_1563584607440"	Biological Process v.6.2
GO_DIGESTIVE_SYSTEM_PROCESS	GO_DIGESTIVE_SYSTEM_PROCESS		24	0.154427	0.90301	0.577236	0.850712	1	9347	tags=92%, list=76%, signal=385%		Control Upregulated	Control Positively Correlated	"GSEA Report for na_pos_1563584607440"	Biological Process v.6.2
GO_REGULATION_OF_INNATE_IMMUNE_RESPONSE	GO_REGULATION_OF_INNATE_IMMUNE_RESPONSE		177	0.0578023	0.90281	0.556452	0.850287	1	7127	tags=64%, list=58%, signal=150%		Control Upregulated	Control Positively Correlated	"GSEA Report for na_pos_1563584607440"	Biological Process v.6.2
GO_CELLULAR_CARBOHYDRATE_CATABOLIC_PROCESS	GO_CELLULAR_CARBOHYDRATE_CATABOLIC_PROCESS		20	0.167068	0.902773	0.574803	0.849492	1	1019	tags=25%, list=8%, signal=27%		Control Upregulated	Control Positively Correlated	"GSEA Report for na_pos_1563584607440"	Biological Process v.6.2
GO_CELLULAR_PROTEIN_COMPLEX_LOCALIZATION	GO_CELLULAR_PROTEIN_COMPLEX_LOCALIZATION		14	0.202322	0.902022	0.542683	0.850204	1	6278	tags=71%, list=51%, signal=146%		Control Upregulated	Control Positively Correlated	"GSEA Report for na_pos_1563584607440"	Biological Process v.6.2
GO_LEUKOCYTE_PROLIFERATION	GO_LEUKOCYTE_PROLIFERATION		29	0.141278	0.901619	0.588803	0.850219	1	9262	tags=90%, list=76%, signal=366%		Control Upregulated	Control Positively Correlated	"GSEA Report for na_pos_1563584607440"	Biological Process v.6.2
GO_REGULATION_OF_SODIUM_ION_TRANSMEMBRANE_TRANSPORTER_ACTIVITY	GO_REGULATION_OF_SODIUM_ION_TRANSMEMBRANE_TRANSPORTER_ACTIVITY		20	0.16744	0.900702	0.579962	0.851258	1	6531	tags=70%, list=53%, signal=150%		Control Upregulated	Control Positively Correlated	"GSEA Report for na_pos_1563584607440"	Biological Process v.6.2
GO_REGULATION_OF_ACTIN_FILAMENT_DEPOLYMERIZATION	GO_REGULATION_OF_ACTIN_FILAMENT_DEPOLYMERIZATION		25	0.150718	0.900446	0.5803	0.850943	1	2078	tags=32%, list=17%, signal=38%		Control Upregulated	Control Positively Correlated	"GSEA Report for na_pos_1563584607440"	Biological Process v.6.2
GO_POSITIVE_REGULATION_OF_PHAGOCYTOSIS	GO_POSITIVE_REGULATION_OF_PHAGOCYTOSIS		15	0.189742	0.899716	0.571134	0.851577	1	7483	tags=80%, list=61%, signal=205%		Control Upregulated	Control Positively Correlated	"GSEA Report for na_pos_1563584607440"	Biological Process v.6.2
GO_POSITIVE_REGULATION_OF_ERBB_SIGNALING_PATHWAY	GO_POSITIVE_REGULATION_OF_ERBB_SIGNALING_PATHWAY		19	0.168589	0.899606	0.584711	0.850915	1	5678	tags=63%, list=46%, signal=117%		Control Upregulated	Control Positively Correlated	"GSEA Report for na_pos_1563584607440"	Biological Process v.6.2
GO_REGULATION_OF_PROTEIN_SUMOYLATION	GO_REGULATION_OF_PROTEIN_SUMOYLATION		10	0.232068	0.89848	0.571977	0.852383	1	2060	tags=40%, list=17%, signal=48%		Control Upregulated	Control Positively Correlated	"GSEA Report for na_pos_1563584607440"	Biological Process v.6.2
GO_POSITIVE_REGULATION_OF_B_CELL_ACTIVATION	GO_POSITIVE_REGULATION_OF_B_CELL_ACTIVATION		31	0.133554	0.898453	0.548708	0.851578	1	9834	tags=94%, list=80%, signal=472%		Control Upregulated	Control Positively Correlated	"GSEA Report for na_pos_1563584607440"	Biological Process v.6.2
GO_REGULATION_OF_TRANSMEMBRANE_RECEPTOR_PROTEIN_SERINE_THREONINE_KINASE_SIGNALING_PATHWAY	GO_REGULATION_OF_TRANSMEMBRANE_RECEPTOR_PROTEIN_SERINE_THREONINE_KINASE_SIGNALING_PATHWAY		94	0.0805222	0.897673	0.574803	0.852336	1	7366	tags=68%, list=60%, signal=169%		Control Upregulated	Control Positively Correlated	"GSEA Report for na_pos_1563584607440"	Biological Process v.6.2
GO_FATTY_ACID_BIOSYNTHETIC_PROCESS	GO_FATTY_ACID_BIOSYNTHETIC_PROCESS		50	0.107935	0.897651	0.571709	0.851514	1	3830	tags=42%, list=31%, signal=61%		Control Upregulated	Control Positively Correlated	"GSEA Report for na_pos_1563584607440"	Biological Process v.6.2
GO_POSITIVE_REGULATION_OF_MITOTIC_CELL_CYCLE	GO_POSITIVE_REGULATION_OF_MITOTIC_CELL_CYCLE		70	0.092192	0.896356	0.5762	0.853332	1	3954	tags=41%, list=32%, signal=61%		Control Upregulated	Control Positively Correlated	"GSEA Report for na_pos_1563584607440"	Biological Process v.6.2
GO_PURINE_NUCLEOBASE_METABOLIC_PROCESS	GO_PURINE_NUCLEOBASE_METABOLIC_PROCESS		10	0.235138	0.896338	0.546351	0.852492	1	6926	tags=80%, list=56%, signal=184%		Control Upregulated	Control Positively Correlated	"GSEA Report for na_pos_1563584607440"	Biological Process v.6.2
GO_MODIFICATION_BY_SYMBIONT_OF_HOST_MORPHOLOGY_OR_PHYSIOLOGY	GO_MODIFICATION_BY_SYMBIONT_OF_HOST_MORPHOLOGY_OR_PHYSIOLOGY		24	0.151298	0.896006	0.588235	0.852296	1	2745	tags=38%, list=22%, signal=48%		Control Upregulated	Control Positively Correlated	"GSEA Report for na_pos_1563584607440"	Biological Process v.6.2
GO_POSITIVE_REGULATION_OF_SKELETAL_MUSCLE_TISSUE_DEVELOPMENT	GO_POSITIVE_REGULATION_OF_SKELETAL_MUSCLE_TISSUE_DEVELOPMENT		12	0.218496	0.895912	0.585127	0.851619	1	2431	tags=42%, list=20%, signal=52%		Control Upregulated	Control Positively Correlated	"GSEA Report for na_pos_1563584607440"	Biological Process v.6.2
GO_REGULATION_OF_GLYCOGEN_METABOLIC_PROCESS	GO_REGULATION_OF_GLYCOGEN_METABOLIC_PROCESS		21	0.16627	0.895789	0.566914	0.851023	1	883	tags=24%, list=7%, signal=26%		Control Upregulated	Control Positively Correlated	"GSEA Report for na_pos_1563584607440"	Biological Process v.6.2
GO_REGULATION_OF_EPITHELIAL_TO_MESENCHYMAL_TRANSITION	GO_REGULATION_OF_EPITHELIAL_TO_MESENCHYMAL_TRANSITION		35	0.126461	0.894677	0.582996	0.852426	1	3707	tags=43%, list=30%, signal=61%		Control Upregulated	Control Positively Correlated	"GSEA Report for na_pos_1563584607440"	Biological Process v.6.2
GO_POSITIVE_REGULATION_OF_TRANSCRIPTION_INITIATION_FROM_RNA_POLYMERASE_II_PROMOTER	GO_POSITIVE_REGULATION_OF_TRANSCRIPTION_INITIATION_FROM_RNA_POLYMERASE_II_PROMOTER		11	0.221186	0.892979	0.568826	0.855126	1	7320	tags=82%, list=60%, signal=203%		Control Upregulated	Control Positively Correlated	"GSEA Report for na_pos_1563584607440"	Biological Process v.6.2
GO_POSITIVE_REGULATION_OF_RESPONSE_TO_OXIDATIVE_STRESS	GO_POSITIVE_REGULATION_OF_RESPONSE_TO_OXIDATIVE_STRESS		10	0.226802	0.891802	0.586481	0.856625	1	8254	tags=90%, list=67%, signal=275%		Control Upregulated	Control Positively Correlated	"GSEA Report for na_pos_1563584607440"	Biological Process v.6.2
GO_VIRION_ASSEMBLY	GO_VIRION_ASSEMBLY		28	0.140258	0.891439	0.557377	0.856535	1	4413	tags=50%, list=36%, signal=78%		Control Upregulated	Control Positively Correlated	"GSEA Report for na_pos_1563584607440"	Biological Process v.6.2
GO_ESTABLISHMENT_OF_MITOCHONDRION_LOCALIZATION	GO_ESTABLISHMENT_OF_MITOCHONDRION_LOCALIZATION		13	0.20374	0.891154	0.593385	0.856279	1	5991	tags=69%, list=49%, signal=135%		Control Upregulated	Control Positively Correlated	"GSEA Report for na_pos_1563584607440"	Biological Process v.6.2
GO_DEFENSE_RESPONSE	GO_DEFENSE_RESPONSE		396	0.0394259	0.889606	0.588595	0.858571	1	7673	tags=66%, list=63%, signal=172%		Control Upregulated	Control Positively Correlated	"GSEA Report for na_pos_1563584607440"	Biological Process v.6.2
GO_TELOMERE_MAINTENANCE_VIA_TELOMERE_LENGTHENING	GO_TELOMERE_MAINTENANCE_VIA_TELOMERE_LENGTHENING		17	0.179762	0.887293	0.573661	0.862409	1	7894	tags=82%, list=64%, signal=231%		Control Upregulated	Control Positively Correlated	"GSEA Report for na_pos_1563584607440"	Biological Process v.6.2
GO_RESPONSE_TO_PROSTAGLANDIN	GO_RESPONSE_TO_PROSTAGLANDIN		13	0.19982	0.886913	0.597561	0.862318	1	2267	tags=38%, list=18%, signal=47%		Control Upregulated	Control Positively Correlated	"GSEA Report for na_pos_1563584607440"	Biological Process v.6.2
GO_SINGLE_ORGANISM_MEMBRANE_FUSION	GO_SINGLE_ORGANISM_MEMBRANE_FUSION		65	0.0931934	0.883979	0.568317	0.867443	1	6218	tags=60%, list=51%, signal=121%		Control Upregulated	Control Positively Correlated	"GSEA Report for na_pos_1563584607440"	Biological Process v.6.2
GO_CARBOHYDRATE_DERIVATIVE_TRANSPORT	GO_CARBOHYDRATE_DERIVATIVE_TRANSPORT		18	0.171959	0.883615	0.616257	0.867325	1	9472	tags=94%, list=77%, signal=415%		Control Upregulated	Control Positively Correlated	"GSEA Report for na_pos_1563584607440"	Biological Process v.6.2
GO_THIOESTER_METABOLIC_PROCESS	GO_THIOESTER_METABOLIC_PROCESS		41	0.11704	0.883577	0.579477	0.866519	1	8436	tags=80%, list=69%, signal=257%		Control Upregulated	Control Positively Correlated	"GSEA Report for na_pos_1563584607440"	Biological Process v.6.2
GO_REGULATION_OF_WNT_SIGNALING_PATHWAY	GO_REGULATION_OF_WNT_SIGNALING_PATHWAY		168	0.0591221	0.883193	0.561368	0.866456	1	7019	tags=63%, list=57%, signal=146%		Control Upregulated	Control Positively Correlated	"GSEA Report for na_pos_1563584607440"	Biological Process v.6.2
GO_REGULATION_OF_ENDOCYTOSIS	GO_REGULATION_OF_ENDOCYTOSIS		95	0.0771898	0.882138	0.575342	0.867799	1	4996	tags=48%, list=41%, signal=81%		Control Upregulated	Control Positively Correlated	"GSEA Report for na_pos_1563584607440"	Biological Process v.6.2
GO_NEGATIVE_REGULATION_OF_TRANSLATIONAL_INITIATION	GO_NEGATIVE_REGULATION_OF_TRANSLATIONAL_INITIATION		11	0.215776	0.881465	0.580392	0.868313	1	1814	tags=36%, list=15%, signal=43%		Control Upregulated	Control Positively Correlated	"GSEA Report for na_pos_1563584607440"	Biological Process v.6.2
GO_HYDROGEN_PEROXIDE_CATABOLIC_PROCESS	GO_HYDROGEN_PEROXIDE_CATABOLIC_PROCESS		10	0.227978	0.880815	0.573469	0.868746	1	3336	tags=50%, list=27%, signal=69%		Control Upregulated	Control Positively Correlated	"GSEA Report for na_pos_1563584607440"	Biological Process v.6.2
GO_VESICLE_MEDIATED_TRANSPORT_BETWEEN_ENDOSOMAL_COMPARTMENTS	GO_VESICLE_MEDIATED_TRANSPORT_BETWEEN_ENDOSOMAL_COMPARTMENTS		13	0.204883	0.880798	0.581854	0.867911	1	5034	tags=62%, list=41%, signal=104%		Control Upregulated	Control Positively Correlated	"GSEA Report for na_pos_1563584607440"	Biological Process v.6.2
GO_RESPONSE_TO_CYTOKINE	GO_RESPONSE_TO_CYTOKINE		286	0.0449762	0.880653	0.588694	0.867315	1	7476	tags=65%, list=61%, signal=164%		Control Upregulated	Control Positively Correlated	"GSEA Report for na_pos_1563584607440"	Biological Process v.6.2
GO_NEGATIVE_REGULATION_OF_CELL_ADHESION	GO_NEGATIVE_REGULATION_OF_CELL_ADHESION		96	0.0769581	0.880568	0.59761	0.866649	1	8768	tags=79%, list=72%, signal=276%		Control Upregulated	Control Positively Correlated	"GSEA Report for na_pos_1563584607440"	Biological Process v.6.2
GO_REGULATION_OF_VIRAL_INDUCED_CYTOPLASMIC_PATTERN_RECOGNITION_RECEPTOR_SIGNALING_PATHWAY	GO_REGULATION_OF_VIRAL_INDUCED_CYTOPLASMIC_PATTERN_RECOGNITION_RECEPTOR_SIGNALING_PATHWAY		11	0.213964	0.880539	0.576699	0.865835	1	6294	tags=73%, list=51%, signal=149%		Control Upregulated	Control Positively Correlated	"GSEA Report for na_pos_1563584607440"	Biological Process v.6.2
GO_BILE_ACID_AND_BILE_SALT_TRANSPORT	GO_BILE_ACID_AND_BILE_SALT_TRANSPORT		14	0.190457	0.880352	0.620352	0.865351	1	4672	tags=57%, list=38%, signal=92%		Control Upregulated	Control Positively Correlated	"GSEA Report for na_pos_1563584607440"	Biological Process v.6.2
GO_WATER_SOLUBLE_VITAMIN_METABOLIC_PROCESS	GO_WATER_SOLUBLE_VITAMIN_METABOLIC_PROCESS		46	0.107713	0.879487	0.606526	0.866353	1	9077	tags=85%, list=74%, signal=325%		Control Upregulated	Control Positively Correlated	"GSEA Report for na_pos_1563584607440"	Biological Process v.6.2
GO_CHROMOSOME_SEPARATION	GO_CHROMOSOME_SEPARATION		16	0.176795	0.878956	0.58952	0.86656	1	3964	tags=50%, list=32%, signal=74%		Control Upregulated	Control Positively Correlated	"GSEA Report for na_pos_1563584607440"	Biological Process v.6.2
GO_NEGATIVE_REGULATION_OF_TRANSMEMBRANE_TRANSPORT	GO_NEGATIVE_REGULATION_OF_TRANSMEMBRANE_TRANSPORT		42	0.114016	0.87848	0.574257	0.866723	1	1233	tags=21%, list=10%, signal=24%		Control Upregulated	Control Positively Correlated	"GSEA Report for na_pos_1563584607440"	Biological Process v.6.2
GO_PROTEIN_AUTOUBIQUITINATION	GO_PROTEIN_AUTOUBIQUITINATION		33	0.132636	0.878456	0.610568	0.865919	1	8036	tags=79%, list=66%, signal=228%		Control Upregulated	Control Positively Correlated	"GSEA Report for na_pos_1563584607440"	Biological Process v.6.2
GO_NEGATIVE_REGULATION_OF_PROTEIN_ACETYLATION	GO_NEGATIVE_REGULATION_OF_PROTEIN_ACETYLATION		11	0.214172	0.878452	0.588822	0.865065	1	5177	tags=64%, list=42%, signal=110%		Control Upregulated	Control Positively Correlated	"GSEA Report for na_pos_1563584607440"	Biological Process v.6.2
GO_RESPONSE_TO_ESTROGEN	GO_RESPONSE_TO_ESTROGEN		93	0.0782986	0.877725	0.616016	0.86563	1	6560	tags=61%, list=54%, signal=131%		Control Upregulated	Control Positively Correlated	"GSEA Report for na_pos_1563584607440"	Biological Process v.6.2
GO_POSITIVE_REGULATION_OF_CAMP_METABOLIC_PROCESS	GO_POSITIVE_REGULATION_OF_CAMP_METABOLIC_PROCESS		24	0.150858	0.876815	0.573529	0.866628	1	1218	tags=25%, list=10%, signal=28%		Control Upregulated	Control Positively Correlated	"GSEA Report for na_pos_1563584607440"	Biological Process v.6.2
GO_NEGATIVE_REGULATION_OF_VIRAL_PROCESS	GO_NEGATIVE_REGULATION_OF_VIRAL_PROCESS		37	0.120713	0.876075	0.607004	0.867282	1	10120	tags=95%, list=83%, signal=541%		Control Upregulated	Control Positively Correlated	"GSEA Report for na_pos_1563584607440"	Biological Process v.6.2
GO_SISTER_CHROMATID_COHESION	GO_SISTER_CHROMATID_COHESION		73	0.0872976	0.874882	0.605578	0.86882	1	4309	tags=44%, list=35%, signal=67%		Control Upregulated	Control Positively Correlated	"GSEA Report for na_pos_1563584607440"	Biological Process v.6.2
GO_NEGATIVE_REGULATION_OF_GLUCOSE_TRANSPORT	GO_NEGATIVE_REGULATION_OF_GLUCOSE_TRANSPORT		10	0.228076	0.874038	0.611452	0.869711	1	883	tags=30%, list=7%, signal=32%		Control Upregulated	Control Positively Correlated	"GSEA Report for na_pos_1563584607440"	Biological Process v.6.2
GO_CATION_TRANSPORT	GO_CATION_TRANSPORT		350	0.0408625	0.873859	0.624758	0.869219	1	7183	tags=63%, list=59%, signal=147%		Control Upregulated	Control Positively Correlated	"GSEA Report for na_pos_1563584607440"	Biological Process v.6.2
GO_REGULATION_OF_JNK_CASCADE	GO_REGULATION_OF_JNK_CASCADE		78	0.0832033	0.873192	0.604247	0.869753	1	2286	tags=27%, list=19%, signal=33%		Control Upregulated	Control Positively Correlated	"GSEA Report for na_pos_1563584607440"	Biological Process v.6.2
GO_SINGLE_ORGANISM_MEMBRANE_BUDDING	GO_SINGLE_ORGANISM_MEMBRANE_BUDDING		55	0.0990435	0.87301	0.610568	0.869281	1	5477	tags=55%, list=45%, signal=98%		Control Upregulated	Control Positively Correlated	"GSEA Report for na_pos_1563584607440"	Biological Process v.6.2
GO_SIGNAL_PEPTIDE_PROCESSING	GO_SIGNAL_PEPTIDE_PROCESSING		10	0.225953	0.872352	0.619503	0.869731	1	909	tags=30%, list=7%, signal=32%		Control Upregulated	Control Positively Correlated	"GSEA Report for na_pos_1563584607440"	Biological Process v.6.2
GO_REGULATION_OF_SULFUR_METABOLIC_PROCESS	GO_REGULATION_OF_SULFUR_METABOLIC_PROCESS		10	0.219879	0.871875	0.624254	0.869849	1	5887	tags=70%, list=48%, signal=135%		Control Upregulated	Control Positively Correlated	"GSEA Report for na_pos_1563584607440"	Biological Process v.6.2
GO_POSITIVE_REGULATION_OF_AMINE_TRANSPORT	GO_POSITIVE_REGULATION_OF_AMINE_TRANSPORT		14	0.192895	0.871408	0.615234	0.86992	1	9896	tags=100%, list=81%, signal=518%		Control Upregulated	Control Positively Correlated	"GSEA Report for na_pos_1563584607440"	Biological Process v.6.2
GO_REGULATION_OF_VASOCONSTRICTION	GO_REGULATION_OF_VASOCONSTRICTION		14	0.19314	0.870584	0.595573	0.870827	1	9893	tags=100%, list=81%, signal=518%		Control Upregulated	Control Positively Correlated	"GSEA Report for na_pos_1563584607440"	Biological Process v.6.2
GO_CELLULAR_MODIFIED_AMINO_ACID_CATABOLIC_PROCESS	GO_CELLULAR_MODIFIED_AMINO_ACID_CATABOLIC_PROCESS		10	0.229284	0.870519	0.596674	0.870102	1	3320	tags=50%, list=27%, signal=69%		Control Upregulated	Control Positively Correlated	"GSEA Report for na_pos_1563584607440"	Biological Process v.6.2
GO_VACUOLE_ORGANIZATION	GO_VACUOLE_ORGANIZATION		93	0.0754155	0.87001	0.617886	0.87028	1	4486	tags=44%, list=37%, signal=69%		Control Upregulated	Control Positively Correlated	"GSEA Report for na_pos_1563584607440"	Biological Process v.6.2
GO_POSITIVE_REGULATION_OF_MUSCLE_CELL_DIFFERENTIATION	GO_POSITIVE_REGULATION_OF_MUSCLE_CELL_DIFFERENTIATION		41	0.114667	0.868588	0.623574	0.872296	1	5475	tags=56%, list=45%, signal=101%		Control Upregulated	Control Positively Correlated	"GSEA Report for na_pos_1563584607440"	Biological Process v.6.2
GO_NUCLEOTIDE_EXCISION_REPAIR_PREINCISION_COMPLEX_ASSEMBLY	GO_NUCLEOTIDE_EXCISION_REPAIR_PREINCISION_COMPLEX_ASSEMBLY		19	0.164353	0.868251	0.630648	0.872124	1	3149	tags=42%, list=26%, signal=57%		Control Upregulated	Control Positively Correlated	"GSEA Report for na_pos_1563584607440"	Biological Process v.6.2
GO_REGULATION_OF_STAT_CASCADE	GO_REGULATION_OF_STAT_CASCADE		49	0.105009	0.868244	0.594433	0.871287	1	8474	tags=80%, list=69%, signal=257%		Control Upregulated	Control Positively Correlated	"GSEA Report for na_pos_1563584607440"	Biological Process v.6.2
GO_STRESS_ACTIVATED_PROTEIN_KINASE_SIGNALING_CASCADE	GO_STRESS_ACTIVATED_PROTEIN_KINASE_SIGNALING_CASCADE		55	0.100679	0.867888	0.613592	0.871184	1	1445	tags=22%, list=12%, signal=25%		Control Upregulated	Control Positively Correlated	"GSEA Report for na_pos_1563584607440"	Biological Process v.6.2
GO_REGULATION_OF_LIPID_KINASE_ACTIVITY	GO_REGULATION_OF_LIPID_KINASE_ACTIVITY		26	0.139786	0.865832	0.606925	0.874403	1	8662	tags=85%, list=71%, signal=288%		Control Upregulated	Control Positively Correlated	"GSEA Report for na_pos_1563584607440"	Biological Process v.6.2
GO_AMELOGENESIS	GO_AMELOGENESIS		11	0.213935	0.865099	0.621154	0.875054	1	2951	tags=45%, list=24%, signal=60%		Control Upregulated	Control Positively Correlated	"GSEA Report for na_pos_1563584607440"	Biological Process v.6.2
GO_REGULATION_OF_HYDROGEN_PEROXIDE_INDUCED_CELL_DEATH	GO_REGULATION_OF_HYDROGEN_PEROXIDE_INDUCED_CELL_DEATH		12	0.202859	0.864106	0.642293	0.876186	1	8752	tags=92%, list=71%, signal=320%		Control Upregulated	Control Positively Correlated	"GSEA Report for na_pos_1563584607440"	Biological Process v.6.2
GO_CARBOHYDRATE_DERIVATIVE_CATABOLIC_PROCESS	GO_CARBOHYDRATE_DERIVATIVE_CATABOLIC_PROCESS		65	0.091668	0.863124	0.617822	0.877295	1	6048	tags=58%, list=49%, signal=115%		Control Upregulated	Control Positively Correlated	"GSEA Report for na_pos_1563584607440"	Biological Process v.6.2
GO_REGULATION_OF_MITOPHAGY	GO_REGULATION_OF_MITOPHAGY		26	0.140195	0.862717	0.616142	0.877273	1	3942	tags=46%, list=32%, signal=68%		Control Upregulated	Control Positively Correlated	"GSEA Report for na_pos_1563584607440"	Biological Process v.6.2
GO_BODY_MORPHOGENESIS	GO_BODY_MORPHOGENESIS		24	0.14573	0.862215	0.608268	0.877373	1	10475	tags=100%, list=85%, signal=686%		Control Upregulated	Control Positively Correlated	"GSEA Report for na_pos_1563584607440"	Biological Process v.6.2
GO_RESPONSE_TO_X_RAY	GO_RESPONSE_TO_X_RAY		17	0.177475	0.861872	0.626283	0.877218	1	7922	tags=82%, list=65%, signal=232%		Control Upregulated	Control Positively Correlated	"GSEA Report for na_pos_1563584607440"	Biological Process v.6.2
GO_ENDOCYTIC_RECYCLING	GO_ENDOCYTIC_RECYCLING		16	0.180425	0.861091	0.653543	0.877969	1	1621	tags=31%, list=13%, signal=36%		Control Upregulated	Control Positively Correlated	"GSEA Report for na_pos_1563584607440"	Biological Process v.6.2
GO_NEGATIVE_REGULATION_OF_RESPONSE_TO_BIOTIC_STIMULUS	GO_NEGATIVE_REGULATION_OF_RESPONSE_TO_BIOTIC_STIMULUS		14	0.190165	0.860483	0.600402	0.878376	1	1173	tags=29%, list=10%, signal=32%		Control Upregulated	Control Positively Correlated	"GSEA Report for na_pos_1563584607440"	Biological Process v.6.2
GO_REGULATION_OF_MEMBRANE_POTENTIAL	GO_REGULATION_OF_MEMBRANE_POTENTIAL		164	0.0578751	0.859725	0.646825	0.879083	1	5578	tags=51%, list=46%, signal=93%		Control Upregulated	Control Positively Correlated	"GSEA Report for na_pos_1563584607440"	Biological Process v.6.2
GO_FOLIC_ACID_CONTAINING_COMPOUND_METABOLIC_PROCESS	GO_FOLIC_ACID_CONTAINING_COMPOUND_METABOLIC_PROCESS		14	0.188683	0.859549	0.637275	0.878578	1	6445	tags=71%, list=53%, signal=150%		Control Upregulated	Control Positively Correlated	"GSEA Report for na_pos_1563584607440"	Biological Process v.6.2
GO_REGULATION_OF_NITRIC_OXIDE_SYNTHASE_ACTIVITY	GO_REGULATION_OF_NITRIC_OXIDE_SYNTHASE_ACTIVITY		25	0.144548	0.858285	0.629191	0.880186	1	5586	tags=60%, list=46%, signal=110%		Control Upregulated	Control Positively Correlated	"GSEA Report for na_pos_1563584607440"	Biological Process v.6.2
GO_REGULATION_OF_POTASSIUM_ION_TRANSMEMBRANE_TRANSPORTER_ACTIVITY	GO_REGULATION_OF_POTASSIUM_ION_TRANSMEMBRANE_TRANSPORTER_ACTIVITY		22	0.151062	0.857396	0.66004	0.8811	1	9295	tags=91%, list=76%, signal=375%		Control Upregulated	Control Positively Correlated	"GSEA Report for na_pos_1563584607440"	Biological Process v.6.2
GO_LIPID_PHOSPHORYLATION	GO_LIPID_PHOSPHORYLATION		44	0.110332	0.857228	0.630859	0.880594	1	8960	tags=84%, list=73%, signal=311%		Control Upregulated	Control Positively Correlated	"GSEA Report for na_pos_1563584607440"	Biological Process v.6.2
GO_CELLULAR_RESPONSE_TO_PROSTAGLANDIN_STIMULUS	GO_CELLULAR_RESPONSE_TO_PROSTAGLANDIN_STIMULUS		10	0.223504	0.856992	0.627451	0.880227	1	939	tags=30%, list=8%, signal=32%		Control Upregulated	Control Positively Correlated	"GSEA Report for na_pos_1563584607440"	Biological Process v.6.2
GO_POSITIVE_REGULATION_OF_IMMUNE_EFFECTOR_PROCESS	GO_POSITIVE_REGULATION_OF_IMMUNE_EFFECTOR_PROCESS		57	0.0958169	0.856852	0.653846	0.879656	1	8508	tags=79%, list=69%, signal=257%		Control Upregulated	Control Positively Correlated	"GSEA Report for na_pos_1563584607440"	Biological Process v.6.2
GO_REGULATION_OF_CELL_KILLING	GO_REGULATION_OF_CELL_KILLING		22	0.148492	0.855948	0.641509	0.880597	1	8212	tags=82%, list=67%, signal=247%		Control Upregulated	Control Positively Correlated	"GSEA Report for na_pos_1563584607440"	Biological Process v.6.2
GO_POSITIVE_REGULATION_OF_LIPID_CATABOLIC_PROCESS	GO_POSITIVE_REGULATION_OF_LIPID_CATABOLIC_PROCESS		10	0.219373	0.855799	0.655894	0.880048	1	8345	tags=90%, list=68%, signal=282%		Control Upregulated	Control Positively Correlated	"GSEA Report for na_pos_1563584607440"	Biological Process v.6.2
GO_NEGATIVE_REGULATION_OF_FIBROBLAST_PROLIFERATION	GO_NEGATIVE_REGULATION_OF_FIBROBLAST_PROLIFERATION		15	0.180448	0.855402	0.625969	0.880013	1	5145	tags=60%, list=42%, signal=103%		Control Upregulated	Control Positively Correlated	"GSEA Report for na_pos_1563584607440"	Biological Process v.6.2
GO_INFLAMMATORY_RESPONSE_TO_ANTIGENIC_STIMULUS	GO_INFLAMMATORY_RESPONSE_TO_ANTIGENIC_STIMULUS		12	0.201029	0.853511	0.630952	0.882934	1	9796	tags=100%, list=80%, signal=497%		Control Upregulated	Control Positively Correlated	"GSEA Report for na_pos_1563584607440"	Biological Process v.6.2
GO_POSITIVE_REGULATION_OF_RESPONSE_TO_WOUNDING	GO_POSITIVE_REGULATION_OF_RESPONSE_TO_WOUNDING		55	0.0950925	0.852473	0.63834	0.884157	1	5971	tags=58%, list=49%, signal=113%		Control Upregulated	Control Positively Correlated	"GSEA Report for na_pos_1563584607440"	Biological Process v.6.2
GO_NEGATIVE_REGULATION_OF_RESPONSE_TO_EXTERNAL_STIMULUS	GO_NEGATIVE_REGULATION_OF_RESPONSE_TO_EXTERNAL_STIMULUS		109	0.0689379	0.852385	0.650206	0.883511	1	11083	tags=97%, list=90%, signal=1005%		Control Upregulated	Control Positively Correlated	"GSEA Report for na_pos_1563584607440"	Biological Process v.6.2
GO_POSITIVE_REGULATION_OF_EXCITATORY_POSTSYNAPTIC_POTENTIAL	GO_POSITIVE_REGULATION_OF_EXCITATORY_POSTSYNAPTIC_POTENTIAL		12	0.202689	0.850879	0.647059	0.88574	1	1603	tags=33%, list=13%, signal=38%		Control Upregulated	Control Positively Correlated	"GSEA Report for na_pos_1563584607440"	Biological Process v.6.2
GO_POSITIVE_REGULATION_OF_DENDRITE_MORPHOGENESIS	GO_POSITIVE_REGULATION_OF_DENDRITE_MORPHOGENESIS		24	0.142143	0.850553	0.656687	0.885518	1	2857	tags=38%, list=23%, signal=49%		Control Upregulated	Control Positively Correlated	"GSEA Report for na_pos_1563584607440"	Biological Process v.6.2
GO_HYPEROSMOTIC_RESPONSE	GO_HYPEROSMOTIC_RESPONSE		10	0.219544	0.850249	0.64271	0.885237	1	7117	tags=80%, list=58%, signal=191%		Control Upregulated	Control Positively Correlated	"GSEA Report for na_pos_1563584607440"	Biological Process v.6.2
GO_ENDOTHELIAL_CELL_DIFFERENTIATION	GO_ENDOTHELIAL_CELL_DIFFERENTIATION		32	0.125823	0.850099	0.663223	0.884675	1	8421	tags=81%, list=69%, signal=259%		Control Upregulated	Control Positively Correlated	"GSEA Report for na_pos_1563584607440"	Biological Process v.6.2
GO_NEGATIVE_REGULATION_OF_ORGANELLE_ORGANIZATION	GO_NEGATIVE_REGULATION_OF_ORGANELLE_ORGANIZATION		241	0.0464735	0.849634	0.636179	0.884768	1	4222	tags=39%, list=34%, signal=58%		Control Upregulated	Control Positively Correlated	"GSEA Report for na_pos_1563584607440"	Biological Process v.6.2
GO_NEGATIVE_REGULATION_OF_LIPID_CATABOLIC_PROCESS	GO_NEGATIVE_REGULATION_OF_LIPID_CATABOLIC_PROCESS		11	0.212413	0.847631	0.664671	0.887804	1	6313	tags=73%, list=51%, signal=150%		Control Upregulated	Control Positively Correlated	"GSEA Report for na_pos_1563584607440"	Biological Process v.6.2
GO_MITOCHONDRIAL_ELECTRON_TRANSPORT_CYTOCHROME_C_TO_OXYGEN	GO_MITOCHONDRIAL_ELECTRON_TRANSPORT_CYTOCHROME_C_TO_OXYGEN		14	0.186595	0.847174	0.676983	0.887827	1	2968	tags=43%, list=24%, signal=56%		Control Upregulated	Control Positively Correlated	"GSEA Report for na_pos_1563584607440"	Biological Process v.6.2
GO_PROTEIN_LOCALIZATION_TO_CILIUM	GO_PROTEIN_LOCALIZATION_TO_CILIUM		20	0.157615	0.846474	0.640082	0.888373	1	9716	tags=95%, list=79%, signal=457%		Control Upregulated	Control Positively Correlated	"GSEA Report for na_pos_1563584607440"	Biological Process v.6.2
GO_POSITIVE_REGULATION_OF_ADHERENS_JUNCTION_ORGANIZATION	GO_POSITIVE_REGULATION_OF_ADHERENS_JUNCTION_ORGANIZATION		13	0.197371	0.845993	0.649805	0.888456	1	6069	tags=69%, list=50%, signal=137%		Control Upregulated	Control Positively Correlated	"GSEA Report for na_pos_1563584607440"	Biological Process v.6.2
GO_SIGNAL_TRANSDUCTION_BY_PROTEIN_PHOSPHORYLATION	GO_SIGNAL_TRANSDUCTION_BY_PROTEIN_PHOSPHORYLATION		212	0.0498096	0.842604	0.678801	0.894359	1	6338	tags=57%, list=52%, signal=115%		Control Upregulated	Control Positively Correlated	"GSEA Report for na_pos_1563584607440"	Biological Process v.6.2
GO_NEGATIVE_REGULATION_OF_PROTEIN_POLYMERIZATION	GO_NEGATIVE_REGULATION_OF_PROTEIN_POLYMERIZATION		35	0.120244	0.841992	0.633466	0.894729	1	3783	tags=43%, list=31%, signal=62%		Control Upregulated	Control Positively Correlated	"GSEA Report for na_pos_1563584607440"	Biological Process v.6.2
GO_TELOMERE_MAINTENANCE_VIA_TELOMERASE	GO_TELOMERE_MAINTENANCE_VIA_TELOMERASE		11	0.205221	0.841593	0.668639	0.894665	1	8630	tags=91%, list=70%, signal=307%		Control Upregulated	Control Positively Correlated	"GSEA Report for na_pos_1563584607440"	Biological Process v.6.2
GO_REGULATION_OF_ENDOPLASMIC_RETICULUM_UNFOLDED_PROTEIN_RESPONSE	GO_REGULATION_OF_ENDOPLASMIC_RETICULUM_UNFOLDED_PROTEIN_RESPONSE		23	0.147107	0.841169	0.634694	0.894717	1	1397	tags=26%, list=11%, signal=29%		Control Upregulated	Control Positively Correlated	"GSEA Report for na_pos_1563584607440"	Biological Process v.6.2
GO_REGULATION_OF_EPITHELIAL_CELL_MIGRATION	GO_REGULATION_OF_EPITHELIAL_CELL_MIGRATION		77	0.0821192	0.840818	0.649402	0.894574	1	10780	tags=96%, list=88%, signal=792%		Control Upregulated	Control Positively Correlated	"GSEA Report for na_pos_1563584607440"	Biological Process v.6.2
GO_REGULATION_OF_TYPE_I_INTERFERON_PRODUCTION	GO_REGULATION_OF_TYPE_I_INTERFERON_PRODUCTION		65	0.0893226	0.840425	0.652525	0.894568	1	1173	tags=18%, list=10%, signal=20%		Control Upregulated	Control Positively Correlated	"GSEA Report for na_pos_1563584607440"	Biological Process v.6.2
GO_REGULATION_OF_SYSTEMIC_ARTERIAL_BLOOD_PRESSURE_MEDIATED_BY_A_CHEMICAL_SIGNAL	GO_REGULATION_OF_SYSTEMIC_ARTERIAL_BLOOD_PRESSURE_MEDIATED_BY_A_CHEMICAL_SIGNAL		14	0.188794	0.840313	0.654832	0.893957	1	5568	tags=64%, list=45%, signal=118%		Control Upregulated	Control Positively Correlated	"GSEA Report for na_pos_1563584607440"	Biological Process v.6.2
GO_HIPPO_SIGNALING	GO_HIPPO_SIGNALING		14	0.18838	0.840295	0.676529	0.893156	1	8200	tags=86%, list=67%, signal=259%		Control Upregulated	Control Positively Correlated	"GSEA Report for na_pos_1563584607440"	Biological Process v.6.2
GO_REGULATION_OF_ANTIGEN_RECEPTOR_MEDIATED_SIGNALING_PATHWAY	GO_REGULATION_OF_ANTIGEN_RECEPTOR_MEDIATED_SIGNALING_PATHWAY		20	0.156152	0.839941	0.631579	0.893007	1	8508	tags=85%, list=69%, signal=277%		Control Upregulated	Control Positively Correlated	"GSEA Report for na_pos_1563584607440"	Biological Process v.6.2
GO_SPERM_CAPACITATION	GO_SPERM_CAPACITATION		10	0.218116	0.839522	0.653608	0.892977	1	1005	tags=30%, list=8%, signal=33%		Control Upregulated	Control Positively Correlated	"GSEA Report for na_pos_1563584607440"	Biological Process v.6.2
GO_REGULATION_OF_FATTY_ACID_BETA_OXIDATION	GO_REGULATION_OF_FATTY_ACID_BETA_OXIDATION		10	0.217079	0.839419	0.642578	0.892357	1	9599	tags=100%, list=78%, signal=460%		Control Upregulated	Control Positively Correlated	"GSEA Report for na_pos_1563584607440"	Biological Process v.6.2
GO_NEGATIVE_REGULATION_OF_LEUKOCYTE_APOPTOTIC_PROCESS	GO_NEGATIVE_REGULATION_OF_LEUKOCYTE_APOPTOTIC_PROCESS		13	0.192961	0.838476	0.649087	0.893414	1	9895	tags=100%, list=81%, signal=518%		Control Upregulated	Control Positively Correlated	"GSEA Report for na_pos_1563584607440"	Biological Process v.6.2
GO_CELLULAR_PROTEIN_COMPLEX_DISASSEMBLY	GO_CELLULAR_PROTEIN_COMPLEX_DISASSEMBLY		81	0.0790821	0.837558	0.667351	0.894329	1	3879	tags=40%, list=32%, signal=57%		Control Upregulated	Control Positively Correlated	"GSEA Report for na_pos_1563584607440"	Biological Process v.6.2
GO_ERBB2_SIGNALING_PATHWAY	GO_ERBB2_SIGNALING_PATHWAY		20	0.160524	0.837255	0.686627	0.894099	1	2325	tags=35%, list=19%, signal=43%		Control Upregulated	Control Positively Correlated	"GSEA Report for na_pos_1563584607440"	Biological Process v.6.2
GO_PROTEIN_MANNOSYLATION	GO_PROTEIN_MANNOSYLATION		12	0.197511	0.836873	0.665406	0.894034	1	2688	tags=42%, list=22%, signal=53%		Control Upregulated	Control Positively Correlated	"GSEA Report for na_pos_1563584607440"	Biological Process v.6.2
GO_REGULATION_OF_FILOPODIUM_ASSEMBLY	GO_REGULATION_OF_FILOPODIUM_ASSEMBLY		24	0.143383	0.836434	0.644401	0.894095	1	4885	tags=54%, list=40%, signal=90%		Control Upregulated	Control Positively Correlated	"GSEA Report for na_pos_1563584607440"	Biological Process v.6.2
GO_HYDROGEN_PEROXIDE_METABOLIC_PROCESS	GO_HYDROGEN_PEROXIDE_METABOLIC_PROCESS		13	0.189531	0.836131	0.637795	0.893822	1	3336	tags=46%, list=27%, signal=63%		Control Upregulated	Control Positively Correlated	"GSEA Report for na_pos_1563584607440"	Biological Process v.6.2
GO_REGULATION_OF_INSULIN_SECRETION_INVOLVED_IN_CELLULAR_RESPONSE_TO_GLUCOSE_STIMULUS	GO_REGULATION_OF_INSULIN_SECRETION_INVOLVED_IN_CELLULAR_RESPONSE_TO_GLUCOSE_STIMULUS		30	0.130117	0.834873	0.634051	0.895451	1	8215	tags=80%, list=67%, signal=242%		Control Upregulated	Control Positively Correlated	"GSEA Report for na_pos_1563584607440"	Biological Process v.6.2
GO_REGULATION_OF_SYNAPTIC_TRANSMISSION_GLUTAMATERGIC	GO_REGULATION_OF_SYNAPTIC_TRANSMISSION_GLUTAMATERGIC		25	0.137701	0.834533	0.686354	0.895275	1	10083	tags=96%, list=82%, signal=540%		Control Upregulated	Control Positively Correlated	"GSEA Report for na_pos_1563584607440"	Biological Process v.6.2
GO_NEGATIVE_REGULATION_OF_ANION_TRANSPORT	GO_NEGATIVE_REGULATION_OF_ANION_TRANSPORT		13	0.193124	0.834206	0.650699	0.89505	1	9893	tags=100%, list=81%, signal=518%		Control Upregulated	Control Positively Correlated	"GSEA Report for na_pos_1563584607440"	Biological Process v.6.2
GO_POSITIVE_REGULATION_OF_LIPID_KINASE_ACTIVITY	GO_POSITIVE_REGULATION_OF_LIPID_KINASE_ACTIVITY		14	0.184501	0.83414	0.656442	0.894341	1	2118	tags=36%, list=17%, signal=43%		Control Upregulated	Control Positively Correlated	"GSEA Report for na_pos_1563584607440"	Biological Process v.6.2
GO_MICROTUBULE_ANCHORING	GO_MICROTUBULE_ANCHORING		14	0.184466	0.833968	0.644135	0.893817	1	5621	tags=64%, list=46%, signal=119%		Control Upregulated	Control Positively Correlated	"GSEA Report for na_pos_1563584607440"	Biological Process v.6.2
GO_POSITIVE_REGULATION_OF_EPIDERMIS_DEVELOPMENT	GO_POSITIVE_REGULATION_OF_EPIDERMIS_DEVELOPMENT		10	0.21912	0.83219	0.67364	0.896349	1	9574	tags=100%, list=78%, signal=456%		Control Upregulated	Control Positively Correlated	"GSEA Report for na_pos_1563584607440"	Biological Process v.6.2
GO_MORPHOGENESIS_OF_A_POLARIZED_EPITHELIUM	GO_MORPHOGENESIS_OF_A_POLARIZED_EPITHELIUM		14	0.185475	0.83194	0.67002	0.895954	1	4733	tags=57%, list=39%, signal=93%		Control Upregulated	Control Positively Correlated	"GSEA Report for na_pos_1563584607440"	Biological Process v.6.2
GO_REGULATION_OF_SODIUM_ION_TRANSMEMBRANE_TRANSPORT	GO_REGULATION_OF_SODIUM_ION_TRANSMEMBRANE_TRANSPORT		27	0.134129	0.83178	0.660886	0.895413	1	6531	tags=67%, list=53%, signal=142%		Control Upregulated	Control Positively Correlated	"GSEA Report for na_pos_1563584607440"	Biological Process v.6.2
GO_SYNAPTIC_TRANSMISSION_CHOLINERGIC	GO_SYNAPTIC_TRANSMISSION_CHOLINERGIC		11	0.207589	0.831627	0.697154	0.894856	1	8601	tags=91%, list=70%, signal=304%		Control Upregulated	Control Positively Correlated	"GSEA Report for na_pos_1563584607440"	Biological Process v.6.2
GO_REGULATION_OF_STRESS_ACTIVATED_PROTEIN_KINASE_SIGNALING_CASCADE	GO_REGULATION_OF_STRESS_ACTIVATED_PROTEIN_KINASE_SIGNALING_CASCADE		99	0.0711382	0.831446	0.64717	0.894373	1	6316	tags=59%, list=52%, signal=120%		Control Upregulated	Control Positively Correlated	"GSEA Report for na_pos_1563584607440"	Biological Process v.6.2
GO_QUINONE_METABOLIC_PROCESS	GO_QUINONE_METABOLIC_PROCESS		13	0.186428	0.830966	0.673267	0.894478	1	6203	tags=69%, list=51%, signal=140%		Control Upregulated	Control Positively Correlated	"GSEA Report for na_pos_1563584607440"	Biological Process v.6.2
GO_RESPONSE_TO_INORGANIC_SUBSTANCE	GO_RESPONSE_TO_INORGANIC_SUBSTANCE		229	0.0468676	0.830145	0.676587	0.895204	1	4039	tags=38%, list=33%, signal=55%		Control Upregulated	Control Positively Correlated	"GSEA Report for na_pos_1563584607440"	Biological Process v.6.2
GO_REGULATION_OF_STEROL_TRANSPORT	GO_REGULATION_OF_STEROL_TRANSPORT		16	0.171348	0.828944	0.664634	0.896653	1	9394	tags=94%, list=77%, signal=401%		Control Upregulated	Control Positively Correlated	"GSEA Report for na_pos_1563584607440"	Biological Process v.6.2
GO_ENDOPLASMIC_RETICULUM_CALCIUM_ION_HOMEOSTASIS	GO_ENDOPLASMIC_RETICULUM_CALCIUM_ION_HOMEOSTASIS		14	0.182529	0.828363	0.683168	0.896902	1	7396	tags=79%, list=60%, signal=198%		Control Upregulated	Control Positively Correlated	"GSEA Report for na_pos_1563584607440"	Biological Process v.6.2
GO_NEGATIVE_REGULATION_OF_TYPE_I_INTERFERON_PRODUCTION	GO_NEGATIVE_REGULATION_OF_TYPE_I_INTERFERON_PRODUCTION		26	0.13529	0.828209	0.690283	0.896372	1	1173	tags=23%, list=10%, signal=25%		Control Upregulated	Control Positively Correlated	"GSEA Report for na_pos_1563584607440"	Biological Process v.6.2
GO_CELLULAR_RESPONSE_TO_VASCULAR_ENDOTHELIAL_GROWTH_FACTOR_STIMULUS	GO_CELLULAR_RESPONSE_TO_VASCULAR_ENDOTHELIAL_GROWTH_FACTOR_STIMULUS		12	0.200539	0.825568	0.645283	0.900452	1	9802	tags=100%, list=80%, signal=498%		Control Upregulated	Control Positively Correlated	"GSEA Report for na_pos_1563584607440"	Biological Process v.6.2
GO_GLYOXYLATE_METABOLIC_PROCESS	GO_GLYOXYLATE_METABOLIC_PROCESS		14	0.183369	0.824966	0.70099	0.900795	1	9137	tags=93%, list=75%, signal=364%		Control Upregulated	Control Positively Correlated	"GSEA Report for na_pos_1563584607440"	Biological Process v.6.2
GO_MULTICELLULAR_ORGANISMAL_SIGNALING	GO_MULTICELLULAR_ORGANISMAL_SIGNALING		54	0.0948746	0.824414	0.669903	0.900996	1	10419	tags=94%, list=85%, signal=626%		Control Upregulated	Control Positively Correlated	"GSEA Report for na_pos_1563584607440"	Biological Process v.6.2
GO_SNRNA_METABOLIC_PROCESS	GO_SNRNA_METABOLIC_PROCESS		53	0.0997066	0.824406	0.664078	0.900193	1	1095	tags=19%, list=9%, signal=21%		Control Upregulated	Control Positively Correlated	"GSEA Report for na_pos_1563584607440"	Biological Process v.6.2
GO_PROTEIN_LOCALIZATION_TO_CELL_PERIPHERY	GO_PROTEIN_LOCALIZATION_TO_CELL_PERIPHERY		89	0.0741518	0.824283	0.695825	0.899606	1	8463	tags=76%, list=69%, signal=245%		Control Upregulated	Control Positively Correlated	"GSEA Report for na_pos_1563584607440"	Biological Process v.6.2
GO_REGULATION_OF_RESPONSE_TO_EXTERNAL_STIMULUS	GO_REGULATION_OF_RESPONSE_TO_EXTERNAL_STIMULUS		407	0.0347815	0.823896	0.672727	0.899573	1	11153	tags=94%, list=91%, signal=1011%		Control Upregulated	Control Positively Correlated	"GSEA Report for na_pos_1563584607440"	Biological Process v.6.2
GO_POSITIVE_REGULATION_OF_CELL_KILLING	GO_POSITIVE_REGULATION_OF_CELL_KILLING		14	0.1874	0.823237	0.67835	0.899993	1	8212	tags=86%, list=67%, signal=259%		Control Upregulated	Control Positively Correlated	"GSEA Report for na_pos_1563584607440"	Biological Process v.6.2
GO_REGULATION_OF_ESTABLISHMENT_OF_PROTEIN_LOCALIZATION_TO_PLASMA_MEMBRANE	GO_REGULATION_OF_ESTABLISHMENT_OF_PROTEIN_LOCALIZATION_TO_PLASMA_MEMBRANE		28	0.130768	0.822454	0.677606	0.900648	1	7156	tags=71%, list=58%, signal=171%		Control Upregulated	Control Positively Correlated	"GSEA Report for na_pos_1563584607440"	Biological Process v.6.2
GO_RNA_CAPPING	GO_RNA_CAPPING		22	0.146801	0.821732	0.692469	0.901227	1	6561	tags=68%, list=54%, signal=146%		Control Upregulated	Control Positively Correlated	"GSEA Report for na_pos_1563584607440"	Biological Process v.6.2
GO_PHAGOSOME_MATURATION	GO_PHAGOSOME_MATURATION		16	0.172027	0.820268	0.674948	0.903125	1	2490	tags=38%, list=20%, signal=47%		Control Upregulated	Control Positively Correlated	"GSEA Report for na_pos_1563584607440"	Biological Process v.6.2
GO_RETROGRADE_TRANSPORT_ENDOSOME_TO_GOLGI	GO_RETROGRADE_TRANSPORT_ENDOSOME_TO_GOLGI		43	0.107724	0.820268	0.690522	0.902306	1	4670	tags=49%, list=38%, signal=79%		Control Upregulated	Control Positively Correlated	"GSEA Report for na_pos_1563584607440"	Biological Process v.6.2
GO_REGULATION_OF_CELL_SHAPE	GO_REGULATION_OF_CELL_SHAPE		84	0.0760918	0.819943	0.673786	0.902064	1	10310	tags=92%, list=84%, signal=573%		Control Upregulated	Control Positively Correlated	"GSEA Report for na_pos_1563584607440"	Biological Process v.6.2
GO_FEMALE_MEIOTIC_DIVISION	GO_FEMALE_MEIOTIC_DIVISION		15	0.174137	0.819217	0.701961	0.902636	1	4405	tags=53%, list=36%, signal=83%		Control Upregulated	Control Positively Correlated	"GSEA Report for na_pos_1563584607440"	Biological Process v.6.2
GO_INNATE_IMMUNE_RESPONSE	GO_INNATE_IMMUNE_RESPONSE		189	0.051342	0.818791	0.695825	0.902618	1	936	tags=13%, list=8%, signal=14%		Control Upregulated	Control Positively Correlated	"GSEA Report for na_pos_1563584607440"	Biological Process v.6.2
GO_HUMORAL_IMMUNE_RESPONSE	GO_HUMORAL_IMMUNE_RESPONSE		46	0.103128	0.816648	0.689723	0.905908	1	1138	tags=20%, list=9%, signal=21%		Control Upregulated	Control Positively Correlated	"GSEA Report for na_pos_1563584607440"	Biological Process v.6.2
GO_TISSUE_HOMEOSTASIS	GO_TISSUE_HOMEOSTASIS		79	0.0782971	0.815993	0.702811	0.906278	1	1373	tags=19%, list=11%, signal=21%		Control Upregulated	Control Positively Correlated	"GSEA Report for na_pos_1563584607440"	Biological Process v.6.2
GO_POSTSYNAPTIC_MEMBRANE_ORGANIZATION	GO_POSTSYNAPTIC_MEMBRANE_ORGANIZATION		14	0.180663	0.815702	0.719231	0.905999	1	2165	tags=36%, list=18%, signal=43%		Control Upregulated	Control Positively Correlated	"GSEA Report for na_pos_1563584607440"	Biological Process v.6.2
GO_BLASTOCYST_FORMATION	GO_BLASTOCYST_FORMATION		15	0.170712	0.814993	0.684848	0.906534	1	7716	tags=80%, list=63%, signal=216%		Control Upregulated	Control Positively Correlated	"GSEA Report for na_pos_1563584607440"	Biological Process v.6.2
GO_RESPONSE_TO_INTERFERON_GAMMA	GO_RESPONSE_TO_INTERFERON_GAMMA		49	0.10043	0.814984	0.685221	0.905732	1	7279	tags=69%, list=59%, signal=170%		Control Upregulated	Control Positively Correlated	"GSEA Report for na_pos_1563584607440"	Biological Process v.6.2
GO_INTERFERON_GAMMA_MEDIATED_SIGNALING_PATHWAY	GO_INTERFERON_GAMMA_MEDIATED_SIGNALING_PATHWAY		24	0.1382	0.814351	0.717647	0.906073	1	5970	tags=63%, list=49%, signal=122%		Control Upregulated	Control Positively Correlated	"GSEA Report for na_pos_1563584607440"	Biological Process v.6.2
GO_TRANSCRIPTION_FROM_RNA_POLYMERASE_III_PROMOTER	GO_TRANSCRIPTION_FROM_RNA_POLYMERASE_III_PROMOTER		28	0.129358	0.812279	0.680412	0.909082	1	10238	tags=96%, list=84%, signal=584%		Control Upregulated	Control Positively Correlated	"GSEA Report for na_pos_1563584607440"	Biological Process v.6.2
GO_MYELOID_CELL_HOMEOSTASIS	GO_MYELOID_CELL_HOMEOSTASIS		50	0.0977787	0.811154	0.702041	0.910292	1	3954	tags=42%, list=32%, signal=62%		Control Upregulated	Control Positively Correlated	"GSEA Report for na_pos_1563584607440"	Biological Process v.6.2
GO_POSITIVE_REGULATION_OF_AXON_EXTENSION	GO_POSITIVE_REGULATION_OF_AXON_EXTENSION		24	0.139038	0.810435	0.714868	0.910783	1	2895	tags=38%, list=24%, signal=49%		Control Upregulated	Control Positively Correlated	"GSEA Report for na_pos_1563584607440"	Biological Process v.6.2
GO_PROTEIN_O_LINKED_MANNOSYLATION	GO_PROTEIN_O_LINKED_MANNOSYLATION		10	0.212434	0.809966	0.678295	0.910857	1	8430	tags=90%, list=69%, signal=288%		Control Upregulated	Control Positively Correlated	"GSEA Report for na_pos_1563584607440"	Biological Process v.6.2
GO_POSITIVE_REGULATION_OF_CELL_SUBSTRATE_ADHESION	GO_POSITIVE_REGULATION_OF_CELL_SUBSTRATE_ADHESION		51	0.0953425	0.80988	0.708511	0.910216	1	4604	tags=47%, list=38%, signal=75%		Control Upregulated	Control Positively Correlated	"GSEA Report for na_pos_1563584607440"	Biological Process v.6.2
GO_POSITIVE_REGULATION_OF_ORGAN_GROWTH	GO_POSITIVE_REGULATION_OF_ORGAN_GROWTH		14	0.179321	0.809676	0.707948	0.909752	1	5684	tags=64%, list=46%, signal=120%		Control Upregulated	Control Positively Correlated	"GSEA Report for na_pos_1563584607440"	Biological Process v.6.2
GO_REGULATION_OF_GLUCOSE_METABOLIC_PROCESS	GO_REGULATION_OF_GLUCOSE_METABOLIC_PROCESS		50	0.0973314	0.809525	0.691383	0.909206	1	4695	tags=48%, list=38%, signal=77%		Control Upregulated	Control Positively Correlated	"GSEA Report for na_pos_1563584607440"	Biological Process v.6.2
GO_NEGATIVE_REGULATION_OF_INTRINSIC_APOPTOTIC_SIGNALING_PATHWAY_BY_P53_CLASS_MEDIATOR	GO_NEGATIVE_REGULATION_OF_INTRINSIC_APOPTOTIC_SIGNALING_PATHWAY_BY_P53_CLASS_MEDIATOR		11	0.195357	0.809483	0.694	0.90847	1	4293	tags=55%, list=35%, signal=84%		Control Upregulated	Control Positively Correlated	"GSEA Report for na_pos_1563584607440"	Biological Process v.6.2
GO_MODULATION_OF_EXCITATORY_POSTSYNAPTIC_POTENTIAL	GO_MODULATION_OF_EXCITATORY_POSTSYNAPTIC_POTENTIAL		17	0.163502	0.807695	0.715686	0.910963	1	1603	tags=29%, list=13%, signal=34%		Control Upregulated	Control Positively Correlated	"GSEA Report for na_pos_1563584607440"	Biological Process v.6.2
GO_FIBROBLAST_GROWTH_FACTOR_RECEPTOR_SIGNALING_PATHWAY	GO_FIBROBLAST_GROWTH_FACTOR_RECEPTOR_SIGNALING_PATHWAY		46	0.0976419	0.807467	0.704981	0.910579	1	3337	tags=37%, list=27%, signal=51%		Control Upregulated	Control Positively Correlated	"GSEA Report for na_pos_1563584607440"	Biological Process v.6.2
GO_REGULATION_OF_MEMBRANE_LIPID_DISTRIBUTION	GO_REGULATION_OF_MEMBRANE_LIPID_DISTRIBUTION		14	0.17599	0.807427	0.678497	0.909844	1	10103	tags=100%, list=82%, signal=568%		Control Upregulated	Control Positively Correlated	"GSEA Report for na_pos_1563584607440"	Biological Process v.6.2
GO_NEGATIVE_REGULATION_OF_HYDROLASE_ACTIVITY	GO_NEGATIVE_REGULATION_OF_HYDROLASE_ACTIVITY		187	0.0516863	0.805905	0.697543	0.911808	1	6914	tags=61%, list=56%, signal=139%		Control Upregulated	Control Positively Correlated	"GSEA Report for na_pos_1563584607440"	Biological Process v.6.2
GO_ACTIN_FILAMENT_ORGANIZATION	GO_ACTIN_FILAMENT_ORGANIZATION		105	0.0671126	0.805789	0.688755	0.911208	1	8290	tags=74%, list=68%, signal=227%		Control Upregulated	Control Positively Correlated	"GSEA Report for na_pos_1563584607440"	Biological Process v.6.2
GO_PROTEIN_NEDDYLATION	GO_PROTEIN_NEDDYLATION		11	0.197346	0.805467	0.733198	0.910961	1	7612	tags=82%, list=62%, signal=216%		Control Upregulated	Control Positively Correlated	"GSEA Report for na_pos_1563584607440"	Biological Process v.6.2
GO_SERINE_FAMILY_AMINO_ACID_METABOLIC_PROCESS	GO_SERINE_FAMILY_AMINO_ACID_METABOLIC_PROCESS		19	0.153014	0.803924	0.705765	0.912928	1	3933	tags=47%, list=32%, signal=70%		Control Upregulated	Control Positively Correlated	"GSEA Report for na_pos_1563584607440"	Biological Process v.6.2
GO_POSITIVE_REGULATION_OF_GLUCOSE_METABOLIC_PROCESS	GO_POSITIVE_REGULATION_OF_GLUCOSE_METABOLIC_PROCESS		16	0.170296	0.803699	0.69246	0.912504	1	1745	tags=31%, list=14%, signal=36%		Control Upregulated	Control Positively Correlated	"GSEA Report for na_pos_1563584607440"	Biological Process v.6.2
GO_POSITIVE_REGULATION_OF_DENDRITE_DEVELOPMENT	GO_POSITIVE_REGULATION_OF_DENDRITE_DEVELOPMENT		40	0.107591	0.803677	0.717602	0.911732	1	2975	tags=35%, list=24%, signal=46%		Control Upregulated	Control Positively Correlated	"GSEA Report for na_pos_1563584607440"	Biological Process v.6.2
GO_REGULATION_OF_CELL_MATRIX_ADHESION	GO_REGULATION_OF_CELL_MATRIX_ADHESION		49	0.0970783	0.803654	0.71831	0.910973	1	6069	tags=59%, list=50%, signal=117%		Control Upregulated	Control Positively Correlated	"GSEA Report for na_pos_1563584607440"	Biological Process v.6.2
GO_CARDIAC_CONDUCTION	GO_CARDIAC_CONDUCTION		33	0.117559	0.803275	0.743215	0.910842	1	4134	tags=45%, list=34%, signal=68%		Control Upregulated	Control Positively Correlated	"GSEA Report for na_pos_1563584607440"	Biological Process v.6.2
GO_MULTICELLULAR_ORGANISMAL_MOVEMENT	GO_MULTICELLULAR_ORGANISMAL_MOVEMENT		28	0.127151	0.803234	0.690647	0.910099	1	10265	tags=96%, list=84%, signal=591%		Control Upregulated	Control Positively Correlated	"GSEA Report for na_pos_1563584607440"	Biological Process v.6.2
GO_NEGATIVE_REGULATION_OF_CELL_DIVISION	GO_NEGATIVE_REGULATION_OF_CELL_DIVISION		35	0.112984	0.802831	0.716763	0.909997	1	4222	tags=46%, list=34%, signal=70%		Control Upregulated	Control Positively Correlated	"GSEA Report for na_pos_1563584607440"	Biological Process v.6.2
GO_ACTIN_POLYMERIZATION_OR_DEPOLYMERIZATION	GO_ACTIN_POLYMERIZATION_OR_DEPOLYMERIZATION		21	0.144935	0.802681	0.723197	0.909479	1	8733	tags=86%, list=71%, signal=297%		Control Upregulated	Control Positively Correlated	"GSEA Report for na_pos_1563584607440"	Biological Process v.6.2
GO_SUBSTRATE_DEPENDENT_CELL_MIGRATION	GO_SUBSTRATE_DEPENDENT_CELL_MIGRATION		16	0.168821	0.802661	0.714286	0.908706	1	5594	tags=63%, list=46%, signal=115%		Control Upregulated	Control Positively Correlated	"GSEA Report for na_pos_1563584607440"	Biological Process v.6.2
GO_NUCLEAR_PORE_ORGANIZATION	GO_NUCLEAR_PORE_ORGANIZATION		13	0.179977	0.802515	0.71519	0.908137	1	8168	tags=85%, list=67%, signal=253%		Control Upregulated	Control Positively Correlated	"GSEA Report for na_pos_1563584607440"	Biological Process v.6.2
GO_DSRNA_FRAGMENTATION	GO_DSRNA_FRAGMENTATION		12	0.186454	0.80146	0.695652	0.90921	1	3845	tags=50%, list=31%, signal=73%		Control Upregulated	Control Positively Correlated	"GSEA Report for na_pos_1563584607440"	Biological Process v.6.2
GO_RETROGRADE_TRANSPORT_ENDOSOME_TO_PLASMA_MEMBRANE	GO_RETROGRADE_TRANSPORT_ENDOSOME_TO_PLASMA_MEMBRANE		11	0.197071	0.801204	0.705765	0.908841	1	4272	tags=55%, list=35%, signal=84%		Control Upregulated	Control Positively Correlated	"GSEA Report for na_pos_1563584607440"	Biological Process v.6.2
GO_LYSOSOMAL_TRANSPORT	GO_LYSOSOMAL_TRANSPORT		33	0.117056	0.799656	0.716904	0.91083	1	7855	tags=76%, list=64%, signal=210%		Control Upregulated	Control Positively Correlated	"GSEA Report for na_pos_1563584607440"	Biological Process v.6.2
GO_SULFUR_AMINO_ACID_BIOSYNTHETIC_PROCESS	GO_SULFUR_AMINO_ACID_BIOSYNTHETIC_PROCESS		12	0.196286	0.799126	0.705993	0.910974	1	2703	tags=42%, list=22%, signal=53%		Control Upregulated	Control Positively Correlated	"GSEA Report for na_pos_1563584607440"	Biological Process v.6.2
GO_ATP_DEPENDENT_CHROMATIN_REMODELING	GO_ATP_DEPENDENT_CHROMATIN_REMODELING		40	0.104861	0.798079	0.741803	0.911987	1	7299	tags=70%, list=60%, signal=172%		Control Upregulated	Control Positively Correlated	"GSEA Report for na_pos_1563584607440"	Biological Process v.6.2
GO_GLUTATHIONE_METABOLIC_PROCESS	GO_GLUTATHIONE_METABOLIC_PROCESS		30	0.121125	0.7975	0.704501	0.912244	1	3830	tags=43%, list=31%, signal=63%		Control Upregulated	Control Positively Correlated	"GSEA Report for na_pos_1563584607440"	Biological Process v.6.2
GO_VASCULAR_ENDOTHELIAL_GROWTH_FACTOR_RECEPTOR_SIGNALING_PATHWAY	GO_VASCULAR_ENDOTHELIAL_GROWTH_FACTOR_RECEPTOR_SIGNALING_PATHWAY		44	0.10205	0.797139	0.722334	0.912066	1	9897	tags=91%, list=81%, signal=470%		Control Upregulated	Control Positively Correlated	"GSEA Report for na_pos_1563584607440"	Biological Process v.6.2
GO_POSITIVE_REGULATION_OF_PEPTIDYL_SERINE_PHOSPHORYLATION	GO_POSITIVE_REGULATION_OF_PEPTIDYL_SERINE_PHOSPHORYLATION		37	0.109702	0.79425	0.727835	0.91636	1	6610	tags=65%, list=54%, signal=140%		Control Upregulated	Control Positively Correlated	"GSEA Report for na_pos_1563584607440"	Biological Process v.6.2
GO_PYRIMIDINE_NUCLEOBASE_METABOLIC_PROCESS	GO_PYRIMIDINE_NUCLEOBASE_METABOLIC_PROCESS		12	0.192346	0.794034	0.698189	0.91594	1	5816	tags=67%, list=47%, signal=127%		Control Upregulated	Control Positively Correlated	"GSEA Report for na_pos_1563584607440"	Biological Process v.6.2
GO_RESPONSE_TO_ESTRADIOL	GO_RESPONSE_TO_ESTRADIOL		64	0.0849926	0.793667	0.707911	0.9158	1	2985	tags=33%, list=24%, signal=43%		Control Upregulated	Control Positively Correlated	"GSEA Report for na_pos_1563584607440"	Biological Process v.6.2
GO_POSITIVE_REGULATION_OF_OSTEOBLAST_DIFFERENTIATION	GO_POSITIVE_REGULATION_OF_OSTEOBLAST_DIFFERENTIATION		24	0.136286	0.79323	0.70303	0.915767	1	7015	tags=71%, list=57%, signal=165%		Control Upregulated	Control Positively Correlated	"GSEA Report for na_pos_1563584607440"	Biological Process v.6.2
GO_TRABECULA_MORPHOGENESIS	GO_TRABECULA_MORPHOGENESIS		20	0.147091	0.792394	0.735294	0.916423	1	7393	tags=75%, list=60%, signal=189%		Control Upregulated	Control Positively Correlated	"GSEA Report for na_pos_1563584607440"	Biological Process v.6.2
GO_MRNA_CIS_SPLICING_VIA_SPLICEOSOME	GO_MRNA_CIS_SPLICING_VIA_SPLICEOSOME		10	0.202261	0.791623	0.735294	0.916929	1	3651	tags=50%, list=30%, signal=71%		Control Upregulated	Control Positively Correlated	"GSEA Report for na_pos_1563584607440"	Biological Process v.6.2
GO_MAINTENANCE_OF_PROTEIN_LOCALIZATION_IN_ORGANELLE	GO_MAINTENANCE_OF_PROTEIN_LOCALIZATION_IN_ORGANELLE		22	0.138901	0.791484	0.695122	0.91639	1	4986	tags=55%, list=41%, signal=92%		Control Upregulated	Control Positively Correlated	"GSEA Report for na_pos_1563584607440"	Biological Process v.6.2
GO_REGULATION_OF_ERBB_SIGNALING_PATHWAY	GO_REGULATION_OF_ERBB_SIGNALING_PATHWAY		48	0.0947711	0.791064	0.710145	0.916327	1	8036	tags=75%, list=66%, signal=217%		Control Upregulated	Control Positively Correlated	"GSEA Report for na_pos_1563584607440"	Biological Process v.6.2
GO_NEGATIVE_REGULATION_OF_CELL_AGING	GO_NEGATIVE_REGULATION_OF_CELL_AGING		10	0.20369	0.790064	0.735113	0.917347	1	9763	tags=100%, list=80%, signal=491%		Control Upregulated	Control Positively Correlated	"GSEA Report for na_pos_1563584607440"	Biological Process v.6.2
GO_RESPONSE_TO_BIOTIC_STIMULUS	GO_RESPONSE_TO_BIOTIC_STIMULUS		323	0.0381446	0.789402	0.723447	0.917684	1	7476	tags=65%, list=61%, signal=161%		Control Upregulated	Control Positively Correlated	"GSEA Report for na_pos_1563584607440"	Biological Process v.6.2
GO_POSITIVE_REGULATION_OF_SEQUENCE_SPECIFIC_DNA_BINDING_TRANSCRIPTION_FACTOR_ACTIVITY	GO_POSITIVE_REGULATION_OF_SEQUENCE_SPECIFIC_DNA_BINDING_TRANSCRIPTION_FACTOR_ACTIVITY		111	0.0631142	0.789154	0.735656	0.917336	1	1662	tags=20%, list=14%, signal=23%		Control Upregulated	Control Positively Correlated	"GSEA Report for na_pos_1563584607440"	Biological Process v.6.2
GO_CELLULAR_AMINO_ACID_METABOLIC_PROCESS	GO_CELLULAR_AMINO_ACID_METABOLIC_PROCESS		164	0.0510335	0.789059	0.750473	0.916702	1	5287	tags=48%, list=43%, signal=84%		Control Upregulated	Control Positively Correlated	"GSEA Report for na_pos_1563584607440"	Biological Process v.6.2
GO_REGULATION_OF_PEPTIDE_SECRETION	GO_REGULATION_OF_PEPTIDE_SECRETION		101	0.0687906	0.788836	0.741177	0.916284	1	9601	tags=85%, list=78%, signal=389%		Control Upregulated	Control Positively Correlated	"GSEA Report for na_pos_1563584607440"	Biological Process v.6.2
GO_METAL_ION_TRANSPORT	GO_METAL_ION_TRANSPORT		237	0.0442473	0.788689	0.715976	0.915758	1	7588	tags=66%, list=62%, signal=170%		Control Upregulated	Control Positively Correlated	"GSEA Report for na_pos_1563584607440"	Biological Process v.6.2
GO_NEGATIVE_REGULATION_OF_FATTY_ACID_METABOLIC_PROCESS	GO_NEGATIVE_REGULATION_OF_FATTY_ACID_METABOLIC_PROCESS		13	0.178834	0.788139	0.724753	0.915972	1	4410	tags=54%, list=36%, signal=84%		Control Upregulated	Control Positively Correlated	"GSEA Report for na_pos_1563584607440"	Biological Process v.6.2
GO_NONMOTILE_PRIMARY_CILIUM_ASSEMBLY	GO_NONMOTILE_PRIMARY_CILIUM_ASSEMBLY		18	0.150351	0.787634	0.720974	0.91605	1	3607	tags=44%, list=29%, signal=63%		Control Upregulated	Control Positively Correlated	"GSEA Report for na_pos_1563584607440"	Biological Process v.6.2
GO_PEPTIDYL_SERINE_MODIFICATION	GO_PEPTIDYL_SERINE_MODIFICATION		88	0.0713413	0.787597	0.734226	0.915318	1	1081	tags=16%, list=9%, signal=17%		Control Upregulated	Control Positively Correlated	"GSEA Report for na_pos_1563584607440"	Biological Process v.6.2
GO_LIPID_HOMEOSTASIS	GO_LIPID_HOMEOSTASIS		45	0.0982643	0.78669	0.73161	0.916096	1	8606	tags=80%, list=70%, signal=267%		Control Upregulated	Control Positively Correlated	"GSEA Report for na_pos_1563584607440"	Biological Process v.6.2
GO_TRANSCRIPTION_COUPLED_NUCLEOTIDE_EXCISION_REPAIR	GO_TRANSCRIPTION_COUPLED_NUCLEOTIDE_EXCISION_REPAIR		55	0.0899094	0.786224	0.748503	0.916153	1	2468	tags=29%, list=20%, signal=36%		Control Upregulated	Control Positively Correlated	"GSEA Report for na_pos_1563584607440"	Biological Process v.6.2
GO_VASCULOGENESIS	GO_VASCULOGENESIS		18	0.153628	0.786117	0.734082	0.915563	1	4929	tags=56%, list=40%, signal=93%		Control Upregulated	Control Positively Correlated	"GSEA Report for na_pos_1563584607440"	Biological Process v.6.2
GO_MATURATION_OF_5_8S_RRNA_FROM_TRICISTRONIC_RRNA_TRANSCRIPT_SSU_RRNA_5_8S_RRNA_LSU_RRNA_	GO_MATURATION_OF_5_8S_RRNA_FROM_TRICISTRONIC_RRNA_TRANSCRIPT_SSU_RRNA_5_8S_RRNA_LSU_RRNA_		14	0.172006	0.785069	0.726695	0.916616	1	2271	tags=36%, list=19%, signal=44%		Control Upregulated	Control Positively Correlated	"GSEA Report for na_pos_1563584607440"	Biological Process v.6.2
GO_NEGATIVE_REGULATION_OF_CHROMOSOME_SEGREGATION	GO_NEGATIVE_REGULATION_OF_CHROMOSOME_SEGREGATION		19	0.148357	0.784365	0.724	0.917046	1	3990	tags=47%, list=33%, signal=70%		Control Upregulated	Control Positively Correlated	"GSEA Report for na_pos_1563584607440"	Biological Process v.6.2
GO_CELLULAR_RESPONSE_TO_CAMP	GO_CELLULAR_RESPONSE_TO_CAMP		28	0.124085	0.784322	0.73	0.916334	1	4173	tags=46%, list=34%, signal=70%		Control Upregulated	Control Positively Correlated	"GSEA Report for na_pos_1563584607440"	Biological Process v.6.2
GO_HEART_VALVE_DEVELOPMENT	GO_HEART_VALVE_DEVELOPMENT		14	0.171487	0.783998	0.735125	0.916144	1	3153	tags=43%, list=26%, signal=58%		Control Upregulated	Control Positively Correlated	"GSEA Report for na_pos_1563584607440"	Biological Process v.6.2
GO_REGULATION_OF_DENDRITIC_SPINE_DEVELOPMENT	GO_REGULATION_OF_DENDRITIC_SPINE_DEVELOPMENT		37	0.10892	0.783862	0.722222	0.915614	1	2975	tags=35%, list=24%, signal=46%		Control Upregulated	Control Positively Correlated	"GSEA Report for na_pos_1563584607440"	Biological Process v.6.2
GO_MODULATION_BY_HOST_OF_VIRAL_PROCESS	GO_MODULATION_BY_HOST_OF_VIRAL_PROCESS		14	0.176521	0.783722	0.720841	0.915082	1	3967	tags=50%, list=32%, signal=74%		Control Upregulated	Control Positively Correlated	"GSEA Report for na_pos_1563584607440"	Biological Process v.6.2
GO_POSITIVE_REGULATION_OF_PROTEIN_LOCALIZATION_TO_CELL_PERIPHERY	GO_POSITIVE_REGULATION_OF_PROTEIN_LOCALIZATION_TO_CELL_PERIPHERY		23	0.134603	0.782991	0.74761	0.915535	1	10078	tags=96%, list=82%, signal=537%		Control Upregulated	Control Positively Correlated	"GSEA Report for na_pos_1563584607440"	Biological Process v.6.2
GO_REGULATION_OF_STRIATED_MUSCLE_CELL_DIFFERENTIATION	GO_REGULATION_OF_STRIATED_MUSCLE_CELL_DIFFERENTIATION		36	0.109184	0.782812	0.7357	0.915045	1	5475	tags=56%, list=45%, signal=100%		Control Upregulated	Control Positively Correlated	"GSEA Report for na_pos_1563584607440"	Biological Process v.6.2
GO_PEPTIDYL_ASPARAGINE_MODIFICATION	GO_PEPTIDYL_ASPARAGINE_MODIFICATION		22	0.140063	0.782522	0.722334	0.914732	1	5529	tags=59%, list=45%, signal=107%		Control Upregulated	Control Positively Correlated	"GSEA Report for na_pos_1563584607440"	Biological Process v.6.2
GO_RESPONSE_TO_PROSTAGLANDIN_E	GO_RESPONSE_TO_PROSTAGLANDIN_E		11	0.196225	0.781196	0.706931	0.916184	1	939	tags=27%, list=8%, signal=30%		Control Upregulated	Control Positively Correlated	"GSEA Report for na_pos_1563584607440"	Biological Process v.6.2
GO_GMP_METABOLIC_PROCESS	GO_GMP_METABOLIC_PROCESS		10	0.195943	0.780657	0.755952	0.916355	1	8632	tags=90%, list=70%, signal=304%		Control Upregulated	Control Positively Correlated	"GSEA Report for na_pos_1563584607440"	Biological Process v.6.2
GO_REGULATION_OF_COAGULATION	GO_REGULATION_OF_COAGULATION		24	0.134066	0.780342	0.737475	0.916125	1	4999	tags=54%, list=41%, signal=91%		Control Upregulated	Control Positively Correlated	"GSEA Report for na_pos_1563584607440"	Biological Process v.6.2
GO_CELLULAR_RESPONSE_TO_INORGANIC_SUBSTANCE	GO_CELLULAR_RESPONSE_TO_INORGANIC_SUBSTANCE		70	0.0784384	0.780022	0.736402	0.915912	1	3246	tags=34%, list=26%, signal=46%		Control Upregulated	Control Positively Correlated	"GSEA Report for na_pos_1563584607440"	Biological Process v.6.2
GO_REGULATION_OF_PHOSPHATIDYLINOSITOL_3_KINASE_ACTIVITY	GO_REGULATION_OF_PHOSPHATIDYLINOSITOL_3_KINASE_ACTIVITY		20	0.14357	0.779424	0.760163	0.916176	1	8662	tags=85%, list=71%, signal=289%		Control Upregulated	Control Positively Correlated	"GSEA Report for na_pos_1563584607440"	Biological Process v.6.2
GO_CELLULAR_RESPONSE_TO_INTERLEUKIN_4	GO_CELLULAR_RESPONSE_TO_INTERLEUKIN_4		15	0.16762	0.778634	0.757937	0.916783	1	2033	tags=33%, list=17%, signal=40%		Control Upregulated	Control Positively Correlated	"GSEA Report for na_pos_1563584607440"	Biological Process v.6.2
GO_EPIDERMAL_GROWTH_FACTOR_RECEPTOR_SIGNALING_PATHWAY	GO_EPIDERMAL_GROWTH_FACTOR_RECEPTOR_SIGNALING_PATHWAY		34	0.112109	0.778461	0.715953	0.916293	1	8003	tags=76%, list=65%, signal=220%		Control Upregulated	Control Positively Correlated	"GSEA Report for na_pos_1563584607440"	Biological Process v.6.2
GO_MITOTIC_SISTER_CHROMATID_SEGREGATION	GO_MITOTIC_SISTER_CHROMATID_SEGREGATION		62	0.0819953	0.777693	0.755144	0.916866	1	10467	tags=94%, list=85%, signal=637%		Control Upregulated	Control Positively Correlated	"GSEA Report for na_pos_1563584607440"	Biological Process v.6.2
GO_NUCLEAR_TRANSCRIBED_MRNA_CATABOLIC_PROCESS_EXONUCLEOLYTIC	GO_NUCLEAR_TRANSCRIBED_MRNA_CATABOLIC_PROCESS_EXONUCLEOLYTIC		19	0.14539	0.77746	0.739583	0.916461	1	9188	tags=89%, list=75%, signal=357%		Control Upregulated	Control Positively Correlated	"GSEA Report for na_pos_1563584607440"	Biological Process v.6.2
GO_NEURON_APOPTOTIC_PROCESS	GO_NEURON_APOPTOTIC_PROCESS		20	0.14741	0.77727	0.739563	0.91601	1	8615	tags=85%, list=70%, signal=285%		Control Upregulated	Control Positively Correlated	"GSEA Report for na_pos_1563584607440"	Biological Process v.6.2
GO_CELL_PART_MORPHOGENESIS	GO_CELL_PART_MORPHOGENESIS		375	0.0355312	0.776349	0.752418	0.916826	1	2192	tags=21%, list=18%, signal=25%		Control Upregulated	Control Positively Correlated	"GSEA Report for na_pos_1563584607440"	Biological Process v.6.2
GO_MODULATION_BY_VIRUS_OF_HOST_MORPHOLOGY_OR_PHYSIOLOGY	GO_MODULATION_BY_VIRUS_OF_HOST_MORPHOLOGY_OR_PHYSIOLOGY		22	0.139889	0.775442	0.715139	0.917491	1	2745	tags=36%, list=22%, signal=47%		Control Upregulated	Control Positively Correlated	"GSEA Report for na_pos_1563584607440"	Biological Process v.6.2
GO_REPRODUCTIVE_BEHAVIOR	GO_REPRODUCTIVE_BEHAVIOR		10	0.204866	0.774991	0.748526	0.91749	1	4845	tags=60%, list=40%, signal=99%		Control Upregulated	Control Positively Correlated	"GSEA Report for na_pos_1563584607440"	Biological Process v.6.2
GO_RESPONSE_TO_EXOGENOUS_DSRNA	GO_RESPONSE_TO_EXOGENOUS_DSRNA		15	0.16646	0.774988	0.744141	0.91672	1	4499	tags=53%, list=37%, signal=84%		Control Upregulated	Control Positively Correlated	"GSEA Report for na_pos_1563584607440"	Biological Process v.6.2
GO_CEREBRAL_CORTEX_RADIALLY_ORIENTED_CELL_MIGRATION	GO_CEREBRAL_CORTEX_RADIALLY_ORIENTED_CELL_MIGRATION		18	0.150914	0.774624	0.725681	0.916601	1	2238	tags=33%, list=18%, signal=41%		Control Upregulated	Control Positively Correlated	"GSEA Report for na_pos_1563584607440"	Biological Process v.6.2
GO_POSITIVE_REGULATION_OF_EPITHELIAL_TO_MESENCHYMAL_TRANSITION	GO_POSITIVE_REGULATION_OF_EPITHELIAL_TO_MESENCHYMAL_TRANSITION		15	0.164396	0.773619	0.716599	0.917485	1	3707	tags=47%, list=30%, signal=67%		Control Upregulated	Control Positively Correlated	"GSEA Report for na_pos_1563584607440"	Biological Process v.6.2
GO_HEAD_MORPHOGENESIS	GO_HEAD_MORPHOGENESIS		19	0.146805	0.773223	0.755859	0.917379	1	4009	tags=47%, list=33%, signal=70%		Control Upregulated	Control Positively Correlated	"GSEA Report for na_pos_1563584607440"	Biological Process v.6.2
GO_BLASTOCYST_DEVELOPMENT	GO_BLASTOCYST_DEVELOPMENT		35	0.108648	0.773011	0.769231	0.91694	1	4275	tags=46%, list=35%, signal=70%		Control Upregulated	Control Positively Correlated	"GSEA Report for na_pos_1563584607440"	Biological Process v.6.2
GO_REGULATION_OF_CARBOHYDRATE_BIOSYNTHETIC_PROCESS	GO_REGULATION_OF_CARBOHYDRATE_BIOSYNTHETIC_PROCESS		36	0.110473	0.772736	0.737374	0.916646	1	8524	tags=81%, list=70%, signal=264%		Control Upregulated	Control Positively Correlated	"GSEA Report for na_pos_1563584607440"	Biological Process v.6.2
GO_ORGANIC_ACID_METABOLIC_PROCESS	GO_ORGANIC_ACID_METABOLIC_PROCESS		423	0.0331441	0.772434	0.771186	0.916401	1	5287	tags=46%, list=43%, signal=79%		Control Upregulated	Control Positively Correlated	"GSEA Report for na_pos_1563584607440"	Biological Process v.6.2
GO_REGULATION_OF_TOR_SIGNALING	GO_REGULATION_OF_TOR_SIGNALING		45	0.0988975	0.772182	0.757637	0.91603	1	7781	tags=73%, list=63%, signal=200%		Control Upregulated	Control Positively Correlated	"GSEA Report for na_pos_1563584607440"	Biological Process v.6.2
GO_RESPONSE_TO_LITHIUM_ION	GO_RESPONSE_TO_LITHIUM_ION		12	0.182854	0.769235	0.763636	0.920143	1	8997	tags=92%, list=73%, signal=344%		Control Upregulated	Control Positively Correlated	"GSEA Report for na_pos_1563584607440"	Biological Process v.6.2
GO_REGULATION_OF_NUCLEOBASE_CONTAINING_COMPOUND_TRANSPORT	GO_REGULATION_OF_NUCLEOBASE_CONTAINING_COMPOUND_TRANSPORT		10	0.198318	0.769157	0.759152	0.919503	1	7377	tags=80%, list=60%, signal=201%		Control Upregulated	Control Positively Correlated	"GSEA Report for na_pos_1563584607440"	Biological Process v.6.2
GO_REGULATION_OF_POLYSACCHARIDE_METABOLIC_PROCESS	GO_REGULATION_OF_POLYSACCHARIDE_METABOLIC_PROCESS		25	0.128449	0.766742	0.748479	0.922736	1	389	tags=16%, list=3%, signal=16%		Control Upregulated	Control Positively Correlated	"GSEA Report for na_pos_1563584607440"	Biological Process v.6.2
GO_NUCLEOSIDE_PHOSPHATE_CATABOLIC_PROCESS	GO_NUCLEOSIDE_PHOSPHATE_CATABOLIC_PROCESS		30	0.113694	0.766646	0.796178	0.922108	1	10459	tags=97%, list=85%, signal=657%		Control Upregulated	Control Positively Correlated	"GSEA Report for na_pos_1563584607440"	Biological Process v.6.2
GO_AMINO_SUGAR_METABOLIC_PROCESS	GO_AMINO_SUGAR_METABOLIC_PROCESS		11	0.188899	0.766386	0.753684	0.921781	1	6601	tags=73%, list=54%, signal=157%		Control Upregulated	Control Positively Correlated	"GSEA Report for na_pos_1563584607440"	Biological Process v.6.2
GO_REGULATION_OF_ANION_TRANSMEMBRANE_TRANSPORT	GO_REGULATION_OF_ANION_TRANSMEMBRANE_TRANSPORT		19	0.143473	0.76577	0.781008	0.922071	1	4695	tags=53%, list=38%, signal=85%		Control Upregulated	Control Positively Correlated	"GSEA Report for na_pos_1563584607440"	Biological Process v.6.2
GO_REGULATION_OF_HEART_GROWTH	GO_REGULATION_OF_HEART_GROWTH		17	0.152287	0.765316	0.759184	0.922055	1	6067	tags=65%, list=49%, signal=128%		Control Upregulated	Control Positively Correlated	"GSEA Report for na_pos_1563584607440"	Biological Process v.6.2
GO_REGULATION_OF_NUCLEASE_ACTIVITY	GO_REGULATION_OF_NUCLEASE_ACTIVITY		18	0.150256	0.765252	0.742126	0.921386	1	1565	tags=28%, list=13%, signal=32%		Control Upregulated	Control Positively Correlated	"GSEA Report for na_pos_1563584607440"	Biological Process v.6.2
GO_POSITIVE_REGULATION_OF_TRANSCRIPTION_FROM_RNA_POLYMERASE_II_PROMOTER_IN_RESPONSE_TO_STRESS	GO_POSITIVE_REGULATION_OF_TRANSCRIPTION_FROM_RNA_POLYMERASE_II_PROMOTER_IN_RESPONSE_TO_STRESS		13	0.177282	0.764691	0.747012	0.921517	1	2543	tags=38%, list=21%, signal=48%		Control Upregulated	Control Positively Correlated	"GSEA Report for na_pos_1563584607440"	Biological Process v.6.2
GO_REGULATION_OF_RENAL_SYSTEM_PROCESS	GO_REGULATION_OF_RENAL_SYSTEM_PROCESS		11	0.188164	0.763793	0.773006	0.922213	1	6610	tags=73%, list=54%, signal=158%		Control Upregulated	Control Positively Correlated	"GSEA Report for na_pos_1563584607440"	Biological Process v.6.2
GO_POSITIVE_REGULATION_OF_NUCLEOSIDE_METABOLIC_PROCESS	GO_POSITIVE_REGULATION_OF_NUCLEOSIDE_METABOLIC_PROCESS		13	0.17222	0.763394	0.754455	0.922127	1	1662	tags=31%, list=14%, signal=36%		Control Upregulated	Control Positively Correlated	"GSEA Report for na_pos_1563584607440"	Biological Process v.6.2
GO_VENTRICULAR_SYSTEM_DEVELOPMENT	GO_VENTRICULAR_SYSTEM_DEVELOPMENT		20	0.14328	0.763138	0.767717	0.921769	1	3149	tags=40%, list=26%, signal=54%		Control Upregulated	Control Positively Correlated	"GSEA Report for na_pos_1563584607440"	Biological Process v.6.2
GO_REGULATION_OF_NECROTIC_CELL_DEATH	GO_REGULATION_OF_NECROTIC_CELL_DEATH		12	0.176703	0.762555	0.776892	0.922004	1	4986	tags=58%, list=41%, signal=98%		Control Upregulated	Control Positively Correlated	"GSEA Report for na_pos_1563584607440"	Biological Process v.6.2
GO_REGULATION_OF_HEART_RATE_BY_CARDIAC_CONDUCTION	GO_REGULATION_OF_HEART_RATE_BY_CARDIAC_CONDUCTION		14	0.168734	0.762231	0.755424	0.921741	1	4938	tags=57%, list=40%, signal=96%		Control Upregulated	Control Positively Correlated	"GSEA Report for na_pos_1563584607440"	Biological Process v.6.2
GO_HISTONE_DEUBIQUITINATION	GO_HISTONE_DEUBIQUITINATION		17	0.149692	0.762229	0.751055	0.920978	1	7541	tags=76%, list=62%, signal=198%		Control Upregulated	Control Positively Correlated	"GSEA Report for na_pos_1563584607440"	Biological Process v.6.2
GO_PHOSPHATIDYLGLYCEROL_METABOLIC_PROCESS	GO_PHOSPHATIDYLGLYCEROL_METABOLIC_PROCESS		11	0.187021	0.761969	0.770742	0.920653	1	6624	tags=73%, list=54%, signal=158%		Control Upregulated	Control Positively Correlated	"GSEA Report for na_pos_1563584607440"	Biological Process v.6.2
GO_PEROXISOMAL_TRANSPORT	GO_PEROXISOMAL_TRANSPORT		12	0.183725	0.761168	0.760479	0.921218	1	4900	tags=58%, list=40%, signal=97%		Control Upregulated	Control Positively Correlated	"GSEA Report for na_pos_1563584607440"	Biological Process v.6.2
GO_REGULATION_OF_PROTEIN_COMPLEX_DISASSEMBLY	GO_REGULATION_OF_PROTEIN_COMPLEX_DISASSEMBLY		141	0.0546148	0.760855	0.768362	0.921011	1	4206	tags=40%, list=34%, signal=60%		Control Upregulated	Control Positively Correlated	"GSEA Report for na_pos_1563584607440"	Biological Process v.6.2
GO_NEGATIVE_REGULATION_OF_SEQUENCE_SPECIFIC_DNA_BINDING_TRANSCRIPTION_FACTOR_ACTIVITY	GO_NEGATIVE_REGULATION_OF_SEQUENCE_SPECIFIC_DNA_BINDING_TRANSCRIPTION_FACTOR_ACTIVITY		65	0.0812039	0.760464	0.761523	0.9209	1	4101	tags=42%, list=33%, signal=62%		Control Upregulated	Control Positively Correlated	"GSEA Report for na_pos_1563584607440"	Biological Process v.6.2
GO_NEGATIVE_REGULATION_OF_ERK1_AND_ERK2_CASCADE	GO_NEGATIVE_REGULATION_OF_ERK1_AND_ERK2_CASCADE		28	0.121462	0.760394	0.75283	0.920258	1	6832	tags=68%, list=56%, signal=153%		Control Upregulated	Control Positively Correlated	"GSEA Report for na_pos_1563584607440"	Biological Process v.6.2
GO_REGULATION_OF_PHAGOCYTOSIS	GO_REGULATION_OF_PHAGOCYTOSIS		25	0.127321	0.759135	0.758691	0.921524	1	10210	tags=96%, list=83%, signal=573%		Control Upregulated	Control Positively Correlated	"GSEA Report for na_pos_1563584607440"	Biological Process v.6.2
GO_HEART_GROWTH	GO_HEART_GROWTH		13	0.176139	0.759106	0.769231	0.920816	1	2557	tags=38%, list=21%, signal=49%		Control Upregulated	Control Positively Correlated	"GSEA Report for na_pos_1563584607440"	Biological Process v.6.2
GO_REGULATION_OF_FATTY_ACID_OXIDATION	GO_REGULATION_OF_FATTY_ACID_OXIDATION		16	0.154604	0.758468	0.788054	0.921109	1	9599	tags=94%, list=78%, signal=431%		Control Upregulated	Control Positively Correlated	"GSEA Report for na_pos_1563584607440"	Biological Process v.6.2
GO_PEPTIDYL_TYROSINE_AUTOPHOSPHORYLATION	GO_PEPTIDYL_TYROSINE_AUTOPHOSPHORYLATION		15	0.162893	0.758399	0.755601	0.920453	1	8629	tags=87%, list=70%, signal=292%		Control Upregulated	Control Positively Correlated	"GSEA Report for na_pos_1563584607440"	Biological Process v.6.2
GO_ARP2_3_COMPLEX_MEDIATED_ACTIN_NUCLEATION	GO_ARP2_3_COMPLEX_MEDIATED_ACTIN_NUCLEATION		12	0.174573	0.757993	0.782787	0.920355	1	10120	tags=100%, list=83%, signal=573%		Control Upregulated	Control Positively Correlated	"GSEA Report for na_pos_1563584607440"	Biological Process v.6.2
GO_RESPONSE_TO_INTERFERON_BETA	GO_RESPONSE_TO_INTERFERON_BETA		13	0.174751	0.75649	0.749012	0.921993	1	7289	tags=77%, list=59%, signal=190%		Control Upregulated	Control Positively Correlated	"GSEA Report for na_pos_1563584607440"	Biological Process v.6.2
GO_KETONE_BIOSYNTHETIC_PROCESS	GO_KETONE_BIOSYNTHETIC_PROCESS		11	0.188825	0.755894	0.774793	0.922256	1	4373	tags=55%, list=36%, signal=85%		Control Upregulated	Control Positively Correlated	"GSEA Report for na_pos_1563584607440"	Biological Process v.6.2
GO_UBIQUITIN_DEPENDENT_PROTEIN_CATABOLIC_PROCESS_VIA_THE_MULTIVESICULAR_BODY_SORTING_PATHWAY	GO_UBIQUITIN_DEPENDENT_PROTEIN_CATABOLIC_PROCESS_VIA_THE_MULTIVESICULAR_BODY_SORTING_PATHWAY		11	0.185559	0.755681	0.73444	0.921852	1	4413	tags=55%, list=36%, signal=85%		Control Upregulated	Control Positively Correlated	"GSEA Report for na_pos_1563584607440"	Biological Process v.6.2
GO_GLANDULAR_EPITHELIAL_CELL_DIFFERENTIATION	GO_GLANDULAR_EPITHELIAL_CELL_DIFFERENTIATION		15	0.156207	0.754457	0.786667	0.923037	1	2990	tags=40%, list=24%, signal=53%		Control Upregulated	Control Positively Correlated	"GSEA Report for na_pos_1563584607440"	Biological Process v.6.2
GO_POSITIVE_REGULATION_OF_PROTEIN_AUTOPHOSPHORYLATION	GO_POSITIVE_REGULATION_OF_PROTEIN_AUTOPHOSPHORYLATION		12	0.182126	0.754283	0.759296	0.922532	1	3898	tags=50%, list=32%, signal=73%		Control Upregulated	Control Positively Correlated	"GSEA Report for na_pos_1563584607440"	Biological Process v.6.2
GO_EPHRIN_RECEPTOR_SIGNALING_PATHWAY	GO_EPHRIN_RECEPTOR_SIGNALING_PATHWAY		59	0.0839789	0.754024	0.770701	0.92219	1	9779	tags=88%, list=80%, signal=434%		Control Upregulated	Control Positively Correlated	"GSEA Report for na_pos_1563584607440"	Biological Process v.6.2
GO_MODULATION_OF_TRANSCRIPTION_IN_OTHER_ORGANISM_INVOLVED_IN_SYMBIOTIC_INTERACTION	GO_MODULATION_OF_TRANSCRIPTION_IN_OTHER_ORGANISM_INVOLVED_IN_SYMBIOTIC_INTERACTION		14	0.166529	0.753807	0.774127	0.921795	1	4965	tags=57%, list=41%, signal=96%		Control Upregulated	Control Positively Correlated	"GSEA Report for na_pos_1563584607440"	Biological Process v.6.2
GO_HEART_PROCESS	GO_HEART_PROCESS		41	0.102063	0.753243	0.795501	0.921945	1	4134	tags=44%, list=34%, signal=66%		Control Upregulated	Control Positively Correlated	"GSEA Report for na_pos_1563584607440"	Biological Process v.6.2
GO_PALLIUM_DEVELOPMENT	GO_PALLIUM_DEVELOPMENT		90	0.0696688	0.7525	0.767967	0.922358	1	1603	tags=20%, list=13%, signal=23%		Control Upregulated	Control Positively Correlated	"GSEA Report for na_pos_1563584607440"	Biological Process v.6.2
GO_ACTIN_NUCLEATION	GO_ACTIN_NUCLEATION		15	0.163988	0.752366	0.775348	0.921808	1	3712	tags=47%, list=30%, signal=67%		Control Upregulated	Control Positively Correlated	"GSEA Report for na_pos_1563584607440"	Biological Process v.6.2
GO_SULFUR_AMINO_ACID_METABOLIC_PROCESS	GO_SULFUR_AMINO_ACID_METABOLIC_PROCESS		27	0.121524	0.751279	0.760234	0.922826	1	4415	tags=48%, list=36%, signal=75%		Control Upregulated	Control Positively Correlated	"GSEA Report for na_pos_1563584607440"	Biological Process v.6.2
GO_REGULATION_OF_PROTEIN_HOMODIMERIZATION_ACTIVITY	GO_REGULATION_OF_PROTEIN_HOMODIMERIZATION_ACTIVITY		13	0.169198	0.750363	0.766082	0.923526	1	4528	tags=54%, list=37%, signal=85%		Control Upregulated	Control Positively Correlated	"GSEA Report for na_pos_1563584607440"	Biological Process v.6.2
GO_CELLULAR_RESPONSE_TO_OXIDATIVE_STRESS	GO_CELLULAR_RESPONSE_TO_OXIDATIVE_STRESS		99	0.0645119	0.749196	0.789157	0.924647	1	8254	tags=74%, list=67%, signal=224%		Control Upregulated	Control Positively Correlated	"GSEA Report for na_pos_1563584607440"	Biological Process v.6.2
GO_REGULATION_OF_PEPTIDE_TRANSPORT	GO_REGULATION_OF_PEPTIDE_TRANSPORT		123	0.0574324	0.745529	0.809524	0.929631	1	4684	tags=44%, list=38%, signal=70%		Control Upregulated	Control Positively Correlated	"GSEA Report for na_pos_1563584607440"	Biological Process v.6.2
GO_HOMEOSTASIS_OF_NUMBER_OF_CELLS_WITHIN_A_TISSUE	GO_HOMEOSTASIS_OF_NUMBER_OF_CELLS_WITHIN_A_TISSUE		15	0.160901	0.744339	0.783058	0.930677	1	1298	tags=27%, list=11%, signal=30%		Control Upregulated	Control Positively Correlated	"GSEA Report for na_pos_1563584607440"	Biological Process v.6.2
GO_REGULATION_OF_CELL_DIVISION	GO_REGULATION_OF_CELL_DIVISION		153	0.0521461	0.743833	0.799607	0.930682	1	8582	tags=75%, list=70%, signal=247%		Control Upregulated	Control Positively Correlated	"GSEA Report for na_pos_1563584607440"	Biological Process v.6.2
GO_REGULATION_OF_MYELOID_CELL_APOPTOTIC_PROCESS	GO_REGULATION_OF_MYELOID_CELL_APOPTOTIC_PROCESS		12	0.177554	0.74288	0.798337	0.931401	1	3954	tags=50%, list=32%, signal=74%		Control Upregulated	Control Positively Correlated	"GSEA Report for na_pos_1563584607440"	Biological Process v.6.2
GO_POSITIVE_REGULATION_OF_DEVELOPMENTAL_GROWTH	GO_POSITIVE_REGULATION_OF_DEVELOPMENTAL_GROWTH		82	0.0700912	0.742255	0.775468	0.931651	1	6471	tags=60%, list=53%, signal=126%		Control Upregulated	Control Positively Correlated	"GSEA Report for na_pos_1563584607440"	Biological Process v.6.2
GO_PATTERN_RECOGNITION_RECEPTOR_SIGNALING_PATHWAY	GO_PATTERN_RECOGNITION_RECEPTOR_SIGNALING_PATHWAY		47	0.0925128	0.740871	0.803279	0.93308	1	3825	tags=40%, list=31%, signal=59%		Control Upregulated	Control Positively Correlated	"GSEA Report for na_pos_1563584607440"	Biological Process v.6.2
GO_AXONEMAL_DYNEIN_COMPLEX_ASSEMBLY	GO_AXONEMAL_DYNEIN_COMPLEX_ASSEMBLY		17	0.14728	0.74021	0.803181	0.933331	1	10455	tags=100%, list=85%, signal=679%		Control Upregulated	Control Positively Correlated	"GSEA Report for na_pos_1563584607440"	Biological Process v.6.2
GO_NEGATIVE_REGULATION_OF_ION_TRANSPORT	GO_NEGATIVE_REGULATION_OF_ION_TRANSPORT		54	0.0848984	0.738582	0.791583	0.935096	1	1233	tags=19%, list=10%, signal=20%		Control Upregulated	Control Positively Correlated	"GSEA Report for na_pos_1563584607440"	Biological Process v.6.2
GO_STEROID_BIOSYNTHETIC_PROCESS	GO_STEROID_BIOSYNTHETIC_PROCESS		54	0.0847603	0.737535	0.805785	0.935883	1	5094	tags=50%, list=42%, signal=85%		Control Upregulated	Control Positively Correlated	"GSEA Report for na_pos_1563584607440"	Biological Process v.6.2
GO_CELLULAR_RESPONSE_TO_GAMMA_RADIATION	GO_CELLULAR_RESPONSE_TO_GAMMA_RADIATION		12	0.173764	0.737146	0.817227	0.935729	1	5022	tags=58%, list=41%, signal=99%		Control Upregulated	Control Positively Correlated	"GSEA Report for na_pos_1563584607440"	Biological Process v.6.2
GO_POST_EMBRYONIC_DEVELOPMENT	GO_POST_EMBRYONIC_DEVELOPMENT		51	0.0866549	0.736838	0.77666	0.935407	1	10479	tags=94%, list=85%, signal=645%		Control Upregulated	Control Positively Correlated	"GSEA Report for na_pos_1563584607440"	Biological Process v.6.2
GO_RETROGRADE_VESICLE_MEDIATED_TRANSPORT_GOLGI_TO_ER	GO_RETROGRADE_VESICLE_MEDIATED_TRANSPORT_GOLGI_TO_ER		54	0.0861714	0.735184	0.810861	0.937212	1	7801	tags=72%, list=64%, signal=198%		Control Upregulated	Control Positively Correlated	"GSEA Report for na_pos_1563584607440"	Biological Process v.6.2
GO_CARBOHYDRATE_METABOLIC_PROCESS	GO_CARBOHYDRATE_METABOLIC_PROCESS		304	0.0366735	0.73505	0.804979	0.936647	1	6053	tags=53%, list=49%, signal=102%		Control Upregulated	Control Positively Correlated	"GSEA Report for na_pos_1563584607440"	Biological Process v.6.2
GO_REGULATION_OF_CANONICAL_WNT_SIGNALING_PATHWAY	GO_REGULATION_OF_CANONICAL_WNT_SIGNALING_PATHWAY		129	0.0575056	0.734107	0.802419	0.937329	1	7094	tags=64%, list=58%, signal=149%		Control Upregulated	Control Positively Correlated	"GSEA Report for na_pos_1563584607440"	Biological Process v.6.2
GO_POSITIVE_REGULATION_OF_PROTEIN_COMPLEX_DISASSEMBLY	GO_POSITIVE_REGULATION_OF_PROTEIN_COMPLEX_DISASSEMBLY		14	0.159371	0.732608	0.818548	0.938777	1	4177	tags=50%, list=34%, signal=76%		Control Upregulated	Control Positively Correlated	"GSEA Report for na_pos_1563584607440"	Biological Process v.6.2
GO_COBALAMIN_METABOLIC_PROCESS	GO_COBALAMIN_METABOLIC_PROCESS		11	0.18265	0.731907	0.784394	0.93909	1	7792	tags=82%, list=64%, signal=224%		Control Upregulated	Control Positively Correlated	"GSEA Report for na_pos_1563584607440"	Biological Process v.6.2
GO_POSITIVE_REGULATION_OF_LEUKOCYTE_MEDIATED_IMMUNITY	GO_POSITIVE_REGULATION_OF_LEUKOCYTE_MEDIATED_IMMUNITY		28	0.116023	0.731037	0.790224	0.93967	1	8212	tags=79%, list=67%, signal=237%		Control Upregulated	Control Positively Correlated	"GSEA Report for na_pos_1563584607440"	Biological Process v.6.2
GO_NEGATIVE_REGULATION_OF_LYMPHOCYTE_APOPTOTIC_PROCESS	GO_NEGATIVE_REGULATION_OF_LYMPHOCYTE_APOPTOTIC_PROCESS		10	0.192914	0.730747	0.788187	0.939347	1	9895	tags=100%, list=81%, signal=518%		Control Upregulated	Control Positively Correlated	"GSEA Report for na_pos_1563584607440"	Biological Process v.6.2
GO_NEGATIVE_REGULATION_OF_SYNAPTIC_TRANSMISSION	GO_NEGATIVE_REGULATION_OF_SYNAPTIC_TRANSMISSION		26	0.122047	0.730406	0.780488	0.939059	1	8879	tags=85%, list=72%, signal=306%		Control Upregulated	Control Positively Correlated	"GSEA Report for na_pos_1563584607440"	Biological Process v.6.2
GO_REGULATION_OF_CARBOHYDRATE_METABOLIC_PROCESS	GO_REGULATION_OF_CARBOHYDRATE_METABOLIC_PROCESS		80	0.0701977	0.730273	0.812133	0.938515	1	2975	tags=31%, list=24%, signal=41%		Control Upregulated	Control Positively Correlated	"GSEA Report for na_pos_1563584607440"	Biological Process v.6.2
GO_CARDIAC_CELL_DEVELOPMENT	GO_CARDIAC_CELL_DEVELOPMENT		21	0.131674	0.728863	0.816872	0.939867	1	7144	tags=71%, list=58%, signal=171%		Control Upregulated	Control Positively Correlated	"GSEA Report for na_pos_1563584607440"	Biological Process v.6.2
GO_MOVEMENT_IN_ENVIRONMENT_OF_OTHER_ORGANISM_INVOLVED_IN_SYMBIOTIC_INTERACTION	GO_MOVEMENT_IN_ENVIRONMENT_OF_OTHER_ORGANISM_INVOLVED_IN_SYMBIOTIC_INTERACTION		46	0.0942029	0.727292	0.756539	0.941467	1	1780	tags=24%, list=15%, signal=28%		Control Upregulated	Control Positively Correlated	"GSEA Report for na_pos_1563584607440"	Biological Process v.6.2
GO_THIOESTER_BIOSYNTHETIC_PROCESS	GO_THIOESTER_BIOSYNTHETIC_PROCESS		26	0.12311	0.727285	0.797521	0.940724	1	8866	tags=85%, list=72%, signal=305%		Control Upregulated	Control Positively Correlated	"GSEA Report for na_pos_1563584607440"	Biological Process v.6.2
GO_POSITIVE_REGULATION_OF_PROTEIN_KINASE_B_SIGNALING	GO_POSITIVE_REGULATION_OF_PROTEIN_KINASE_B_SIGNALING		38	0.100046	0.726997	0.811203	0.940385	1	2325	tags=29%, list=19%, signal=36%		Control Upregulated	Control Positively Correlated	"GSEA Report for na_pos_1563584607440"	Biological Process v.6.2
GO_POSITIVE_REGULATION_OF_PEPTIDYL_THREONINE_PHOSPHORYLATION	GO_POSITIVE_REGULATION_OF_PEPTIDYL_THREONINE_PHOSPHORYLATION		13	0.16536	0.725982	0.80303	0.941128	1	6461	tags=69%, list=53%, signal=146%		Control Upregulated	Control Positively Correlated	"GSEA Report for na_pos_1563584607440"	Biological Process v.6.2
GO_REGULATION_OF_MYELINATION	GO_REGULATION_OF_MYELINATION		19	0.136008	0.725399	0.817097	0.941272	1	6722	tags=68%, list=55%, signal=151%		Control Upregulated	Control Positively Correlated	"GSEA Report for na_pos_1563584607440"	Biological Process v.6.2
GO_NUCLEOTIDE_SUGAR_METABOLIC_PROCESS	GO_NUCLEOTIDE_SUGAR_METABOLIC_PROCESS		18	0.142953	0.725338	0.813278	0.940625	1	9146	tags=89%, list=75%, signal=350%		Control Upregulated	Control Positively Correlated	"GSEA Report for na_pos_1563584607440"	Biological Process v.6.2
GO_POSITIVE_REGULATION_OF_VIRAL_RELEASE_FROM_HOST_CELL	GO_POSITIVE_REGULATION_OF_VIRAL_RELEASE_FROM_HOST_CELL		13	0.162502	0.725024	0.843552	0.94033	1	9325	tags=92%, list=76%, signal=385%		Control Upregulated	Control Positively Correlated	"GSEA Report for na_pos_1563584607440"	Biological Process v.6.2
GO_CELL_PROLIFERATION	GO_CELL_PROLIFERATION		330	0.0347457	0.722003	0.83301	0.944047	1	3708	tags=34%, list=30%, signal=47%		Control Upregulated	Control Positively Correlated	"GSEA Report for na_pos_1563584607440"	Biological Process v.6.2
GO_POSITIVE_REGULATION_OF_POTASSIUM_ION_TRANSMEMBRANE_TRANSPORT	GO_POSITIVE_REGULATION_OF_POTASSIUM_ION_TRANSMEMBRANE_TRANSPORT		10	0.18537	0.719422	0.812623	0.947005	1	2632	tags=40%, list=21%, signal=51%		Control Upregulated	Control Positively Correlated	"GSEA Report for na_pos_1563584607440"	Biological Process v.6.2
GO_POSITIVE_REGULATION_OF_STEROL_TRANSPORT	GO_POSITIVE_REGULATION_OF_STEROL_TRANSPORT		10	0.191779	0.719045	0.781893	0.946813	1	8683	tags=90%, list=71%, signal=308%		Control Upregulated	Control Positively Correlated	"GSEA Report for na_pos_1563584607440"	Biological Process v.6.2
GO_POSITIVE_REGULATION_OF_NEUROLOGICAL_SYSTEM_PROCESS	GO_POSITIVE_REGULATION_OF_NEUROLOGICAL_SYSTEM_PROCESS		12	0.174077	0.718859	0.821643	0.946339	1	2975	tags=42%, list=24%, signal=55%		Control Upregulated	Control Positively Correlated	"GSEA Report for na_pos_1563584607440"	Biological Process v.6.2
GO_RESPONSE_TO_VIRUS	GO_RESPONSE_TO_VIRUS		96	0.0612282	0.717254	0.82449	0.947872	1	10364	tags=91%, list=85%, signal=582%		Control Upregulated	Control Positively Correlated	"GSEA Report for na_pos_1563584607440"	Biological Process v.6.2
GO_REGULATION_OF_DNA_TEMPLATED_TRANSCRIPTION_IN_RESPONSE_TO_STRESS	GO_REGULATION_OF_DNA_TEMPLATED_TRANSCRIPTION_IN_RESPONSE_TO_STRESS		40	0.0959305	0.716174	0.812757	0.948708	1	2811	tags=33%, list=23%, signal=42%		Control Upregulated	Control Positively Correlated	"GSEA Report for na_pos_1563584607440"	Biological Process v.6.2
GO_CERAMIDE_METABOLIC_PROCESS	GO_CERAMIDE_METABOLIC_PROCESS		32	0.106578	0.715605	0.806202	0.948747	1	3293	tags=38%, list=27%, signal=51%		Control Upregulated	Control Positively Correlated	"GSEA Report for na_pos_1563584607440"	Biological Process v.6.2
GO_POSITIVE_REGULATION_OF_PROTEIN_BINDING	GO_POSITIVE_REGULATION_OF_PROTEIN_BINDING		40	0.0972891	0.715118	0.837067	0.948714	1	7698	tags=73%, list=63%, signal=194%		Control Upregulated	Control Positively Correlated	"GSEA Report for na_pos_1563584607440"	Biological Process v.6.2
GO_COENZYME_BIOSYNTHETIC_PROCESS	GO_COENZYME_BIOSYNTHETIC_PROCESS		60	0.0788235	0.715001	0.8125	0.948128	1	8436	tags=77%, list=69%, signal=245%		Control Upregulated	Control Positively Correlated	"GSEA Report for na_pos_1563584607440"	Biological Process v.6.2
GO_MEMBRANE_LIPID_METABOLIC_PROCESS	GO_MEMBRANE_LIPID_METABOLIC_PROCESS		81	0.0679732	0.71455	0.838835	0.948024	1	8706	tags=78%, list=71%, signal=267%		Control Upregulated	Control Positively Correlated	"GSEA Report for na_pos_1563584607440"	Biological Process v.6.2
GO_SPHINGOLIPID_METABOLIC_PROCESS	GO_SPHINGOLIPID_METABOLIC_PROCESS		57	0.0806584	0.713314	0.836134	0.949015	1	2671	tags=30%, list=22%, signal=38%		Control Upregulated	Control Positively Correlated	"GSEA Report for na_pos_1563584607440"	Biological Process v.6.2
GO_REGULATION_OF_SEQUENCE_SPECIFIC_DNA_BINDING_TRANSCRIPTION_FACTOR_ACTIVITY	GO_REGULATION_OF_SEQUENCE_SPECIFIC_DNA_BINDING_TRANSCRIPTION_FACTOR_ACTIVITY		178	0.0469058	0.713273	0.825911	0.948322	1	2807	tags=28%, list=23%, signal=35%		Control Upregulated	Control Positively Correlated	"GSEA Report for na_pos_1563584607440"	Biological Process v.6.2
GO_NEGATIVE_REGULATION_OF_CELL_CYCLE_PHASE_TRANSITION	GO_NEGATIVE_REGULATION_OF_CELL_CYCLE_PHASE_TRANSITION		85	0.066629	0.712186	0.827723	0.949053	1	2505	tags=27%, list=20%, signal=34%		Control Upregulated	Control Positively Correlated	"GSEA Report for na_pos_1563584607440"	Biological Process v.6.2
GO_NUCLEAR_EXPORT	GO_NUCLEAR_EXPORT		116	0.0566219	0.712175	0.831683	0.94832	1	3433	tags=34%, list=28%, signal=46%		Control Upregulated	Control Positively Correlated	"GSEA Report for na_pos_1563584607440"	Biological Process v.6.2
GO_SEX_DIFFERENTIATION	GO_SEX_DIFFERENTIATION		122	0.0543062	0.710041	0.82659	0.950637	1	4766	tags=44%, list=39%, signal=72%		Control Upregulated	Control Positively Correlated	"GSEA Report for na_pos_1563584607440"	Biological Process v.6.2
GO_CELLULAR_RESPONSE_TO_EPIDERMAL_GROWTH_FACTOR_STIMULUS	GO_CELLULAR_RESPONSE_TO_EPIDERMAL_GROWTH_FACTOR_STIMULUS		18	0.14195	0.709481	0.820248	0.950665	1	5753	tags=61%, list=47%, signal=115%		Control Upregulated	Control Positively Correlated	"GSEA Report for na_pos_1563584607440"	Biological Process v.6.2
GO_HEART_TRABECULA_MORPHOGENESIS	GO_HEART_TRABECULA_MORPHOGENESIS		13	0.166258	0.709413	0.809717	0.949993	1	7393	tags=77%, list=60%, signal=194%		Control Upregulated	Control Positively Correlated	"GSEA Report for na_pos_1563584607440"	Biological Process v.6.2
GO_CARBOHYDRATE_HOMEOSTASIS	GO_CARBOHYDRATE_HOMEOSTASIS		77	0.069129	0.707654	0.812623	0.951669	1	9983	tags=88%, list=81%, signal=473%		Control Upregulated	Control Positively Correlated	"GSEA Report for na_pos_1563584607440"	Biological Process v.6.2
GO_NEGATIVE_REGULATION_OF_INTRACELLULAR_STEROID_HORMONE_RECEPTOR_SIGNALING_PATHWAY	GO_NEGATIVE_REGULATION_OF_INTRACELLULAR_STEROID_HORMONE_RECEPTOR_SIGNALING_PATHWAY		16	0.144501	0.707527	0.846457	0.951118	1	2827	tags=38%, list=23%, signal=49%		Control Upregulated	Control Positively Correlated	"GSEA Report for na_pos_1563584607440"	Biological Process v.6.2
GO_MALE_MEIOSIS	GO_MALE_MEIOSIS		29	0.109369	0.706665	0.815939	0.95156	1	5425	tags=55%, list=44%, signal=99%		Control Upregulated	Control Positively Correlated	"GSEA Report for na_pos_1563584607440"	Biological Process v.6.2
GO_SPINDLE_ASSEMBLY	GO_SPINDLE_ASSEMBLY		52	0.0839068	0.706534	0.819355	0.950972	1	3454	tags=37%, list=28%, signal=51%		Control Upregulated	Control Positively Correlated	"GSEA Report for na_pos_1563584607440"	Biological Process v.6.2
GO_POSITIVE_REGULATION_OF_ATPASE_ACTIVITY	GO_POSITIVE_REGULATION_OF_ATPASE_ACTIVITY		27	0.114975	0.704716	0.816602	0.9527	1	3133	tags=37%, list=26%, signal=50%		Control Upregulated	Control Positively Correlated	"GSEA Report for na_pos_1563584607440"	Biological Process v.6.2
GO_REGULATION_OF_VESICLE_FUSION	GO_REGULATION_OF_VESICLE_FUSION		33	0.102058	0.704447	0.860687	0.95231	1	4695	tags=48%, list=38%, signal=78%		Control Upregulated	Control Positively Correlated	"GSEA Report for na_pos_1563584607440"	Biological Process v.6.2
GO_POSITIVE_REGULATION_OF_TRANSFERASE_ACTIVITY	GO_POSITIVE_REGULATION_OF_TRANSFERASE_ACTIVITY		332	0.0338578	0.704126	0.818737	0.951999	1	6057	tags=53%, list=49%, signal=101%		Control Upregulated	Control Positively Correlated	"GSEA Report for na_pos_1563584607440"	Biological Process v.6.2
GO_RESPONSE_TO_FATTY_ACID	GO_RESPONSE_TO_FATTY_ACID		36	0.100675	0.703172	0.830612	0.952601	1	5579	tags=56%, list=46%, signal=102%		Control Upregulated	Control Positively Correlated	"GSEA Report for na_pos_1563584607440"	Biological Process v.6.2
GO_BRAIN_MORPHOGENESIS	GO_BRAIN_MORPHOGENESIS		21	0.130608	0.701769	0.822612	0.95374	1	4822	tags=52%, list=39%, signal=86%		Control Upregulated	Control Positively Correlated	"GSEA Report for na_pos_1563584607440"	Biological Process v.6.2
GO_ENZYME_LINKED_RECEPTOR_PROTEIN_SIGNALING_PATHWAY	GO_ENZYME_LINKED_RECEPTOR_PROTEIN_SIGNALING_PATHWAY		344	0.032998	0.700974	0.853516	0.954097	1	10475	tags=89%, list=85%, signal=592%		Control Upregulated	Control Positively Correlated	"GSEA Report for na_pos_1563584607440"	Biological Process v.6.2
GO_REGULATION_OF_DOPAMINE_SECRETION	GO_REGULATION_OF_DOPAMINE_SECRETION		10	0.177443	0.700071	0.863095	0.954607	1	3955	tags=50%, list=32%, signal=74%		Control Upregulated	Control Positively Correlated	"GSEA Report for na_pos_1563584607440"	Biological Process v.6.2
GO_REGULATION_OF_PEPTIDYL_THREONINE_PHOSPHORYLATION	GO_REGULATION_OF_PEPTIDYL_THREONINE_PHOSPHORYLATION		19	0.136008	0.699301	0.854209	0.954911	1	6722	tags=68%, list=55%, signal=151%		Control Upregulated	Control Positively Correlated	"GSEA Report for na_pos_1563584607440"	Biological Process v.6.2
GO_REGULATION_OF_PROTEIN_LOCALIZATION_TO_CELL_SURFACE	GO_REGULATION_OF_PROTEIN_LOCALIZATION_TO_CELL_SURFACE		13	0.160461	0.699293	0.836576	0.954182	1	5578	tags=62%, list=46%, signal=113%		Control Upregulated	Control Positively Correlated	"GSEA Report for na_pos_1563584607440"	Biological Process v.6.2
GO_REGULATION_OF_CHOLESTEROL_METABOLIC_PROCESS	GO_REGULATION_OF_CHOLESTEROL_METABOLIC_PROCESS		12	0.164653	0.699152	0.828897	0.95362	1	4112	tags=50%, list=34%, signal=75%		Control Upregulated	Control Positively Correlated	"GSEA Report for na_pos_1563584607440"	Biological Process v.6.2
GO_MACROMOLECULE_DEACYLATION	GO_MACROMOLECULE_DEACYLATION		51	0.0833028	0.698962	0.842315	0.953141	1	2828	tags=31%, list=23%, signal=41%		Control Upregulated	Control Positively Correlated	"GSEA Report for na_pos_1563584607440"	Biological Process v.6.2
GO_MODULATION_OF_SYNAPTIC_TRANSMISSION	GO_MODULATION_OF_SYNAPTIC_TRANSMISSION		152	0.0484534	0.697183	0.847082	0.954705	1	10139	tags=88%, list=83%, signal=500%		Control Upregulated	Control Positively Correlated	"GSEA Report for na_pos_1563584607440"	Biological Process v.6.2
GO_NEURON_MATURATION	GO_NEURON_MATURATION		17	0.142066	0.69491	0.866267	0.956978	1	5471	tags=59%, list=45%, signal=106%		Control Upregulated	Control Positively Correlated	"GSEA Report for na_pos_1563584607440"	Biological Process v.6.2
GO_DEFENSE_RESPONSE_TO_GRAM_POSITIVE_BACTERIUM	GO_DEFENSE_RESPONSE_TO_GRAM_POSITIVE_BACTERIUM		19	0.132766	0.694556	0.883495	0.956684	1	1600	tags=26%, list=13%, signal=30%		Control Upregulated	Control Positively Correlated	"GSEA Report for na_pos_1563584607440"	Biological Process v.6.2
GO_SOMATIC_DIVERSIFICATION_OF_IMMUNE_RECEPTORS	GO_SOMATIC_DIVERSIFICATION_OF_IMMUNE_RECEPTORS		25	0.117486	0.692592	0.849237	0.958458	1	4446	tags=48%, list=36%, signal=75%		Control Upregulated	Control Positively Correlated	"GSEA Report for na_pos_1563584607440"	Biological Process v.6.2
GO_NEUROTROPHIN_SIGNALING_PATHWAY	GO_NEUROTROPHIN_SIGNALING_PATHWAY		12	0.163632	0.69192	0.846	0.958597	1	10254	tags=100%, list=84%, signal=611%		Control Upregulated	Control Positively Correlated	"GSEA Report for na_pos_1563584607440"	Biological Process v.6.2
GO_POSITIVE_REGULATION_OF_CELL_GROWTH	GO_POSITIVE_REGULATION_OF_CELL_GROWTH		85	0.0642497	0.691764	0.879032	0.958062	1	6428	tags=59%, list=52%, signal=123%		Control Upregulated	Control Positively Correlated	"GSEA Report for na_pos_1563584607440"	Biological Process v.6.2
GO_CELLULAR_RESPONSE_TO_IONIZING_RADIATION	GO_CELLULAR_RESPONSE_TO_IONIZING_RADIATION		33	0.103059	0.690799	0.860835	0.958587	1	10998	tags=100%, list=90%, signal=970%		Control Upregulated	Control Positively Correlated	"GSEA Report for na_pos_1563584607440"	Biological Process v.6.2
GO_REGULATION_OF_HISTONE_DEACETYLATION	GO_REGULATION_OF_HISTONE_DEACETYLATION		12	0.166898	0.690503	0.877228	0.958236	1	10214	tags=100%, list=83%, signal=599%		Control Upregulated	Control Positively Correlated	"GSEA Report for na_pos_1563584607440"	Biological Process v.6.2
GO_CENTROSOME_LOCALIZATION	GO_CENTROSOME_LOCALIZATION		13	0.155561	0.690269	0.873563	0.957787	1	1866	tags=31%, list=15%, signal=36%		Control Upregulated	Control Positively Correlated	"GSEA Report for na_pos_1563584607440"	Biological Process v.6.2
GO_TRIVALENT_INORGANIC_CATION_TRANSPORT	GO_TRIVALENT_INORGANIC_CATION_TRANSPORT		20	0.126285	0.689502	0.877016	0.958057	1	3357	tags=40%, list=27%, signal=55%		Control Upregulated	Control Positively Correlated	"GSEA Report for na_pos_1563584607440"	Biological Process v.6.2
GO_CEREBRAL_CORTEX_CELL_MIGRATION	GO_CEREBRAL_CORTEX_CELL_MIGRATION		24	0.119391	0.687083	0.885481	0.960401	1	1603	tags=25%, list=13%, signal=29%		Control Upregulated	Control Positively Correlated	"GSEA Report for na_pos_1563584607440"	Biological Process v.6.2
GO_NEGATIVE_REGULATION_OF_PEPTIDYL_SERINE_PHOSPHORYLATION	GO_NEGATIVE_REGULATION_OF_PEPTIDYL_SERINE_PHOSPHORYLATION		11	0.171568	0.68684	0.834308	0.959956	1	1241	tags=27%, list=10%, signal=30%		Control Upregulated	Control Positively Correlated	"GSEA Report for na_pos_1563584607440"	Biological Process v.6.2
GO_MULTICELLULAR_ORGANISMAL_WATER_HOMEOSTASIS	GO_MULTICELLULAR_ORGANISMAL_WATER_HOMEOSTASIS		22	0.119299	0.682104	0.870656	0.965119	1	8012	tags=77%, list=65%, signal=223%		Control Upregulated	Control Positively Correlated	"GSEA Report for na_pos_1563584607440"	Biological Process v.6.2
GO_CELLULAR_IRON_ION_HOMEOSTASIS	GO_CELLULAR_IRON_ION_HOMEOSTASIS		18	0.133422	0.680738	0.855446	0.966131	1	1090	tags=22%, list=9%, signal=24%		Control Upregulated	Control Positively Correlated	"GSEA Report for na_pos_1563584607440"	Biological Process v.6.2
GO_REGULATION_OF_RESPONSE_TO_INTERFERON_GAMMA	GO_REGULATION_OF_RESPONSE_TO_INTERFERON_GAMMA		15	0.145693	0.680271	0.863179	0.965951	1	3936	tags=47%, list=32%, signal=69%		Control Upregulated	Control Positively Correlated	"GSEA Report for na_pos_1563584607440"	Biological Process v.6.2
GO_PANCREAS_DEVELOPMENT	GO_PANCREAS_DEVELOPMENT		31	0.102979	0.680256	0.871595	0.965232	1	5067	tags=52%, list=41%, signal=88%		Control Upregulated	Control Positively Correlated	"GSEA Report for na_pos_1563584607440"	Biological Process v.6.2
GO_EXECUTION_PHASE_OF_APOPTOSIS	GO_EXECUTION_PHASE_OF_APOPTOSIS		30	0.107112	0.679637	0.874752	0.965266	1	4410	tags=47%, list=36%, signal=73%		Control Upregulated	Control Positively Correlated	"GSEA Report for na_pos_1563584607440"	Biological Process v.6.2
GO_CELLULAR_RESPONSE_TO_GLUCOSE_STARVATION	GO_CELLULAR_RESPONSE_TO_GLUCOSE_STARVATION		20	0.127817	0.679098	0.86166	0.965236	1	6403	tags=65%, list=52%, signal=136%		Control Upregulated	Control Positively Correlated	"GSEA Report for na_pos_1563584607440"	Biological Process v.6.2
GO_NUCLEOBASE_CONTAINING_SMALL_MOLECULE_INTERCONVERSION	GO_NUCLEOBASE_CONTAINING_SMALL_MOLECULE_INTERCONVERSION		13	0.158256	0.678501	0.860735	0.965236	1	9377	tags=92%, list=76%, signal=392%		Control Upregulated	Control Positively Correlated	"GSEA Report for na_pos_1563584607440"	Biological Process v.6.2
GO_POLYOL_METABOLIC_PROCESS	GO_POLYOL_METABOLIC_PROCESS		49	0.0808688	0.678189	0.875	0.96487	1	5016	tags=49%, list=41%, signal=83%		Control Upregulated	Control Positively Correlated	"GSEA Report for na_pos_1563584607440"	Biological Process v.6.2
GO_HINDLIMB_MORPHOGENESIS	GO_HINDLIMB_MORPHOGENESIS		13	0.159399	0.677856	0.872984	0.96453	1	10306	tags=100%, list=84%, signal=627%		Control Upregulated	Control Positively Correlated	"GSEA Report for na_pos_1563584607440"	Biological Process v.6.2
GO_PEPTIDYL_LYSINE_TRIMETHYLATION	GO_PEPTIDYL_LYSINE_TRIMETHYLATION		10	0.174667	0.67641	0.863095	0.965597	1	3989	tags=50%, list=33%, signal=74%		Control Upregulated	Control Positively Correlated	"GSEA Report for na_pos_1563584607440"	Biological Process v.6.2
GO_INTERACTION_WITH_SYMBIONT	GO_INTERACTION_WITH_SYMBIONT		35	0.0959003	0.675699	0.880309	0.965754	1	578	tags=14%, list=5%, signal=15%		Control Upregulated	Control Positively Correlated	"GSEA Report for na_pos_1563584607440"	Biological Process v.6.2
GO_REGULATION_OF_GOLGI_ORGANIZATION	GO_REGULATION_OF_GOLGI_ORGANIZATION		10	0.172308	0.673694	0.846154	0.967401	1	2792	tags=40%, list=23%, signal=52%		Control Upregulated	Control Positively Correlated	"GSEA Report for na_pos_1563584607440"	Biological Process v.6.2
GO_HOMEOSTASIS_OF_NUMBER_OF_CELLS	GO_HOMEOSTASIS_OF_NUMBER_OF_CELLS		87	0.0598424	0.673246	0.873321	0.967222	1	6316	tags=57%, list=52%, signal=118%		Control Upregulated	Control Positively Correlated	"GSEA Report for na_pos_1563584607440"	Biological Process v.6.2
GO_REGULATION_OF_INFLAMMATORY_RESPONSE	GO_REGULATION_OF_INFLAMMATORY_RESPONSE		106	0.0561916	0.673211	0.884	0.96653	1	4983	tags=46%, list=41%, signal=77%		Control Upregulated	Control Positively Correlated	"GSEA Report for na_pos_1563584607440"	Biological Process v.6.2
GO_POSITIVE_REGULATION_OF_LIPID_TRANSPORT	GO_POSITIVE_REGULATION_OF_LIPID_TRANSPORT		27	0.106672	0.668141	0.887129	0.97169	1	8683	tags=81%, list=71%, signal=279%		Control Upregulated	Control Positively Correlated	"GSEA Report for na_pos_1563584607440"	Biological Process v.6.2
GO_POSITIVE_REGULATION_OF_HYDROLASE_ACTIVITY	GO_POSITIVE_REGULATION_OF_HYDROLASE_ACTIVITY		493	0.0267965	0.66736	0.875248	0.97184	1	4831	tags=42%, list=39%, signal=67%		Control Upregulated	Control Positively Correlated	"GSEA Report for na_pos_1563584607440"	Biological Process v.6.2
GO_NITROGEN_COMPOUND_TRANSPORT	GO_NITROGEN_COMPOUND_TRANSPORT		269	0.035241	0.665824	0.912791	0.972873	1	4316	tags=39%, list=35%, signal=58%		Control Upregulated	Control Positively Correlated	"GSEA Report for na_pos_1563584607440"	Biological Process v.6.2
GO_CELL_DIVISION	GO_CELL_DIVISION		300	0.0335853	0.663777	0.905812	0.974467	1	10467	tags=89%, list=85%, signal=592%		Control Upregulated	Control Positively Correlated	"GSEA Report for na_pos_1563584607440"	Biological Process v.6.2
GO_POSITIVE_REGULATION_OF_PROTEIN_DEACETYLATION	GO_POSITIVE_REGULATION_OF_PROTEIN_DEACETYLATION		10	0.175769	0.663698	0.876518	0.973831	1	10105	tags=100%, list=82%, signal=569%		Control Upregulated	Control Positively Correlated	"GSEA Report for na_pos_1563584607440"	Biological Process v.6.2
GO_REGULATION_OF_ANION_TRANSPORT	GO_REGULATION_OF_ANION_TRANSPORT		66	0.0692648	0.663543	0.874502	0.973278	1	10299	tags=91%, list=84%, signal=566%		Control Upregulated	Control Positively Correlated	"GSEA Report for na_pos_1563584607440"	Biological Process v.6.2
GO_CELLULAR_RESPONSE_TO_HYDROGEN_PEROXIDE	GO_CELLULAR_RESPONSE_TO_HYDROGEN_PEROXIDE		34	0.0952099	0.660469	0.89144	0.976055	1	4604	tags=47%, list=38%, signal=75%		Control Upregulated	Control Positively Correlated	"GSEA Report for na_pos_1563584607440"	Biological Process v.6.2
GO_ENDOTHELIAL_CELL_DEVELOPMENT	GO_ENDOTHELIAL_CELL_DEVELOPMENT		23	0.114008	0.660115	0.913534	0.975724	1	3934	tags=43%, list=32%, signal=64%		Control Upregulated	Control Positively Correlated	"GSEA Report for na_pos_1563584607440"	Biological Process v.6.2
GO_REGULATION_OF_DNA_TEMPLATED_TRANSCRIPTION_INITIATION	GO_REGULATION_OF_DNA_TEMPLATED_TRANSCRIPTION_INITIATION		19	0.123452	0.65971	0.871636	0.975446	1	1714	tags=26%, list=14%, signal=31%		Control Upregulated	Control Positively Correlated	"GSEA Report for na_pos_1563584607440"	Biological Process v.6.2
GO_PHOSPHATIDIC_ACID_METABOLIC_PROCESS	GO_PHOSPHATIDIC_ACID_METABOLIC_PROCESS		13	0.155316	0.659368	0.884146	0.975106	1	4698	tags=54%, list=38%, signal=87%		Control Upregulated	Control Positively Correlated	"GSEA Report for na_pos_1563584607440"	Biological Process v.6.2
GO_NEGATIVE_REGULATION_OF_LIPID_BIOSYNTHETIC_PROCESS	GO_NEGATIVE_REGULATION_OF_LIPID_BIOSYNTHETIC_PROCESS		21	0.118923	0.65877	0.904573	0.975045	1	4965	tags=52%, list=41%, signal=88%		Control Upregulated	Control Positively Correlated	"GSEA Report for na_pos_1563584607440"	Biological Process v.6.2
GO_POSITIVE_REGULATION_OF_DNA_TEMPLATED_TRANSCRIPTION_INITIATION	GO_POSITIVE_REGULATION_OF_DNA_TEMPLATED_TRANSCRIPTION_INITIATION		14	0.141941	0.657969	0.906	0.975236	1	7893	tags=79%, list=64%, signal=220%		Control Upregulated	Control Positively Correlated	"GSEA Report for na_pos_1563584607440"	Biological Process v.6.2
GO_PEPTIDYL_GLUTAMIC_ACID_MODIFICATION	GO_PEPTIDYL_GLUTAMIC_ACID_MODIFICATION		14	0.143085	0.657814	0.913934	0.974667	1	7879	tags=79%, list=64%, signal=220%		Control Upregulated	Control Positively Correlated	"GSEA Report for na_pos_1563584607440"	Biological Process v.6.2
GO_ESTABLISHMENT_OF_TISSUE_POLARITY	GO_ESTABLISHMENT_OF_TISSUE_POLARITY		11	0.159432	0.657209	0.88755	0.974579	1	4733	tags=55%, list=39%, signal=89%		Control Upregulated	Control Positively Correlated	"GSEA Report for na_pos_1563584607440"	Biological Process v.6.2
GO_RESPONSE_TO_MISFOLDED_PROTEIN	GO_RESPONSE_TO_MISFOLDED_PROTEIN		11	0.168681	0.656178	0.886051	0.975003	1	10192	tags=100%, list=83%, signal=593%		Control Upregulated	Control Positively Correlated	"GSEA Report for na_pos_1563584607440"	Biological Process v.6.2
GO_REGULATION_OF_LIPASE_ACTIVITY	GO_REGULATION_OF_LIPASE_ACTIVITY		36	0.0905601	0.655176	0.909962	0.975375	1	4000	tags=42%, list=33%, signal=62%		Control Upregulated	Control Positively Correlated	"GSEA Report for na_pos_1563584607440"	Biological Process v.6.2
GO_CILIUM_OR_FLAGELLUM_DEPENDENT_CELL_MOTILITY	GO_CILIUM_OR_FLAGELLUM_DEPENDENT_CELL_MOTILITY		11	0.162438	0.654692	0.887064	0.975202	1	9154	tags=91%, list=75%, signal=359%		Control Upregulated	Control Positively Correlated	"GSEA Report for na_pos_1563584607440"	Biological Process v.6.2
GO_PEPTIDYL_THREONINE_MODIFICATION	GO_PEPTIDYL_THREONINE_MODIFICATION		28	0.101408	0.654045	0.900208	0.975163	1	5326	tags=54%, list=43%, signal=95%		Control Upregulated	Control Positively Correlated	"GSEA Report for na_pos_1563584607440"	Biological Process v.6.2
GO_N_TERMINAL_PROTEIN_AMINO_ACID_ACETYLATION	GO_N_TERMINAL_PROTEIN_AMINO_ACID_ACETYLATION		10	0.172716	0.653829	0.889328	0.974655	1	2787	tags=40%, list=23%, signal=52%		Control Upregulated	Control Positively Correlated	"GSEA Report for na_pos_1563584607440"	Biological Process v.6.2
GO_RESPONSE_TO_METAL_ION	GO_RESPONSE_TO_METAL_ION		153	0.0469761	0.653132	0.88454	0.974644	1	5039	tags=46%, list=41%, signal=77%		Control Upregulated	Control Positively Correlated	"GSEA Report for na_pos_1563584607440"	Biological Process v.6.2
GO_MULTICELLULAR_ORGANISMAL_HOMEOSTASIS	GO_MULTICELLULAR_ORGANISMAL_HOMEOSTASIS		116	0.0516219	0.652077	0.88978	0.975062	1	8038	tags=71%, list=66%, signal=203%		Control Upregulated	Control Positively Correlated	"GSEA Report for na_pos_1563584607440"	Biological Process v.6.2
GO_ASPARTATE_FAMILY_AMINO_ACID_METABOLIC_PROCESS	GO_ASPARTATE_FAMILY_AMINO_ACID_METABOLIC_PROCESS		30	0.0997056	0.651447	0.884211	0.974981	1	7361	tags=70%, list=60%, signal=175%		Control Upregulated	Control Positively Correlated	"GSEA Report for na_pos_1563584607440"	Biological Process v.6.2
GO_REGULATION_OF_PEPTIDYL_SERINE_PHOSPHORYLATION	GO_REGULATION_OF_PEPTIDYL_SERINE_PHOSPHORYLATION		52	0.0762063	0.650675	0.891089	0.975048	1	1662	tags=21%, list=14%, signal=24%		Control Upregulated	Control Positively Correlated	"GSEA Report for na_pos_1563584607440"	Biological Process v.6.2
GO_DNA_LIGATION_INVOLVED_IN_DNA_REPAIR	GO_DNA_LIGATION_INVOLVED_IN_DNA_REPAIR		10	0.16772	0.648803	0.926214	0.976313	1	5300	tags=60%, list=43%, signal=106%		Control Upregulated	Control Positively Correlated	"GSEA Report for na_pos_1563584607440"	Biological Process v.6.2
GO_GOLGI_VESICLE_TRANSPORT	GO_GOLGI_VESICLE_TRANSPORT		231	0.0370193	0.648528	0.895792	0.975862	1	10486	tags=89%, list=86%, signal=605%		Control Upregulated	Control Positively Correlated	"GSEA Report for na_pos_1563584607440"	Biological Process v.6.2
GO_POSITIVE_REGULATION_OF_LYMPHOCYTE_MEDIATED_IMMUNITY	GO_POSITIVE_REGULATION_OF_LYMPHOCYTE_MEDIATED_IMMUNITY		22	0.116116	0.647251	0.886719	0.976519	1	807	tags=18%, list=7%, signal=19%		Control Upregulated	Control Positively Correlated	"GSEA Report for na_pos_1563584607440"	Biological Process v.6.2
GO_REGULATION_OF_SISTER_CHROMATID_SEGREGATION	GO_REGULATION_OF_SISTER_CHROMATID_SEGREGATION		46	0.078441	0.645988	0.893491	0.97708	1	10234	tags=91%, list=83%, signal=551%		Control Upregulated	Control Positively Correlated	"GSEA Report for na_pos_1563584607440"	Biological Process v.6.2
GO_RESPONSE_TO_REACTIVE_OXYGEN_SPECIES	GO_RESPONSE_TO_REACTIVE_OXYGEN_SPECIES		95	0.0572077	0.64525	0.898707	0.977149	1	11175	tags=97%, list=91%, signal=1087%		Control Upregulated	Control Positively Correlated	"GSEA Report for na_pos_1563584607440"	Biological Process v.6.2
GO_REGULATION_OF_TRANSCRIPTION_INITIATION_FROM_RNA_POLYMERASE_II_PROMOTER	GO_REGULATION_OF_TRANSCRIPTION_INITIATION_FROM_RNA_POLYMERASE_II_PROMOTER		15	0.136306	0.644595	0.897917	0.977097	1	7320	tags=73%, list=60%, signal=182%		Control Upregulated	Control Positively Correlated	"GSEA Report for na_pos_1563584607440"	Biological Process v.6.2
GO_TRNA_TRANSPORT	GO_TRNA_TRANSPORT		27	0.101489	0.643687	0.923529	0.977293	1	3752	tags=41%, list=31%, signal=59%		Control Upregulated	Control Positively Correlated	"GSEA Report for na_pos_1563584607440"	Biological Process v.6.2
GO_MYELOID_LEUKOCYTE_MEDIATED_IMMUNITY	GO_MYELOID_LEUKOCYTE_MEDIATED_IMMUNITY		19	0.121874	0.643082	0.889734	0.977197	1	6895	tags=68%, list=56%, signal=156%		Control Upregulated	Control Positively Correlated	"GSEA Report for na_pos_1563584607440"	Biological Process v.6.2
GO_AROMATIC_AMINO_ACID_FAMILY_METABOLIC_PROCESS	GO_AROMATIC_AMINO_ACID_FAMILY_METABOLIC_PROCESS		13	0.1447	0.642449	0.899606	0.977074	1	8600	tags=85%, list=70%, signal=283%		Control Upregulated	Control Positively Correlated	"GSEA Report for na_pos_1563584607440"	Biological Process v.6.2
GO_RENAL_WATER_HOMEOSTASIS	GO_RENAL_WATER_HOMEOSTASIS		19	0.11993	0.642171	0.913044	0.976638	1	7564	tags=74%, list=62%, signal=192%		Control Upregulated	Control Positively Correlated	"GSEA Report for na_pos_1563584607440"	Biological Process v.6.2
GO_MODULATION_BY_SYMBIONT_OF_HOST_CELLULAR_PROCESS	GO_MODULATION_BY_SYMBIONT_OF_HOST_CELLULAR_PROCESS		19	0.120924	0.638132	0.890756	0.98003	1	4971	tags=53%, list=41%, signal=88%		Control Upregulated	Control Positively Correlated	"GSEA Report for na_pos_1563584607440"	Biological Process v.6.2
GO_REPRODUCTIVE_SYSTEM_DEVELOPMENT	GO_REPRODUCTIVE_SYSTEM_DEVELOPMENT		191	0.0406479	0.635027	0.901804	0.982383	1	7403	tags=64%, list=60%, signal=160%		Control Upregulated	Control Positively Correlated	"GSEA Report for na_pos_1563584607440"	Biological Process v.6.2
GO_MACROMOLECULAR_COMPLEX_DISASSEMBLY	GO_MACROMOLECULAR_COMPLEX_DISASSEMBLY		120	0.0501662	0.634627	0.899598	0.982021	1	3885	tags=37%, list=32%, signal=53%		Control Upregulated	Control Positively Correlated	"GSEA Report for na_pos_1563584607440"	Biological Process v.6.2
GO_REGULATION_OF_FATTY_ACID_METABOLIC_PROCESS	GO_REGULATION_OF_FATTY_ACID_METABOLIC_PROCESS		39	0.0840699	0.633821	0.901887	0.982056	1	5887	tags=56%, list=48%, signal=108%		Control Upregulated	Control Positively Correlated	"GSEA Report for na_pos_1563584607440"	Biological Process v.6.2
GO_RRNA_TRANSCRIPTION	GO_RRNA_TRANSCRIPTION		10	0.160348	0.631067	0.913556	0.984024	1	9068	tags=90%, list=74%, signal=345%		Control Upregulated	Control Positively Correlated	"GSEA Report for na_pos_1563584607440"	Biological Process v.6.2
GO_REGULATION_OF_LAMELLIPODIUM_ASSEMBLY	GO_REGULATION_OF_LAMELLIPODIUM_ASSEMBLY		17	0.125974	0.62988	0.910853	0.984374	1	5668	tags=59%, list=46%, signal=109%		Control Upregulated	Control Positively Correlated	"GSEA Report for na_pos_1563584607440"	Biological Process v.6.2
GO_NEUTROPHIL_MEDIATED_IMMUNITY	GO_NEUTROPHIL_MEDIATED_IMMUNITY		12	0.147635	0.62911	0.910569	0.984414	1	5342	tags=58%, list=44%, signal=103%		Control Upregulated	Control Positively Correlated	"GSEA Report for na_pos_1563584607440"	Biological Process v.6.2
GO_MEMBRANE_LIPID_BIOSYNTHETIC_PROCESS	GO_MEMBRANE_LIPID_BIOSYNTHETIC_PROCESS		55	0.0734588	0.629033	0.925703	0.983759	1	4229	tags=42%, list=34%, signal=64%		Control Upregulated	Control Positively Correlated	"GSEA Report for na_pos_1563584607440"	Biological Process v.6.2
GO_REGULATION_OF_PHOSPHOLIPASE_C_ACTIVITY	GO_REGULATION_OF_PHOSPHOLIPASE_C_ACTIVITY		14	0.140296	0.628449	0.909836	0.98358	1	908	tags=21%, list=7%, signal=23%		Control Upregulated	Control Positively Correlated	"GSEA Report for na_pos_1563584607440"	Biological Process v.6.2
GO_DOPAMINE_RECEPTOR_SIGNALING_PATHWAY	GO_DOPAMINE_RECEPTOR_SIGNALING_PATHWAY		14	0.137765	0.628216	0.920245	0.983051	1	939	tags=21%, list=8%, signal=23%		Control Upregulated	Control Positively Correlated	"GSEA Report for na_pos_1563584607440"	Biological Process v.6.2
GO_CELL_CELL_SIGNALING_INVOLVED_IN_CARDIAC_CONDUCTION	GO_CELL_CELL_SIGNALING_INVOLVED_IN_CARDIAC_CONDUCTION		12	0.150159	0.626456	0.933333	0.983905	1	10419	tags=100%, list=85%, signal=666%		Control Upregulated	Control Positively Correlated	"GSEA Report for na_pos_1563584607440"	Biological Process v.6.2
GO_ALPHA_AMINO_ACID_BIOSYNTHETIC_PROCESS	GO_ALPHA_AMINO_ACID_BIOSYNTHETIC_PROCESS		35	0.0889585	0.625626	0.922481	0.983966	1	7668	tags=71%, list=63%, signal=190%		Control Upregulated	Control Positively Correlated	"GSEA Report for na_pos_1563584607440"	Biological Process v.6.2
GO_REGULATION_OF_KINASE_ACTIVITY	GO_REGULATION_OF_KINASE_ACTIVITY		398	0.0274274	0.624891	0.923077	0.983933	1	6142	tags=53%, list=50%, signal=102%		Control Upregulated	Control Positively Correlated	"GSEA Report for na_pos_1563584607440"	Biological Process v.6.2
GO_PROTEIN_LOCALIZATION_TO_CHROMOSOME	GO_PROTEIN_LOCALIZATION_TO_CHROMOSOME		24	0.108255	0.624056	0.910853	0.983969	1	4804	tags=50%, list=39%, signal=82%		Control Upregulated	Control Positively Correlated	"GSEA Report for na_pos_1563584607440"	Biological Process v.6.2
GO_REGULATION_OF_SYNAPTIC_PLASTICITY	GO_REGULATION_OF_SYNAPTIC_PLASTICITY		81	0.059194	0.623416	0.934426	0.983795	1	5786	tags=53%, list=47%, signal=100%		Control Upregulated	Control Positively Correlated	"GSEA Report for na_pos_1563584607440"	Biological Process v.6.2
GO_RETINA_HOMEOSTASIS	GO_RETINA_HOMEOSTASIS		37	0.0872419	0.623222	0.920319	0.983251	1	1252	tags=19%, list=10%, signal=21%		Control Upregulated	Control Positively Correlated	"GSEA Report for na_pos_1563584607440"	Biological Process v.6.2
GO_POSITIVE_REGULATION_OF_TRANSCRIPTION_ELONGATION_FROM_RNA_POLYMERASE_II_PROMOTER	GO_POSITIVE_REGULATION_OF_TRANSCRIPTION_ELONGATION_FROM_RNA_POLYMERASE_II_PROMOTER		10	0.164854	0.621501	0.912134	0.984061	1	6561	tags=70%, list=54%, signal=150%		Control Upregulated	Control Positively Correlated	"GSEA Report for na_pos_1563584607440"	Biological Process v.6.2
GO_NEGATIVE_REGULATION_OF_LIPID_METABOLIC_PROCESS	GO_NEGATIVE_REGULATION_OF_LIPID_METABOLIC_PROCESS		39	0.0823514	0.620966	0.936	0.983804	1	4965	tags=49%, list=41%, signal=82%		Control Upregulated	Control Positively Correlated	"GSEA Report for na_pos_1563584607440"	Biological Process v.6.2
GO_REGULATION_OF_SYNAPTIC_VESICLE_TRANSPORT	GO_REGULATION_OF_SYNAPTIC_VESICLE_TRANSPORT		20	0.11762	0.620242	0.916667	0.983723	1	4076	tags=45%, list=33%, signal=67%		Control Upregulated	Control Positively Correlated	"GSEA Report for na_pos_1563584607440"	Biological Process v.6.2
GO_CHROMATIN_DISASSEMBLY	GO_CHROMATIN_DISASSEMBLY		13	0.141189	0.619883	0.917836	0.983301	1	4871	tags=54%, list=40%, signal=89%		Control Upregulated	Control Positively Correlated	"GSEA Report for na_pos_1563584607440"	Biological Process v.6.2
GO_REGULATION_OF_MITOTIC_CELL_CYCLE	GO_REGULATION_OF_MITOTIC_CELL_CYCLE		294	0.0308073	0.616787	0.954274	0.98539	1	4092	tags=36%, list=33%, signal=53%		Control Upregulated	Control Positively Correlated	"GSEA Report for na_pos_1563584607440"	Biological Process v.6.2
GO_CARDIAC_MUSCLE_CELL_ACTION_POTENTIAL	GO_CARDIAC_MUSCLE_CELL_ACTION_POTENTIAL		16	0.126414	0.616459	0.927451	0.984958	1	5347	tags=56%, list=44%, signal=100%		Control Upregulated	Control Positively Correlated	"GSEA Report for na_pos_1563584607440"	Biological Process v.6.2
GO_DNA_GEOMETRIC_CHANGE	GO_DNA_GEOMETRIC_CHANGE		57	0.069031	0.61641	0.926778	0.984275	1	6254	tags=58%, list=51%, signal=118%		Control Upregulated	Control Positively Correlated	"GSEA Report for na_pos_1563584607440"	Biological Process v.6.2
GO_POSITIVE_REGULATION_OF_NEURON_APOPTOTIC_PROCESS	GO_POSITIVE_REGULATION_OF_NEURON_APOPTOTIC_PROCESS		28	0.0976529	0.612663	0.930328	0.986733	1	2745	tags=32%, list=22%, signal=41%		Control Upregulated	Control Positively Correlated	"GSEA Report for na_pos_1563584607440"	Biological Process v.6.2
GO_POSITIVE_REGULATION_OF_EXTRINSIC_APOPTOTIC_SIGNALING_PATHWAY_VIA_DEATH_DOMAIN_RECEPTORS	GO_POSITIVE_REGULATION_OF_EXTRINSIC_APOPTOTIC_SIGNALING_PATHWAY_VIA_DEATH_DOMAIN_RECEPTORS		10	0.161752	0.612355	0.917485	0.986275	1	6599	tags=70%, list=54%, signal=151%		Control Upregulated	Control Positively Correlated	"GSEA Report for na_pos_1563584607440"	Biological Process v.6.2
GO_POSITIVE_REGULATION_OF_CELLULAR_RESPONSE_TO_TRANSFORMING_GROWTH_FACTOR_BETA_STIMULUS	GO_POSITIVE_REGULATION_OF_CELLULAR_RESPONSE_TO_TRANSFORMING_GROWTH_FACTOR_BETA_STIMULUS		11	0.15221	0.611283	0.928131	0.98643	1	3707	tags=45%, list=30%, signal=65%		Control Upregulated	Control Positively Correlated	"GSEA Report for na_pos_1563584607440"	Biological Process v.6.2
GO_RECEPTOR_METABOLIC_PROCESS	GO_RECEPTOR_METABOLIC_PROCESS		38	0.0830193	0.61062	0.939571	0.986252	1	9953	tags=89%, list=81%, signal=474%		Control Upregulated	Control Positively Correlated	"GSEA Report for na_pos_1563584607440"	Biological Process v.6.2
GO_GOLGI_TO_VACUOLE_TRANSPORT	GO_GOLGI_TO_VACUOLE_TRANSPORT		22	0.108252	0.609909	0.945255	0.98616	1	346	tags=14%, list=3%, signal=14%		Control Upregulated	Control Positively Correlated	"GSEA Report for na_pos_1563584607440"	Biological Process v.6.2
GO_ACTIVATION_OF_ANAPHASE_PROMOTING_COMPLEX_ACTIVITY	GO_ACTIVATION_OF_ANAPHASE_PROMOTING_COMPLEX_ACTIVITY		12	0.142987	0.608822	0.953216	0.986336	1	291	tags=17%, list=2%, signal=17%		Control Upregulated	Control Positively Correlated	"GSEA Report for na_pos_1563584607440"	Biological Process v.6.2
GO_REGULATION_OF_CHROMOSOME_SEGREGATION	GO_REGULATION_OF_CHROMOSOME_SEGREGATION		61	0.0670763	0.606633	0.951923	0.987386	1	10234	tags=90%, list=83%, signal=543%		Control Upregulated	Control Positively Correlated	"GSEA Report for na_pos_1563584607440"	Biological Process v.6.2
GO_DNA_CATABOLIC_PROCESS	GO_DNA_CATABOLIC_PROCESS		12	0.145621	0.605392	0.92955	0.987643	1	9453	tags=92%, list=77%, signal=400%		Control Upregulated	Control Positively Correlated	"GSEA Report for na_pos_1563584607440"	Biological Process v.6.2
GO_CELLULAR_RESPONSE_TO_ESTRADIOL_STIMULUS	GO_CELLULAR_RESPONSE_TO_ESTRADIOL_STIMULUS		17	0.121116	0.604619	0.929825	0.987539	1	2843	tags=35%, list=23%, signal=46%		Control Upregulated	Control Positively Correlated	"GSEA Report for na_pos_1563584607440"	Biological Process v.6.2
GO_REGULATION_OF_LAMELLIPODIUM_ORGANIZATION	GO_REGULATION_OF_LAMELLIPODIUM_ORGANIZATION		21	0.110343	0.603829	0.911885	0.987488	1	5070	tags=52%, list=41%, signal=89%		Control Upregulated	Control Positively Correlated	"GSEA Report for na_pos_1563584607440"	Biological Process v.6.2
GO_DNA_REPLICATION_INDEPENDENT_NUCLEOSOME_ORGANIZATION	GO_DNA_REPLICATION_INDEPENDENT_NUCLEOSOME_ORGANIZATION		27	0.0956144	0.601871	0.933206	0.988289	1	5640	tags=56%, list=46%, signal=103%		Control Upregulated	Control Positively Correlated	"GSEA Report for na_pos_1563584607440"	Biological Process v.6.2
GO_REGULATION_OF_GLUCONEOGENESIS	GO_REGULATION_OF_GLUCONEOGENESIS		12	0.143994	0.599821	0.942553	0.989102	1	4365	tags=50%, list=36%, signal=78%		Control Upregulated	Control Positively Correlated	"GSEA Report for na_pos_1563584607440"	Biological Process v.6.2
GO_NEGATIVE_REGULATION_OF_ACTIN_FILAMENT_DEPOLYMERIZATION	GO_NEGATIVE_REGULATION_OF_ACTIN_FILAMENT_DEPOLYMERIZATION		19	0.112556	0.599525	0.937374	0.988654	1	3783	tags=42%, list=31%, signal=61%		Control Upregulated	Control Positively Correlated	"GSEA Report for na_pos_1563584607440"	Biological Process v.6.2
GO_GLUTAMINE_FAMILY_AMINO_ACID_BIOSYNTHETIC_PROCESS	GO_GLUTAMINE_FAMILY_AMINO_ACID_BIOSYNTHETIC_PROCESS		11	0.14988	0.596394	0.935353	0.990318	1	4850	tags=55%, list=40%, signal=90%		Control Upregulated	Control Positively Correlated	"GSEA Report for na_pos_1563584607440"	Biological Process v.6.2
GO_POSITIVE_REGULATION_OF_REACTIVE_OXYGEN_SPECIES_METABOLIC_PROCESS	GO_POSITIVE_REGULATION_OF_REACTIVE_OXYGEN_SPECIES_METABOLIC_PROCESS		35	0.0857891	0.596055	0.94274	0.989842	1	8057	tags=74%, list=66%, signal=216%		Control Upregulated	Control Positively Correlated	"GSEA Report for na_pos_1563584607440"	Biological Process v.6.2
[truncated: 2,507 more rows]
